# Supplementary material for: Targeted sequencing enhances detection of pangolin trafficking hotspots and dynamics of both domestic and global trade markets
Source: PLoS Biol. 2026 May 7;24(5):e3003762. doi: 10.1371/journal.pbio.3003762 (PMC13152146; doi:10.1371/journal.pbio.3003762)
Supplement: S1 Appendix — The spreadsheet is divided into two sheets: one detailing the samples collected, extracted, gene-captured and sequenced in this study, and the other detailing the whole-genome sequencing data used from previous studies. Metadata includes sample IDs, species, sampling information, localities, collectors or previous study authors, and basic gene-capture statistics for each sample. (XLSX) [file pbio.3003762.s020.xlsx]

## Sheet: Samples Gene-captured
Sample ID	Species	Tissue type	Continent	Country	Region	Local Area	Latitude	Longitude	Museum Sample	Site-type	Museum Name	Collector	In-text citation	Sample Source Reference	Field / Museum ID (if different to Sample ID)	Collection year	Mapped Reads	Mapped bases	Mean Mapping Quality (MapQ)	General Error rate	Mean Depth of Coverage (x)	Target Region covered at 1x	Target Region covered at 2x	Target Region covered at 4x	Target Region covered at 5x	Target Region covered at 6x	Target Region covered at 8x	Target Region covered at 10x	Target Region covered at 20x	Target Region covered at 30x
A74	Phataginus tricuspis	Skin	Africa	Benin	Houéssin	forest of Monts-Kouffè	8.60911	1.99876	No	Field site		C.A.M.S. Djagoun (Université d'Abomey-Calavi, Cotonou, Benin)	[37]	Zanvo et al 2022 - https://doi.org/10.1186/s12862-022-01971-5		2018-2020	73119	21687694	59.7917	0.0121	34.7541	99.7027	99.5058	98.4353	97.7234	96.7194	94.3426	91.5801	70.5709	47.3107
A75	Phataginus tricuspis	Tongue	Africa	Benin	Boti	forest of Monts-Kouffè	8.60911	1.99876	No	Field site		C.A.M.S. Djagoun (Université d'Abomey-Calavi, Cotonou, Benin)	[37]	Zanvo et al 2022 - https://doi.org/10.1186/s12862-022-01971-5		2018-2020	57639	17211912	59.7364	0.0132	27.5818	99.5212	99.0911	98.3379	97.8745	97.3315	95.8975	93.6341	72.5586	39.226
A78	Phataginus tricuspis	Scale	Africa	Benin	Boti	forest of Monts-Kouffè	8.60911	1.99876	No	Field site		C.A.M.S. Djagoun (Université d'Abomey-Calavi, Cotonou, Benin)	[37]	Zanvo et al 2022 - https://doi.org/10.1186/s12862-022-01971-5		2018-2020	89739	26401757	59.7821	0.0127	42.3083	99.7705	99.5893	99.1842	98.8465	98.5456	97.9306	97.1485	89.4978	74.1669
A79	Phataginus tricuspis	Skin	Africa	Benin	Boti	forest of Monts-Kouffè	8.60911	1.99876	No	Field site		C.A.M.S. Djagoun (Université d'Abomey-Calavi, Cotonou, Benin)	[37]	Zanvo et al 2022 - https://doi.org/10.1186/s12862-022-01971-5		2018-2020	32191	9471061	59.7882	0.0107	15.1772	98.5015	97.2737	93.5758	91.0514	88.1796	80.9787	71.9812	26.2576	5.71093
A80	Phataginus tricuspis	Skin	Africa	Benin	Boti	forest of Monts-Kouffè	8.60911	1.99876	No	Field site		C.A.M.S. Djagoun (Université d'Abomey-Calavi, Cotonou, Benin)	[37]	Zanvo et al 2022 - https://doi.org/10.1186/s12862-022-01971-5		2018-2020	63507	18753387	59.7944	0.0111	30.052	99.2842	98.6602	97.5003	96.8005	96.0465	94.2806	92.1252	72.1673	45.7731
B1	Phataginus tricuspis	Skin	Africa	Benin	Idadjo	forest of Monts-Kouffè	8.60911	1.99876	No	Field site		C.A.M.S. Djagoun (Université d'Abomey-Calavi, Cotonou, Benin)	[37]	Zanvo et al 2022 - https://doi.org/10.1186/s12862-022-01971-5		2018-2020	26087	7733298	59.5527	0.0117	12.3925	98.6441	96.7224	90.4434	85.9089	80.8266	69.2453	56.6229	15.0233	2.32136
B14	Phataginus tricuspis	Scale	Africa	Benin	Idadjo	forest of Monts-Kouffè	8.60911	1.99876	No	Field site		C.A.M.S. Djagoun (Université d'Abomey-Calavi, Cotonou, Benin)	[37]	Zanvo et al 2022 - https://doi.org/10.1186/s12862-022-01971-5		2018-2020	46081	13667006	59.7962	0.0115	21.9011	99.2794	98.4834	96.9373	96.0428	94.8168	91.5756	87.6849	54.0133	21.8569
B16	Phataginus tricuspis	Scale	Africa	Benin	Dévé	forest of Dévé	6.76543	1.66741	No	Field site		C.A.M.S. Djagoun (Université d'Abomey-Calavi, Cotonou, Benin)	[37]	Zanvo et al 2022 - https://doi.org/10.1186/s12862-022-01971-5		2018-2020	54969	16223311	59.7141	0.0111	25.9976	98.3466	97.4176	95.9385	94.9051	93.6697	90.9767	87.6647	61.8965	35.2307
B17	Phataginus tricuspis	Skin	Africa	Benin	Houéssin	forest of Monts-Kouffè	8.60911	1.99876	No	Field site		C.A.M.S. Djagoun (Université d'Abomey-Calavi, Cotonou, Benin)	[37]	Zanvo et al 2022 - https://doi.org/10.1186/s12862-022-01971-5		2018-2020	40590	11925438	59.7234	0.0123	19.1103	99.4572	98.5736	96.5553	95.2341	93.5492	89.1722	83.7867	44.3916	13.1
B18	Phataginus tricuspis	Skin	Africa	Benin	Houéssin	forest of Monts-Kouffè	8.60911	1.99876	No	Field site		C.A.M.S. Djagoun (Université d'Abomey-Calavi, Cotonou, Benin)	[37]	Zanvo et al 2022 - https://doi.org/10.1186/s12862-022-01971-5		2018-2020	66911	19738193	59.7823	0.0113	31.6301	99.0244	98.2966	97.3517	96.8042	96.2076	94.6599	92.4933	72.7607	48.4736
B2	Phataginus tricuspis	Skin	Africa	Benin	Idadjo	forest of Monts-Kouffè	8.60911	1.99876	No	Field site		C.A.M.S. Djagoun (Université d'Abomey-Calavi, Cotonou, Benin)	[37]	Zanvo et al 2022 - https://doi.org/10.1186/s12862-022-01971-5		2018-2020	72395	21330374	59.7886	0.0111	34.1815	98.971	98.2515	97.5695	97.2769	97.0056	96.0742	94.7815	81.6062	58.9032
B21	Phataginus tricuspis	Skin	Africa	Benin	Sonnoumon	forest of Ouémé supérieur	9.76788	2.28149	No	Field site		C.A.M.S. Djagoun (Université d'Abomey-Calavi, Cotonou, Benin)	[37]	Zanvo et al 2022 - https://doi.org/10.1186/s12862-022-01971-5		2018-2020	59617	17522247	59.7855	0.0115	28.0791	98.9645	98.341	96.6614	95.5805	94.5043	91.7176	88.3456	64.294	38.5767
B23	Phataginus tricuspis	Skin	Africa	Benin	Gnhouizounmè	forest of Ghouizounmè	6.92188	2.41482	No	Field site		C.A.M.S. Djagoun (Université d'Abomey-Calavi, Cotonou, Benin)	[37]	Zanvo et al 2022 - https://doi.org/10.1186/s12862-022-01971-5		2018-2020	38955	11319016	59.7833	0.0112	18.1385	99.1193	97.8987	94.6203	92.2038	89.368	82.3458	74.9934	36.9778	15.9894
B24	Phataginus tricuspis	Scale	Africa	Benin	Gnhouizounmè	Forest of Gnhouizounmè	6.92188	2.41482	No	Field site		C.A.M.S. Djagoun (Université d'Abomey-Calavi, Cotonou, Benin)	[37]	Zanvo et al 2022 - https://doi.org/10.1186/s12862-022-01971-5		2018-2020	37607	11214855	59.6863	0.0133	17.9716	99.3576	98.773	97.1907	95.8142	94.1383	89.5855	82.9696	33.8902	6.99003
B25	Phataginus tricuspis	Scale	Africa	Benin	Gnhouizounmè	Forest of Gnhouizounmè	6.92188	2.41482	No	Field site		C.A.M.S. Djagoun (Université d'Abomey-Calavi, Cotonou, Benin)	[37]	Zanvo et al 2022 - https://doi.org/10.1186/s12862-022-01971-5		2018-2020	51911	15379152	59.8013	0.0128	24.6448	99.5271	99.2273	98.3873	97.769	96.9583	94.8466	91.8741	64.1233	30.7407
B3	Phataginus tricuspis	Skin	Africa	Benin	Boti	forest of Monts-Kouffè	8.60911	1.99876	No	Field site		C.A.M.S. Djagoun (Université d'Abomey-Calavi, Cotonou, Benin)	[37]	Zanvo et al 2022 - https://doi.org/10.1186/s12862-022-01971-5		2018-2020	46160	13742911	59.7962	0.0129	22.0228	99.6955	99.1896	96.963	95.1107	92.8624	87.4184	80.7547	44.8081	21.8904
B5	Phataginus tricuspis	Skin	Africa	Benin	Boti	forest of Monts-Kouffè	8.60911	1.99876	No	Field site		C.A.M.S. Djagoun (Université d'Abomey-Calavi, Cotonou, Benin)	[37]	Zanvo et al 2022 - https://doi.org/10.1186/s12862-022-01971-5		2018-2020	53701	15819015	59.7948	0.0108	25.3497	98.9411	97.8137	94.7288	92.8161	90.5329	86.024	80.4991	53.5747	32.6879
B6	Phataginus tricuspis	Skin	Africa	Benin	Boti	forest of Monts-Kouffè	8.60911	1.99876	No	Field site		C.A.M.S. Djagoun (Université d'Abomey-Calavi, Cotonou, Benin)	[37]	Zanvo et al 2022 - https://doi.org/10.1186/s12862-022-01971-5		2018-2020	62253	18422874	59.788	0.0125	29.5223	99.6769	99.3596	98.5156	98.0531	97.4456	95.9537	94.1221	74.8603	45.6116
B7	Phataginus tricuspis	Skin	Africa	Benin	Idadjo	forest of Monts-Kouffè	8.60911	1.99876	No	Field site		C.A.M.S. Djagoun (Université d'Abomey-Calavi, Cotonou, Benin)	[37]	Zanvo et al 2022 - https://doi.org/10.1186/s12862-022-01971-5		2018-2020	81154	23893611	59.7909	0.0116	38.2891	99.7066	99.3069	98.6956	98.4031	98.0424	97.0083	95.7521	84.1281	64.0719
B8	Phataginus tricuspis	Skin	Africa	Benin	Idadjo	forest of Monts-Kouffè	8.60911	1.99876	No	Field site		C.A.M.S. Djagoun (Université d'Abomey-Calavi, Cotonou, Benin)	[37]	Zanvo et al 2022 - https://doi.org/10.1186/s12862-022-01971-5		2018-2020	54182	15985893	59.7774	0.0116	25.6171	99.367	98.5289	97.5785	96.979	96.3076	94.2668	91.7559	68.0968	34.4237
Bt1	Phataginus tricuspis	Tissue	Africa	Cameroon	Parc tiol de Campo-Ma'an	Campo	2.33648	9.85478	No	Field site		A-D. Missoup (Université de Douala, Cameroon)	[35]	Din Dipita et al 2024 - https://doi.org/10.1038/s41598-024-63666-9		2018	255250	74870130	59.7298	0.0123	119.978	99.5079	99.3499	99.0912	98.8307	98.6047	98.2228	97.9349	96.6133	95.3925
Ma'an1	Phataginus tricuspis	Tissue	Africa	Cameroon	Parc tiol de Campo-Ma'an	Maan	2.37259	10.6314	No	Field site		A-D. Missoup (Université de Douala, Cameroon)	[35]	Din Dipita et al 2024 - https://doi.org/10.1038/s41598-024-63666-9		2019	224225	66422326	59.6849	0.0108	106.441	98.7068	97.9934	97.1175	96.8128	96.522	95.9757	95.5441	93.9588	92.0156
MC1	Phataginus tricuspis	Tissue	Africa	Cameroon	Parc tiol de Campo-Ma'an	Maan	2.37259	10.6314	No	Field site		A-D. Missoup (Université de Douala, Cameroon)	[35]	Din Dipita et al 2024 - https://doi.org/10.1038/s41598-024-63666-9		2019	35574	9997915	59.4484	0.0099	16.0215	98.0884	96.5446	93.1614	91.2282	89.1993	84.2575	77.5249	30.7822	4.98228
25494	Phataginus tricuspis	Skull	Africa	Democratic Republic of Congo		Epulu tiol Park	1.40261	28.573	Yes	Field site	RMCA - Royal Museum of Central Africa, Tervuren, Belgium			Museum		1956	33	8535	2.0898	0.0475	0.0137	1.31019	0.0549651	0	0	0	0	0	0	0
30806	Phataginus tricuspis	Skin	Africa	Democratic Republic of Congo		Limo	2.50781	25.9608	Yes	Field site	RMCA - Royal Museum of Central Africa, Tervuren, Belgium			Museum		1960	183189	27720825	59.724	0.01	44.4221	98.5081	97.9966	97.292	96.967	96.5426	95.6815	94.7254	87.716	76.0485
31271	Phataginus tricuspis	Skin	Africa	Democratic Republic of Congo		Limo	2.50781	25.9608	Yes	Field site	RMCA - Royal Museum of Central Africa, Tervuren, Belgium			Museum		1961	159206	23402462	59.7856	0.0096	37.502	98.3275	97.7685	96.5303	95.8952	95.1166	93.3542	91.2469	76.4581	58.3089
222492	Phataginus tricuspis	Tissue	Africa	Democratic Republic of Congo	Tshuapa	Quatorz	-0.169	20.933	Yes	Field site	FMNH - Field Museum of Natural History, Chicago, US			Museum		2013	40161	12256830	57.5761	0.0147	19.6413	89.2905	77.8603	62.9043	58.6109	55.3581	50.7378	47.2239	35.5504	26.7201
222493	Phataginus tricuspis	Tissue	Africa	Democratic Republic of Congo	Tshuapa	Quatorz	-0.169	20.933	Yes	Field site	FMNH - Field Museum of Natural History, Chicago, US			Museum		2013	46755	13805033	58.2498	0.0135	22.1223	91.292	83.2493	75.9854	74.0589	72.37	69.5242	66.5032	50.91	34.375
222494	Phataginus tricuspis	Tissue	Africa	Democratic Republic of Congo	Tshuapa	Quatorz	-0.169	20.933	Yes	Field site	FMNH - Field Museum of Natural History, Chicago, US			Museum		2013	100856	29990765	59.7119	0.0163	48.0597	99.6305	99.3835	98.709	98.3751	98.0233	97.18	96.0923	89.1323	77.6119
222495	Phataginus tricuspis	Tissue	Africa	Democratic Republic of Congo	Tshuapa	Quatorz	-0.169	20.933	Yes	Field site	FMNH - Field Museum of Natural History, Chicago, US			Museum		2013	55853	16634553	59.6682	0.013	26.6566	99.1053	98.6236	97.3439	96.4543	95.5241	93.4619	91.0599	71.2848	39.3137
222632	Phataginus tricuspis	Tissue	Africa	Democratic Republic of Congo	Tshuapa	Quatorz	-0.169	20.933	Yes	Field site	FMNH - Field Museum of Natural History, Chicago, US			Museum		2013	46808	14053121	59.5985	0.0163	22.5199	99.2475	98.6836	97.2082	96.1351	94.9354	91.471	86.5001	50.5234	18.4901
222633	Phataginus tricuspis	Tissue	Africa	Democratic Republic of Congo	Tshuapa	Quatorz	-0.169	20.933	Yes	Field site	FMNH - Field Museum of Natural History, Chicago, US			Museum		2013	37390	11113810	59.5454	0.0137	17.8097	99.0507	97.627	93.6159	90.8817	87.9745	81.049	73.4454	38.0734	14.9851
T-3154	Phataginus tricuspis	Scale	Africa	Democratic Republic of Congo	Ituri	Rafale site	1.94844	30.8888	No	Field site		E. Verheyen (Royal Belgian Institute of Natural Sciences, Brussels, Belgium)		Anne Laudisoit and Oti Kpanyogo - Centre for International Forestry Research, Grant/Award Number: 2012/309-143; National Geographic Society, Grant/Award Number: NGS-61178C-19	NDU487	2016	14957	3138387	37.6088	0.104	5.0292	40.6008	37.5732	32.4741	30.247	27.9753	23.6384	19.5277	5.7191	1.64335
T-3156	Phataginus tricuspis	Liver	Africa	Democratic Republic of Congo	Ituri	Rafale site	1.94844	30.8888	No	Field site		E. Verheyen (Royal Belgian Institute of Natural Sciences, Brussels, Belgium)		Anne Laudisoit and Oti Kpanyogo - Centre for International Forestry Research, Grant/Award Number: 2012/309-143; National Geographic Society, Grant/Award Number: NGS-61178C-19	NDU554	2016	15926	4688251	59.3056	0.0163	7.5128	97.9644	93.5894	78.4822	68.7454	58.5754	38.5847	24.044	3.32707	1.58197
220403	Phataginus tricuspis	Skin	Africa	Gabon		Pemba-Niambé	-1.89926	9.45234	Yes	Field site	USNM - Smithsonian National Museum of Natural Histroy, Washington, US			Museum		2018	92498	11067042	59.4701	0.011	17.7347	96.8822	94.8022	89.8058	86.8568	83.7933	77.2516	70.0174	36.8935	15.7662
T-787	Phataginus tricuspis	Tongue	Africa	Ghana		surroundings of Tafo	6.733	-1.617	No	Field site		F. Angelici & F. Petrozzi (Italian Foundation of Vertebrate Zoology, Italy)	[36]	Gossé et al 2024 - https://doi.org/10.1002/ece3.11031		2008	154765	44501604	59.7953	0.0098	71.313	99.3856	99.0015	98.3993	98.17	97.9062	97.2009	96.4694	91.4798	83.0188
481808	Phataginus tricuspis	Skin	Africa	Liberia	Grand Gedeh	Tars Town, 25 Km N Zwedru	6.24248	-8.13592	Yes	Field site	USNM - Smithsonian National Museum of Natural Histroy, Washington, US			Museum		1971	881	112759	28.2443	0.02	0.1807	14.5994	2.63272	0.171786	0.0661825	0.0448695	0.021313	0.00705092	0	0
1996.31	Phataginus tricuspis	Skin	Africa	Nigeria	Creek between Azama + Potorugbene + Toru-Iben	Sampou - Apoi (3.5 km NNE Azama)	4.98756	6.13214	Yes	Field site	BMNH - British Museum of Natural History, London, UK			Museum		1995	41543	5488182	59.0341	0.0074	8.7947	93.3018	86.5835	71.4052	64.107	57.0668	44.8818	35.645	9.86087	2.2204
377284	Phataginus tricuspis	Skin	Africa	Nigeria		Aguleri (1.5 Miles East)	6.32977	6.90046	Yes	Field site	USNM - Smithsonian National Museum of Natural Histroy, Washington, US			Museum		1966	86612	12307974	59.6622	0.0089	19.7233	98.1472	96.6811	93.5824	91.6985	89.5823	84.2779	78.2151	45.4142	19.6275
379617	Phataginus tricuspis	Skin	Africa	Nigeria		Sapoba Forest Reserve (now Omo Forest Reserve)	6.86057	4.35794	Yes	Field site	USNM - Smithsonian National Museum of Natural Histroy, Washington, US			Museum		1966	37301	4296758	59.0737	0.0114	6.8855	94.552	87.451	70.4022	60.8416	51.5494	35.2296	22.9854	2.88976	0.873032
12.10.28.58	Phataginus tricuspis	Skin	Africa	Nigeria	S Nigeria	Oban	5.22359	8.5533	Yes	Field site	BMNH - British Museum of Natural History, London, UK			Museum		1911	103394	11928606	59.5862	0.008	19.1154	97.4319	95.7188	92.0071	89.9133	87.6135	82.1902	75.9546	42.5489	18.3962
87.12.6.103	Phataginus tricuspis	Skin	Africa	South Sudan	Makraka	Kabajendi	4.53214	30.0833	Yes	Field site	BMNH - British Museum of Natural History, London, UK			Museum		1884	4505	580368	37.1356	0.0688	0.93	27.8402	18.4476	6.26763	3.83458	2.48465	1.37012	1.03232	0.49693	0.290209
T-802	Phataginus tricuspis	Connective tissues	Africa	Tanzania	Bukoba Region	Misenye District - Minziro	-1.05	31.533	Yes	Field site	FMNH - Field Museum of Natural History, Chicago, US			Museum	192957	NA	5	1115	0.3393	0.0233	0.0018	0.178677	0	0	0	0	0	0	0	0
T-1777	Phataginus tricuspis	Tissue	Africa	Togo		Amessodjikope	7.9	0.633	No	Field site		K. Afiademanyo (Université de Lomé, Togo)	[37]	Zanvo et al 2022 - https://doi.org/10.1186/s12862-022-01971-5		2010	18897	5619501	59.3966	0.0123	9.0051	98.3852	95.9581	87.5357	81.5686	74.8859	58.2438	41.3948	2.26992	0.466803
T-1789	Phataginus tricuspis	Tissue	Africa	Togo		Sasanfo	7.817	0.667	No	Field site		K. Afiademanyo (Université de Lomé, Togo)	[37]	Zanvo et al 2022 - https://doi.org/10.1186/s12862-022-01971-5		2010	31560	9441599	59.7405	0.0104	15.13	98.669	97.3336	93.491	91.3798	88.6754	81.9538	73.669	25.7979	3.54677
T-945	Phataginus tricuspis	Tissue	Africa	Togo		Adèlè	8	1	No	Field site		K. Afiademanyo (Université de Lomé, Togo)	[37]	Zanvo et al 2022 - https://doi.org/10.1186/s12862-022-01971-5	M8	2008	235082	69442393	59.6762	0.0126	111.28	99.0768	98.4105	97.4735	97.1304	96.7332	96.0904	95.5709	93.3995	91.291
122972	Phataginus tricuspis	Dried skin	Africa	Uganda	N Buganda	Mengo District, Bulyantete, 30 mi E of Kampala on Jinja Road	0.379041	32.9603	Yes	Field site	ROM - Royal Ontario Museum, Toronto, Canada			Museum		1967	57111	7180503	59.4233	0.0102	11.5066	96.1476	92.9941	85.146	80.2887	75.3463	64.6178	53.6581	14.6263	3.01203
34.6.2.92	Phataginus tricuspis	Connective tissues	Africa	Uganda	Kyagwe	Mabira forest, Mubango	0.484943	32.9561	Yes	Field site	BMNH - British Museum of Natural History, London, UK			Museum		NA	73718	11631175	59.6341	0.0144	18.6387	99.1416	97.8839	93.109	89.6949	85.7825	77.1693	67.5993	30.0584	12.1026
34.6.2.93	Phataginus tricuspis	Skin	Africa	Uganda	Kyagwe	Mabira forest, Mubango	0.484943	32.9561	Yes	Field site	BMNH - British Museum of Natural History, London, UK			Museum		1933	58715	6968894	59.4503	0.0105	11.1675	95.7872	91.8648	82.0511	76.6542	71.1372	60.3831	49.4476	15.2401	3.27035
A1	Phataginus tricuspis	Head	Africa	Benin	Abomey	Gbèdagba	7.17212	2.00494	No	LR market		C.A.M.S. Djagoun (Université d'Abomey-Calavi, Cotonou, Benin)	[37]	Zanvo et al 2022 - https://doi.org/10.1186/s12862-022-01971-5		2018-2020	24161	6360490	59.6892	0.0098	10.1926	98.7403	96.597	89.4927	84.6618	78.6708	64.1208	48.477	4.8137	0.724482
A10	Phataginus tricuspis	Scale	Africa	Benin	Bohicon	Avogbann	7.21468	2.073	No	LR market		C.A.M.S. Djagoun (Université d'Abomey-Calavi, Cotonou, Benin)	[37]	Zanvo et al 2022 - https://doi.org/10.1186/s12862-022-01971-5		2018-2020	33378	9782011	59.6155	0.011	15.6755	98.3357	97.2434	93.0683	90.2814	87.0245	78.9112	70.0483	28.6872	10.0293
A11	Phataginus tricuspis	Xyphisternum	Africa	Benin	Bohicon	Avogbann	7.21468	2.073	No	LR market		C.A.M.S. Djagoun (Université d'Abomey-Calavi, Cotonou, Benin)	[37]	Zanvo et al 2022 - https://doi.org/10.1186/s12862-022-01971-5		2018-2020	85025	25515174	58.1893	0.0116	40.8876	91.1533	84.5199	77.8947	76.4688	75.4469	74.2002	73.1213	68.0109	60.9478
A12	Phataginus tricuspis	Scale	Africa	Benin	Abomey	Gbèdagba	7.17212	2.00494	No	LR market		C.A.M.S. Djagoun (Université d'Abomey-Calavi, Cotonou, Benin)	[37]	Zanvo et al 2022 - https://doi.org/10.1186/s12862-022-01971-5		2018-2020	30142	8196633	59.5054	0.01	13.135	98.676	96.7896	91.1875	87.4043	82.265	71.0981	58.825	17.6776	3.87528
A19	Phataginus tricuspis	Skin	Africa	Benin	Cotonou	Dantokpa	6.37455	2.43522	No	LR market		C.A.M.S. Djagoun (Université d'Abomey-Calavi, Cotonou, Benin)	[37]	Zanvo et al 2022 - https://doi.org/10.1186/s12862-022-01971-5		2018-2020	178784	52808408	59.7878	0.013	84.6245	99.2625	98.6994	98.224	97.8894	97.6774	97.3735	97.0393	95.5241	93.4125
A4	Phataginus tricuspis	Skin	Africa	Benin	Abomey	Gbèdagba	7.17212	2.00494	No	LR market		C.A.M.S. Djagoun (Université d'Abomey-Calavi, Cotonou, Benin)	[37]	Zanvo et al 2022 - https://doi.org/10.1186/s12862-022-01971-5		2018-2020	81558	24021900	59.7855	0.0122	38.4947	99.5923	99.323	98.8627	98.5877	98.2483	97.4089	96.409	87.2824	69.4593
A65	Phataginus tricuspis	Scale	Africa	Benin	Cotonou	Dantokpa	6.37455	2.43522	No	LR market		C.A.M.S. Djagoun (Université d'Abomey-Calavi, Cotonou, Benin)	[37]	Zanvo et al 2022 - https://doi.org/10.1186/s12862-022-01971-5		2018-2020	34891	8714212	59.6023	0.0094	13.9644	99.0364	97.574	92.7316	89.5029	85.3703	76.5209	66.2336	21.3774	4.55698
A67	Phataginus tricuspis	Scale	Africa	Benin	Cotonou	Dantokpa	6.37455	2.43522	No	LR market		C.A.M.S. Djagoun (Université d'Abomey-Calavi, Cotonou, Benin)	[37]	Zanvo et al 2022 - https://doi.org/10.1186/s12862-022-01971-5		2018-2020	9266	2312718	57.9525	0.0087	3.7061	90.0021	76.424	45.6621	32.6906	22.0707	9.1021	3.69773	0.294216	0.0942259
B47	Phataginus tricuspis	Scale	Africa	Benin	Abomey	Gbèdagba	7.17212	2.00494	No	LR market		C.A.M.S. Djagoun (Université d'Abomey-Calavi, Cotonou, Benin)	[37]	Zanvo et al 2022 - https://doi.org/10.1186/s12862-022-01971-5		2018-2020	63519	18037783	59.7959	0.0094	28.9052	99.4189	98.8787	98.1634	97.7719	97.3612	96.4277	95.1522	79.0756	44.2583
T-2219	Phataginus tricuspis	Connective tissues	Africa	Benin	Bohicon	Avogbann	7.17784	2.06727	No	LR market		P. Gaubert & C.A.M.S. Djagoun (IRD / Université d'Abomey-Calavi, Benin)	[37]	Zanvo et al 2022 - https://doi.org/10.1186/s12862-022-01971-5		2018-2020	32665	9562602	59.6256	0.0128	15.3239	98.7763	97.8905	94.3607	92.1671	89.5372	83.0371	74.3556	24.7891	4.51515
CAM002	Phataginus tricuspis	Tissue	Africa	Cameroon		Yaounde	3.867	11.517	No	LR market		P. Gaubert & F. Njiokou (MNHN / Université de Yaoundé I, Cameroon)	[35]	Din Dipita et al 2024 - https://doi.org/10.1038/s41598-024-63666-9		2018-2020	158779	47088314	59.6881	0.0095	75.4582	98.3006	97.8344	97.1096	96.8723	96.6011	96.1488	95.6715	92.4646	88.1408
CAM004	Phataginus tricuspis	Tissue	Africa	Cameroon		Yaounde	3.867	11.517	No	LR market		P. Gaubert & F. Njiokou (MNHN / Université de Yaoundé I, Cameroon)	[35]	Din Dipita et al 2024 - https://doi.org/10.1038/s41598-024-63666-9		2018-2020	21667	6316436	59.5272	0.0086	10.122	98.0442	95.0559	86.3231	80.4569	73.7861	59.8444	46.3116	6.72498	0.88473
CAM008	Phataginus tricuspis	Tissue	Africa	Cameroon		Yaounde	3.867	11.517	No	LR market		P. Gaubert & F. Njiokou (MNHN / Université de Yaoundé I, Cameroon)	[35]	Din Dipita et al 2024 - https://doi.org/10.1038/s41598-024-63666-9		2018-2020	171002	50143240	59.4594	0.011	80.3536	97.961	97.0162	95.7719	95.3363	94.9172	94.0231	93.1649	89.8222	86.3765
CAM009	Phataginus tricuspis	Tissue	Africa	Cameroon		Yaounde	3.867	11.517	No	LR market		P. Gaubert & F. Njiokou (MNHN / Université de Yaoundé I, Cameroon)	[35]	Din Dipita et al 2024 - https://doi.org/10.1038/s41598-024-63666-9		2018-2020	296963	87638876	59.7329	0.0107	140.44	99.3621	99.0262	98.4079	98.2004	97.9767	97.62	97.2973	96.1249	94.9783
DlaA1	Phataginus tricuspis	Tissue	Africa	Cameroon		Douala	4.0335	9.70407	No	LR market		A-D. Missoup (Université de Douala, Cameroon)	[35]	Din Dipita et al 2024 - https://doi.org/10.1038/s41598-024-63666-9		2018	26650	7436843	59.3894	0.0104	11.9174	97.8855	95.9875	91.4051	88.0892	84.0819	73.8736	61.9625	10.0803	1.35233
DlaA12	Phataginus tricuspis	Tissue	Africa	Cameroon		Douala	4.0335	9.70407	No	LR market		A-D. Missoup (Université de Douala, Cameroon)	[35]	Din Dipita et al 2024 - https://doi.org/10.1038/s41598-024-63666-9		2018	185621	51320619	59.5863	0.0122	82.2404	98.7531	97.994	96.9798	96.6531	96.3479	95.8871	95.3121	92.143	88.2178
DlaA13	Phataginus tricuspis	Tissue	Africa	Cameroon		Douala	4.0335	9.70407	No	LR market		A-D. Missoup (Université de Douala, Cameroon)	[35]	Din Dipita et al 2024 - https://doi.org/10.1038/s41598-024-63666-9		2018	29207	8621920	59.5179	0.0089	13.8165	98.3416	96.4274	92.1038	89.5262	86.8263	80.3682	72.192	18.7894	1.84093
DlaA2	Phataginus tricuspis	Tissue	Africa	Cameroon		Douala	4.0335	9.70407	No	LR market		A-D. Missoup (Université de Douala, Cameroon)	[35]	Din Dipita et al 2024 - https://doi.org/10.1038/s41598-024-63666-9		2018	11494	3188972	58.9582	0.0086	5.1103	96.1739	89.2568	64.8218	51.8118	39.4041	19.2322	7.77348	0.586829	0.287005
DlaA30	Phataginus tricuspis	Tissue	Africa	Cameroon		Douala	4.0335	9.70407	No	LR market		A-D. Missoup (Université de Douala, Cameroon)	[35]	Din Dipita et al 2024 - https://doi.org/10.1038/s41598-024-63666-9		2018	155514	43709090	59.7644	0.01	70.043	99.6861	99.5052	99.0811	98.9499	98.8475	98.6116	98.2881	95.6302	91.0715
DlaA31	Phataginus tricuspis	Tissue	Africa	Cameroon		Douala	4.0335	9.70407	No	LR market		A-D. Missoup (Université de Douala, Cameroon)	[35]	Din Dipita et al 2024 - https://doi.org/10.1038/s41598-024-63666-9		2018	161070	46859063	59.6326	0.0099	75.0908	98.057	96.5931	94.9363	94.2487	93.5773	92.5526	91.4913	87.5369	83.1243
DlaA32	Phataginus tricuspis	Tissue	Africa	Cameroon		Douala	4.0335	9.70407	No	LR market		A-D. Missoup (Université de Douala, Cameroon)	[35]	Din Dipita et al 2024 - https://doi.org/10.1038/s41598-024-63666-9		2018	35061	10312117	59.7032	0.009	16.525	99.5867	99.0975	96.9681	95.4874	93.5841	88.2338	80.6188	31.1689	5.08355
DlaA33	Phataginus tricuspis	Tissue	Africa	Cameroon		Douala	4.0335	9.70407	No	LR market		A-D. Missoup (Université de Douala, Cameroon)	[35]	Din Dipita et al 2024 - https://doi.org/10.1038/s41598-024-63666-9		2018	39341	11111733	59.6974	0.0083	17.8064	98.8563	97.7727	94.939	93.2984	91.6192	87.0584	81.2133	38.4927	8.76477
DlaA34	Phataginus tricuspis	Tissue	Africa	Cameroon		Douala	4.0335	9.70407	No	LR market		A-D. Missoup (Université de Douala, Cameroon)	[35]	Din Dipita et al 2024 - https://doi.org/10.1038/s41598-024-63666-9		2018	30462	8428049	59.2348	0.0098	13.5058	97.0099	94.7129	89.9701	87.7495	85.1069	77.7061	68.7574	16.5556	2.04621
DlaA35	Phataginus tricuspis	Tissue	Africa	Cameroon		Douala	4.0335	9.70407	No	LR market		A-D. Missoup (Université de Douala, Cameroon)	[35]	Din Dipita et al 2024 - https://doi.org/10.1038/s41598-024-63666-9		2018	34028	9147305	59.6531	0.0083	14.6584	99.406	98.4698	94.6318	91.4062	87.9476	78.7455	68.2463	24.0393	5.38418
DlaA36	Phataginus tricuspis	Tissue	Africa	Cameroon		Douala	4.0335	9.70407	No	LR market		A-D. Missoup (Université de Douala, Cameroon)	[35]	Din Dipita et al 2024 - https://doi.org/10.1038/s41598-024-63666-9		2018	57354	15933347	59.5139	0.0101	25.5329	99.0097	98.2326	96.3584	95.0006	93.7149	90.8532	87.8354	63.373	33.8874
DlaA37	Phataginus tricuspis	Tissue	Africa	Cameroon		Douala	4.0335	9.70407	No	LR market		A-D. Missoup (Université de Douala, Cameroon)	[35]	Din Dipita et al 2024 - https://doi.org/10.1038/s41598-024-63666-9		2018	72276	19217108	59.7545	0.0118	30.7951	99.8164	99.7912	99.6071	99.4686	99.2529	98.7002	97.6903	82.7035	46.1614
DlaA39	Phataginus tricuspis	Tissue	Africa	Cameroon		Douala	4.0335	9.70407	No	LR market		A-D. Missoup (Université de Douala, Cameroon)	[35]	Din Dipita et al 2024 - https://doi.org/10.1038/s41598-024-63666-9		2018	43709	9849498	56.9697	0.078	15.7836	95.3023	89.7654	73.44	64.4295	55.1239	41.2985	34.0385	24.2048	17.8787
DlaA40	Phataginus tricuspis	Tissue	Africa	Cameroon		Douala	4.0335	9.70407	No	LR market		A-D. Missoup (Université de Douala, Cameroon)	[35]	Din Dipita et al 2024 - https://doi.org/10.1038/s41598-024-63666-9		2018	44912	13313809	59.6491	0.009	21.3351	98.9507	97.8221	95.7834	94.7592	93.5984	90.8764	87.1508	56.0963	19.5721
DlaA41	Phataginus tricuspis	Tissue	Africa	Cameroon		Douala	4.0335	9.70407	No	LR market		A-D. Missoup (Université de Douala, Cameroon)	[35]	Din Dipita et al 2024 - https://doi.org/10.1038/s41598-024-63666-9		2018	18148	5405150	59.2868	0.0239	8.6617	97.232	93.0696	77.6755	66.9677	55.2946	33.4247	17.6404	3.21746	3.08301
DlaA7	Phataginus tricuspis	Tissue	Africa	Cameroon		Douala	4.0335	9.70407	No	LR market		A-D. Missoup (Université de Douala, Cameroon)	[35]	Din Dipita et al 2024 - https://doi.org/10.1038/s41598-024-63666-9		2018	54023	15102349	59.6853	0.0106	24.2012	99.535	99.0212	98.065	97.3149	96.4718	94.3668	91.4232	62.8219	25.0221
DlaA8	Phataginus tricuspis	Tissue	Africa	Cameroon		Douala	4.0335	9.70407	No	LR market		A-D. Missoup (Université de Douala, Cameroon)	[35]	Din Dipita et al 2024 - https://doi.org/10.1038/s41598-024-63666-9		2018	25101	7047960	59.5751	0.0096	11.2942	98.8435	97.6644	92.788	89.0879	84.2707	72.345	57.9384	7.42045	1.03392
DlaB13	Phataginus tricuspis	Tissue	Africa	Cameroon		Douala	4.0335	9.70407	No	LR market		A-D. Missoup (Université de Douala, Cameroon)	[35]	Din Dipita et al 2024 - https://doi.org/10.1038/s41598-024-63666-9		2018	44719	12564994	59.6566	0.0119	20.1352	99.0778	98.41	96.2737	94.6424	92.9262	89.7859	85.7017	52.0055	15.0428
DlaB14	Phataginus tricuspis	Tissue	Africa	Cameroon		Douala	4.0335	9.70407	No	LR market		A-D. Missoup (Université de Douala, Cameroon)	[35]	Din Dipita et al 2024 - https://doi.org/10.1038/s41598-024-63666-9		2018	41192	11514156	59.6793	0.0076	18.4512	99.0318	98.0156	95.8757	94.7008	93.2508	89.5138	84.3606	40.6048	7.45859
DlaB16	Phataginus tricuspis	Tissue	Africa	Cameroon		Douala	4.0335	9.70407	No	LR market		A-D. Missoup (Université de Douala, Cameroon)	[35]	Din Dipita et al 2024 - https://doi.org/10.1038/s41598-024-63666-9		2018	75589	22076980	59.6846	0.0093	35.378	98.2358	97.6293	97.1107	96.9707	96.8245	96.4364	95.7845	86.3481	65.2346
DlaB17	Phataginus tricuspis	Tissue	Africa	Cameroon		Douala	4.0335	9.70407	No	LR market		A-D. Missoup (Université de Douala, Cameroon)	[35]	Din Dipita et al 2024 - https://doi.org/10.1038/s41598-024-63666-9		2018	10895	2737781	59.2005	0.0092	4.3872	94.7642	85.3963	56.4066	41.2798	28.638	12.0361	4.78902	0.353508	0.19999
DlaB28	Phataginus tricuspis	Tissue	Africa	Cameroon		Douala	4.0335	9.70407	No	LR market		A-D. Missoup (Université de Douala, Cameroon)	[35]	Din Dipita et al 2024 - https://doi.org/10.1038/s41598-024-63666-9		2018	40038	11446952	59.5967	0.0078	18.3435	98.956	97.7383	94.6262	92.4796	90.0037	84.666	77.6813	38.9584	14.1573
DlaB29	Phataginus tricuspis	Tissue	Africa	Cameroon		Douala	4.0335	9.70407	No	LR market		A-D. Missoup (Université de Douala, Cameroon)	[35]	Din Dipita et al 2024 - https://doi.org/10.1038/s41598-024-63666-9		2018	216721	62898206	59.753	0.01	100.793	99.1778	98.7578	97.9663	97.6213	97.2631	96.6212	95.9196	92.8092	89.2794
DlaB3	Phataginus tricuspis	Tissue	Africa	Cameroon		Douala	4.0335	9.70407	No	LR market		A-D. Missoup (Université de Douala, Cameroon)	[35]	Din Dipita et al 2024 - https://doi.org/10.1038/s41598-024-63666-9		2018	247775	73635103	59.7515	0.0101	117.999	99.7649	99.6257	99.1608	98.869	98.6626	98.2464	97.74	95.032	91.3054
DlaB30	Phataginus tricuspis	Tissue	Africa	Cameroon		Douala	4.0335	9.70407	No	LR market		A-D. Missoup (Université de Douala, Cameroon)	[35]	Din Dipita et al 2024 - https://doi.org/10.1038/s41598-024-63666-9		2018	205619	61725057	59.4671	0.0088	98.9133	97.6802	96.4872	94.7453	94.1764	93.7598	92.856	92.0373	89.1406	86.2188
DlaB31	Phataginus tricuspis	Tissue	Africa	Cameroon		Douala	4.0335	9.70407	No	LR market		A-D. Missoup (Université de Douala, Cameroon)	[35]	Din Dipita et al 2024 - https://doi.org/10.1038/s41598-024-63666-9		2018	14551	4208127	58.0127	0.0083	6.7434	92.4828	86.9536	73.6461	66.0564	57.1884	39.5243	24.7043	0.906845	0.363924
DlaB32	Phataginus tricuspis	Tissue	Africa	Cameroon		Douala	4.0335	9.70407	No	LR market		A-D. Missoup (Université de Douala, Cameroon)	[35]	Din Dipita et al 2024 - https://doi.org/10.1038/s41598-024-63666-9		2018	29973	8822703	59.4381	0.023	14.1382	99.0603	97.5088	91.7432	87.7207	82.5549	69.8349	55.8151	10.8967	3.69388
DlaB33	Phataginus tricuspis	Tissue	Africa	Cameroon		Douala	4.0335	9.70407	No	LR market		A-D. Missoup (Université de Douala, Cameroon)	[35]	Din Dipita et al 2024 - https://doi.org/10.1038/s41598-024-63666-9		2018	18563	5397739	59.4627	0.0099	8.6498	97.8394	94.1014	82.3975	74.9591	67.4722	52.0994	37.3643	3.34502	0.538274
DlaB35	Phataginus tricuspis	Tissue	Africa	Cameroon		Douala	4.0335	9.70407	No	LR market		A-D. Missoup (Université de Douala, Cameroon)	[35]	Din Dipita et al 2024 - https://doi.org/10.1038/s41598-024-63666-9		2018	45366	13430462	59.6466	0.0087	21.5221	99.6369	99.0611	97.4229	96.2521	94.7737	90.6175	85.5437	48.7983	18.7971
DlaB4	Phataginus tricuspis	Tissue	Africa	Cameroon		Douala	4.0335	9.70407	No	LR market		A-D. Missoup (Université de Douala, Cameroon)	[35]	Din Dipita et al 2024 - https://doi.org/10.1038/s41598-024-63666-9		2018	27267	7852701	59.3939	0.0092	12.5838	98.6754	96.5027	87.8364	82.1198	75.8088	62.4697	49.9487	18.0951	7.9536
DlaB45	Phataginus tricuspis	Tissue	Africa	Cameroon		Douala	4.0335	9.70407	No	LR market		A-D. Missoup (Université de Douala, Cameroon)	[35]	Din Dipita et al 2024 - https://doi.org/10.1038/s41598-024-63666-9		2018	47169	13869577	59.7225	0.0136	22.2257	99.7281	99.5739	98.8286	98.3525	97.6153	95.3921	91.9403	57.5669	19.1301
DlaB46	Phataginus tricuspis	Tissue	Africa	Cameroon		Douala	4.0335	9.70407	No	LR market		A-D. Missoup (Université de Douala, Cameroon)	[35]	Din Dipita et al 2024 - https://doi.org/10.1038/s41598-024-63666-9		2018	59797	17614065	59.6856	0.0096	28.2262	99.7083	99.55	98.9145	98.3075	97.5812	95.6967	92.9028	69.8895	39.4177
DlaB47	Phataginus tricuspis	Tissue	Africa	Cameroon		Douala	4.0335	9.70407	No	LR market		A-D. Missoup (Université de Douala, Cameroon)	[35]	Din Dipita et al 2024 - https://doi.org/10.1038/s41598-024-63666-9		2018	30896	9060840	59.7252	0.011	14.5198	99.6196	98.9646	95.9871	93.5207	90.6215	82.6586	72.7259	21.3186	2.86732
Sg10	Phataginus tricuspis	Tissue	Africa	Cameroon	Sud	Sangmelima	2.93494	11.9746	No	LR market		A-D. Missoup (Université de Douala, Cameroon)	[35]	Din Dipita et al 2024 - https://doi.org/10.1038/s41598-024-63666-9		2020	60060	17639577	59.6858	0.0099	28.2671	99.3082	98.7456	97.6275	97.083	96.2853	94.4245	92.0674	71.3257	40.4494
Sg11	Phataginus tricuspis	Tissue	Africa	Cameroon	Sud	Sangmelima	2.93494	11.9746	No	LR market		A-D. Missoup (Université de Douala, Cameroon)	[35]	Din Dipita et al 2024 - https://doi.org/10.1038/s41598-024-63666-9		2020	19617	5641161	58.0755	0.02	9.0399	92.1406	80.9981	58.1456	50.191	43.7159	34.3131	27.1305	11.3095	4.60874
Sg12	Phataginus tricuspis	Tissue	Africa	Cameroon	Sud	Sangmelima	2.93494	11.9746	No	LR market		A-D. Missoup (Université de Douala, Cameroon)	[35]	Din Dipita et al 2024 - https://doi.org/10.1038/s41598-024-63666-9		2020	43070	12431120	59.7284	0.0095	19.9206	99.5593	99.2576	97.5516	96.3068	94.6597	90.4515	84.7357	45.9315	15.9349
Sg13	Phataginus tricuspis	Tissue	Africa	Cameroon	Sud	Sangmelima	2.93494	11.9746	No	LR market		A-D. Missoup (Université de Douala, Cameroon)	[35]	Din Dipita et al 2024 - https://doi.org/10.1038/s41598-024-63666-9		2020	42584	12713768	59.6152	0.0139	20.3736	99.5967	99.3786	98.4139	97.4594	95.9148	91.641	86.0719	43.8152	14.3962
Sg14	Phataginus tricuspis	Tissue	Africa	Cameroon	Sud	Sangmelima	2.93494	11.9746	No	LR market		A-D. Missoup (Université de Douala, Cameroon)	[35]	Din Dipita et al 2024 - https://doi.org/10.1038/s41598-024-63666-9		2020	38033	11164995	59.6305	0.0108	17.8917	99.579	98.9278	96.214	93.9643	90.9372	84.3442	76.1278	33.7513	13.4905
Sg17	Phataginus tricuspis	Tissue	Africa	Cameroon	Sud	Sangmelima	2.93494	11.9746	No	LR market		A-D. Missoup (Université de Douala, Cameroon)	[35]	Din Dipita et al 2024 - https://doi.org/10.1038/s41598-024-63666-9		2020	60936	18104570	59.7465	0.0132	29.0122	99.7479	99.6755	99.2114	98.7449	98.0796	96.051	92.923	69.5841	39.4483
Sg18	Phataginus tricuspis	Tissue	Africa	Cameroon	Sud	Sangmelima	2.93494	11.9746	No	LR market		A-D. Missoup (Université de Douala, Cameroon)	[35]	Din Dipita et al 2024 - https://doi.org/10.1038/s41598-024-63666-9		2020	73244	21715430	59.7459	0.0123	34.7986	99.8088	99.7003	99.2776	98.9677	98.5302	97.2774	95.4461	78.296	50.8214
Sg19	Phataginus tricuspis	Tissue	Africa	Cameroon	Sud	Sangmelima	2.93494	11.9746	No	LR market		A-D. Missoup (Université de Douala, Cameroon)	[35]	Din Dipita et al 2024 - https://doi.org/10.1038/s41598-024-63666-9		2020	41194	12214360	59.7414	0.0103	19.5733	99.672	99.5149	98.1257	97.0401	95.593	91.5359	86.3773	45.0897	11.9651
Sg2	Phataginus tricuspis	Tissue	Africa	Cameroon	Sud	Sangmelima	2.93494	11.9746	No	LR market		A-D. Missoup (Université de Douala, Cameroon)	[35]	Din Dipita et al 2024 - https://doi.org/10.1038/s41598-024-63666-9		2020	58544	17285011	59.7219	0.0133	27.6989	99.7854	99.6979	99.2903	98.9699	98.4927	97.2093	95.0969	73.3893	37.0782
Sg20	Phataginus tricuspis	Tissue	Africa	Cameroon	Sud	Sangmelima	2.93494	11.9746	No	LR market		A-D. Missoup (Université de Douala, Cameroon)	[35]	Din Dipita et al 2024 - https://doi.org/10.1038/s41598-024-63666-9		2020	74952	22255948	59.7362	0.0117	35.6648	99.7954	99.7202	99.638	99.5377	99.3653	98.7778	97.9296	87.2367	64.4485
Sg21	Phataginus tricuspis	Tissue	Africa	Cameroon	Sud	Sangmelima	2.93494	11.9746	No	LR market		A-D. Missoup (Université de Douala, Cameroon)	[35]	Din Dipita et al 2024 - https://doi.org/10.1038/s41598-024-63666-9		2020	41175	12226514	59.7419	0.0109	19.5928	99.7143	99.4566	98.4924	97.6033	96.181	92.2046	87.0955	46.3795	12.1811
Sg22	Phataginus tricuspis	Tissue	Africa	Cameroon	Sud	Sangmelima	2.93494	11.9746	No	LR market		A-D. Missoup (Université de Douala, Cameroon)	[35]	Din Dipita et al 2024 - https://doi.org/10.1038/s41598-024-63666-9		2020	34203	10159801	59.7463	0.0102	16.2809	99.6922	99.3842	97.9914	96.4401	94.392	88.7009	80.5072	29.6283	4.49913
Sg23	Phataginus tricuspis	Tissue	Africa	Cameroon	Sud	Sangmelima	2.93494	11.9746	No	LR market		A-D. Missoup (Université de Douala, Cameroon)	[35]	Din Dipita et al 2024 - https://doi.org/10.1038/s41598-024-63666-9		2020	46483	13747148	59.7303	0.0109	22.0296	99.7526	99.616	98.8489	98.0644	97.1787	94.991	91.6195	57.1889	19.1082
Sg24	Phataginus tricuspis	Tissue	Africa	Cameroon	Sud	Sangmelima	2.93494	11.9746	No	LR market		A-D. Missoup (Université de Douala, Cameroon)	[35]	Din Dipita et al 2024 - https://doi.org/10.1038/s41598-024-63666-9		2020	109756	32661968	59.7432	0.0124	52.3402	99.8127	99.7616	99.6651	99.5819	99.4986	99.317	99.0662	94.9628	85.6296
Sg25	Phataginus tricuspis	Tissue	Africa	Cameroon	Sud	Sangmelima	2.93494	11.9746	No	LR market		A-D. Missoup (Université de Douala, Cameroon)	[35]	Din Dipita et al 2024 - https://doi.org/10.1038/s41598-024-63666-9		2020	41742	12545288	59.6256	0.0156	20.1036	99.5449	98.7994	95.8912	93.6471	90.7724	83.6697	75.5538	35.1453	16.0721
Sg26	Phataginus tricuspis	Tissue	Africa	Cameroon	Sud	Sangmelima	2.93494	11.9746	No	LR market		A-D. Missoup (Université de Douala, Cameroon)	[35]	Din Dipita et al 2024 - https://doi.org/10.1038/s41598-024-63666-9		2020	52300	15498066	59.7226	0.0125	24.8354	99.775	99.6479	98.8159	98.2438	97.4908	95.3982	92.34	64.3142	29.3047
Sg27	Phataginus tricuspis	Tissue	Africa	Cameroon	Sud	Sangmelima	2.93494	11.9746	No	LR market		A-D. Missoup (Université de Douala, Cameroon)	[35]	Din Dipita et al 2024 - https://doi.org/10.1038/s41598-024-63666-9		2020	41908	12434823	59.7573	0.0102	19.9266	99.6779	99.4082	98.2426	97.2657	96.0414	92.1331	87.005	45.3632	13.208
Sg28	Phataginus tricuspis	Tissue	Africa	Cameroon	Sud	Sangmelima	2.93494	11.9746	No	LR market		A-D. Missoup (Université de Douala, Cameroon)	[35]	Din Dipita et al 2024 - https://doi.org/10.1038/s41598-024-63666-9		2020	60364	18017888	59.7386	0.0103	28.8733	99.7322	99.5845	99.1898	98.8105	98.322	96.9425	94.995	75.1067	44.8424
Sg29	Phataginus tricuspis	Tissue	Africa	Cameroon	Sud	Sangmelima	2.93494	11.9746	No	LR market		A-D. Missoup (Université de Douala, Cameroon)	[35]	Din Dipita et al 2024 - https://doi.org/10.1038/s41598-024-63666-9		2020	32118	9580968	59.6153	0.0114	15.3533	99.4633	98.669	95.1055	92.2857	88.7615	79.8554	70.2209	25.3154	6.80462
Sg3	Phataginus tricuspis	Tissue	Africa	Cameroon	Sud	Sangmelima	2.93494	11.9746	No	LR market		A-D. Missoup (Université de Douala, Cameroon)	[35]	Din Dipita et al 2024 - https://doi.org/10.1038/s41598-024-63666-9		2020	78922	23360902	59.7466	0.0113	37.4354	99.7849	99.7414	99.4803	99.3686	99.1815	98.6666	97.7935	87.6651	66.5852
Sg4	Phataginus tricuspis	Tissue	Africa	Cameroon	Sud	Sangmelima	2.93494	11.9746	No	LR market		A-D. Missoup (Université de Douala, Cameroon)	[35]	Din Dipita et al 2024 - https://doi.org/10.1038/s41598-024-63666-9		2020	32065	9424878	59.6365	0.0109	15.1032	99.1962	98.1671	94.1386	90.9841	87.0685	78.024	67.7292	25.0819	7.31148
Sg5	Phataginus tricuspis	Tissue	Africa	Cameroon	Sud	Sangmelima	2.93494	11.9746	No	LR market		A-D. Missoup (Université de Douala, Cameroon)	[35]	Din Dipita et al 2024 - https://doi.org/10.1038/s41598-024-63666-9		2020	47240	13858821	59.7546	0.0095	22.2085	99.5383	99.0573	97.7243	96.7422	95.5802	92.4111	88.6607	56.0146	21.0226
Sg7	Phataginus tricuspis	Tissue	Africa	Cameroon	Sud	Sangmelima	2.93494	11.9746	No	LR market		A-D. Missoup (Université de Douala, Cameroon)	[35]	Din Dipita et al 2024 - https://doi.org/10.1038/s41598-024-63666-9		2020	56792	16790545	59.7296	0.0146	26.9065	99.7808	99.6059	99.1353	98.7177	98.161	96.4483	93.9593	68.847	34.3841
Sg9	Phataginus tricuspis	Tissue	Africa	Cameroon	Sud	Sangmelima	2.93494	11.9746	No	LR market		A-D. Missoup (Université de Douala, Cameroon)	[35]	Din Dipita et al 2024 - https://doi.org/10.1038/s41598-024-63666-9		2020	78282	23245544	59.7305	0.0113	37.2506	99.7817	99.7091	99.2476	99.0101	98.7965	98.1089	97.1775	87.097	68.197
T-1689	Phataginus tricuspis	Tissue	Africa	Cameroon		Douala	4.0335	9.70407	No	LR market		A-D. Missoup (Université de Douala, Cameroon)	[35]	Din Dipita et al 2024 - https://doi.org/10.1038/s41598-024-63666-9	BMDla 24	2011	60260	16378388	59.3624	0.013	26.2461	98.6015	97.7815	95.5893	94.6817	93.78	91.4573	89.1151	68.8373	38.0601
T-1703	Phataginus tricuspis	Tissue	Africa	Cameroon		Douala	4.0335	9.70407	No	LR market		A-D. Missoup (Université de Douala, Cameroon)	[35]	Din Dipita et al 2024 - https://doi.org/10.1038/s41598-024-63666-9	BMDla 38	2011	18737	5121508	56.5375	0.0094	8.2071	85.8305	78.8179	69.3887	64.8265	59.6678	49.7096	39.4297	4.86385	0.610546
T-1704	Phataginus tricuspis	Tissue	Africa	Cameroon		Douala	4.0335	9.70407	No	LR market		A-D. Missoup (Université de Douala, Cameroon)	[35]	Din Dipita et al 2024 - https://doi.org/10.1038/s41598-024-63666-9	BMDla 39	2011	40997	11985044	59.7294	0.0105	19.2058	99.4145	98.7174	96.5882	95.2432	93.6175	89.8186	84.5585	44.3594	12.8864
T-1736	Phataginus tricuspis	Tissue	Africa	Cameroon		Douala	4.0335	9.70407	No	LR market		A-D. Missoup (Université de Douala, Cameroon)	[35]	Din Dipita et al 2024 - https://doi.org/10.1038/s41598-024-63666-9	BMDla 71	2011	41196	11106900	59.7033	0.0091	17.7986	99.4824	98.9874	97.733	96.7678	95.5163	91.8471	86.3611	34.6952	5.00087
T-1744	Phataginus tricuspis	Tissue	Africa	Cameroon		Douala	4.0335	9.70407	No	LR market		A-D. Missoup (Université de Douala, Cameroon)	[35]	Din Dipita et al 2024 - https://doi.org/10.1038/s41598-024-63666-9	BMDla 79	2011	30598	9035695	59.7295	0.0099	14.4795	99.4827	98.3616	94.8785	92.1009	89.1472	82.0298	72.885	20.3044	2.87325
T-1756	Phataginus tricuspis	Tissue	Africa	Cameroon		Douala	4.0335	9.70407	No	LR market		A-D. Missoup (Université de Douala, Cameroon)	[35]	Din Dipita et al 2024 - https://doi.org/10.1038/s41598-024-63666-9	BMDla 91	2011	29075	8204263	59.7334	0.0082	13.1472	99.0646	97.7964	94.1178	91.3354	88.1891	79.9888	69.0908	13.3044	1.35618
T-2613	Phataginus tricuspis	Tissue	Africa	Cameroon		Douala	4.05469	9.77221	No	LR market		A-D. Missoup (Université de Douala, Cameroon)	[35]	Din Dipita et al 2024 - https://doi.org/10.1038/s41598-024-63666-9	BM Dla 125	2014	204390	60485135	59.6847	0.0109	96.9263	99.2383	98.8127	98.2538	98.0352	97.7945	97.4038	97.1327	95.9776	94.2918
T-602	Phataginus tricuspis	Tissue	Africa	Cameroon		Yaounde	3.867	11.517	No	LR market		F. Njiokou (Faculté des Sciences, Université de Yaoundé I, Cameroon)	[35]	Din Dipita et al 2024 - https://doi.org/10.1038/s41598-024-63666-9		2018-2020	102165	29810814	59.6954	0.0084	47.7713	98.9496	97.9929	96.9168	96.1154	95.5155	94.1455	92.468	79.755	64.4651
T-603	Phataginus tricuspis	Tissue	Africa	Cameroon		Yaounde	3.867	11.517	No	LR market		F. Njiokou (Faculté des Sciences, Université de Yaoundé I, Cameroon)	[35]	Din Dipita et al 2024 - https://doi.org/10.1038/s41598-024-63666-9		2018-2020	30888	9157128	59.6368	0.0151	14.6741	99.0515	97.4455	91.5746	87.3228	82.0296	70.6675	59.5538	21.2369	7.34257
T-605	Phataginus tricuspis	Tissue	Africa	Cameroon		Yaounde	3.867	11.517	No	LR market		F. Njiokou (Faculté des Sciences, Université de Yaoundé I, Cameroon)	[35]	Din Dipita et al 2024 - https://doi.org/10.1038/s41598-024-63666-9		2018-2020	21365	6179853	59.387	0.012	9.9031	99.1879	97.7854	91.0282	85.4389	78.5037	62.2883	45.2821	4.78405	0.644678
Y10	Phataginus tricuspis	Tissue	Africa	Cameroon		Yaounde	3.86899	11.5213	No	LR market		A-D. Missoup (Université de Douala, Cameroon)	[35]	Din Dipita et al 2024 - https://doi.org/10.1038/s41598-024-63666-9		2018	34853	10150640	59.6678	0.0173	16.2662	99.6744	99.3356	97.5062	95.7957	93.2116	87.087	78.0809	24.5752	4.96513
Y100	Phataginus tricuspis	Tissue	Africa	Cameroon		Yaounde	3.86899	11.5213	No	LR market		A-D. Missoup (Université de Douala, Cameroon)	[35]	Din Dipita et al 2024 - https://doi.org/10.1038/s41598-024-63666-9		2018	18205	5329702	59.5685	0.0135	8.5408	99.2313	97.3981	88.1551	80.9697	72.825	52.9037	33.7435	1.57572	0.724162
Y102	Phataginus tricuspis	Tissue	Africa	Cameroon		Yaounde	3.86899	11.5213	No	LR market		A-D. Missoup (Université de Douala, Cameroon)	[35]	Din Dipita et al 2024 - https://doi.org/10.1038/s41598-024-63666-9		2018	67828	20109035	59.7547	0.0098	32.2244	99.7901	99.7005	99.3782	99.0476	98.6735	97.7272	96.3713	80.8151	54.1623
Y103	Phataginus tricuspis	Tissue	Africa	Cameroon		Yaounde	3.86899	11.5213	No	LR market		A-D. Missoup (Université de Douala, Cameroon)	[35]	Din Dipita et al 2024 - https://doi.org/10.1038/s41598-024-63666-9		2018	1932	563857	36.1908	0.0256	0.9036	41.4131	12.9561	2.54218	1.78404	1.48839	1.14946	1.02431	0.568561	0.397416
Y105	Phataginus tricuspis	Tissue	Africa	Cameroon		Yaounde	3.86899	11.5213	No	LR market		A-D. Missoup (Université de Douala, Cameroon)	[35]	Din Dipita et al 2024 - https://doi.org/10.1038/s41598-024-63666-9		2018	25596	7620636	59.5934	0.0198	12.2119	99.3728	98.2403	92.6642	87.6923	81.3679	66.3759	50.7652	7.66595	3.33348
Y106	Phataginus tricuspis	Tissue	Africa	Cameroon		Yaounde	3.86899	11.5213	No	LR market		A-D. Missoup (Université de Douala, Cameroon)	[35]	Din Dipita et al 2024 - https://doi.org/10.1038/s41598-024-63666-9		2018	1745	501539	43.6271	0.01	0.8037	52.1513	19.449	1.72219	0.622083	0.227552	0.0894185	0.00176273	0	0
Y108	Phataginus tricuspis	Tissue	Africa	Cameroon		Yaounde	3.86899	11.5213	No	LR market		A-D. Missoup (Université de Douala, Cameroon)	[35]	Din Dipita et al 2024 - https://doi.org/10.1038/s41598-024-63666-9		2018	584	149577	25.3385	0.0067	0.2397	20.8646	2.7247	0.0583303	0.00512794	0	0	0	0	0
Y109	Phataginus tricuspis	Tissue	Africa	Cameroon		Yaounde	3.86899	11.5213	No	LR market		A-D. Missoup (Université de Douala, Cameroon)	[35]	Din Dipita et al 2024 - https://doi.org/10.1038/s41598-024-63666-9		2018	42798	12633752	59.5794	0.016	20.2454	98.93	97.9778	95.8478	94.5649	92.9391	89.153	83.7228	37.6505	8.1334
Y11	Phataginus tricuspis	Tissue	Africa	Cameroon		Yaounde	3.86899	11.5213	No	LR market		A-D. Missoup (Université de Douala, Cameroon)	[35]	Din Dipita et al 2024 - https://doi.org/10.1038/s41598-024-63666-9		2018	37223	10523028	59.7442	0.0112	16.863	99.6957	99.3954	97.9916	96.4652	94.5264	88.6745	81.1878	31.908	5.1382
Y110	Phataginus tricuspis	Tissue	Africa	Cameroon		Yaounde	3.86899	11.5213	No	LR market		A-D. Missoup (Université de Douala, Cameroon)	[35]	Din Dipita et al 2024 - https://doi.org/10.1038/s41598-024-63666-9		2018	32537	9653556	59.7236	0.015	15.4696	99.6476	98.7606	94.8331	91.3694	87.2624	77.6439	67.5497	24.3427	7.82284
Y112	Phataginus tricuspis	Tissue	Africa	Cameroon		Yaounde	3.86899	11.5213	No	LR market		A-D. Missoup (Université de Douala, Cameroon)	[35]	Din Dipita et al 2024 - https://doi.org/10.1038/s41598-024-63666-9		2018	195634	57511026	59.7459	0.0105	92.1604	99.276	98.8547	98.3626	98.1592	97.9668	97.5178	97.1748	95.543	93.3979
Y113	Phataginus tricuspis	Tissue	Africa	Cameroon		Yaounde	3.86899	11.5213	No	LR market		A-D. Missoup (Université de Douala, Cameroon)	[35]	Din Dipita et al 2024 - https://doi.org/10.1038/s41598-024-63666-9		2018	35690	10077304	59.695	0.0165	16.1487	99.7008	99.439	97.9826	96.5726	94.7166	88.6979	80.2605	22.8528	4.02736
Y114	Phataginus tricuspis	Tissue	Africa	Cameroon		Yaounde	3.86899	11.5213	No	LR market		A-D. Missoup (Université de Douala, Cameroon)	[35]	Din Dipita et al 2024 - https://doi.org/10.1038/s41598-024-63666-9		2018	35933	10645784	59.754	0.0191	17.0597	99.6117	99.1367	97.2288	95.385	93.0206	86.131	76.3291	19.2666	4.11437
Y115	Phataginus tricuspis	Tissue	Africa	Cameroon		Yaounde	3.86899	11.5213	No	LR market		A-D. Missoup (Université de Douala, Cameroon)	[35]	Din Dipita et al 2024 - https://doi.org/10.1038/s41598-024-63666-9		2018	14318	4165298	59.2581	0.011	6.6748	97.4855	92.1724	73.5618	63.1743	52.36	33.9774	20.219	1.67219	0.686023
Y116	Phataginus tricuspis	Tissue	Africa	Cameroon		Yaounde	3.86899	11.5213	No	LR market		A-D. Missoup (Université de Douala, Cameroon)	[35]	Din Dipita et al 2024 - https://doi.org/10.1038/s41598-024-63666-9		2018	61	18679	2.1699	0.0406	0.0299	2.31959	0.424658	0.0408633	0.0350944	0.00769191	0	0	0	0
Y117	Phataginus tricuspis	Tissue	Africa	Cameroon		Yaounde	3.86899	11.5213	No	LR market		A-D. Missoup (Université de Douala, Cameroon)	[35]	Din Dipita et al 2024 - https://doi.org/10.1038/s41598-024-63666-9		2018	13700	4010319	59.1805	0.0105	6.4265	97.0859	91.9608	73.9903	63.2088	51.9932	32.6975	18.8311	1.04658	0.41953
Y118	Phataginus tricuspis	Tissue	Africa	Cameroon		Yaounde	3.86899	11.5213	No	LR market		A-D. Missoup (Université de Douala, Cameroon)	[35]	Din Dipita et al 2024 - https://doi.org/10.1038/s41598-024-63666-9		2018	8646	2445358	58.4275	0.0102	3.9186	92.7553	80.109	49.2712	35.2724	24.1401	10.0636	3.66616	0.305273	0.112815
Y119	Phataginus tricuspis	Tissue	Africa	Cameroon		Yaounde	3.86899	11.5213	No	LR market		A-D. Missoup (Université de Douala, Cameroon)	[35]	Din Dipita et al 2024 - https://doi.org/10.1038/s41598-024-63666-9		2018	30020	8882989	59.5768	0.013	14.2348	99.2871	98.4708	95.9633	94.124	91.2583	83.4571	73.3232	17.8917	2.54522
Y120	Phataginus tricuspis	Tissue	Africa	Cameroon		Yaounde	3.86899	11.5213	No	LR market		A-D. Missoup (Université de Douala, Cameroon)	[35]	Din Dipita et al 2024 - https://doi.org/10.1038/s41598-024-63666-9		2018	11861	3415710	59.2707	0.0146	5.4736	97.6516	92.2624	70.4039	56.3335	43.0052	21.055	8.84826	0.840021	0.450137
Y121	Phataginus tricuspis	Tissue	Africa	Cameroon		Yaounde	3.86899	11.5213	No	LR market		A-D. Missoup (Université de Douala, Cameroon)	[35]	Din Dipita et al 2024 - https://doi.org/10.1038/s41598-024-63666-9		2018	42090	12235986	59.5997	0.0155	19.6079	99.6681	99.4436	98.5078	97.5339	96.4125	93.0848	88.3379	43.6213	9.56778
Y122	Phataginus tricuspis	Tissue	Africa	Cameroon		Yaounde	3.86899	11.5213	No	LR market		A-D. Missoup (Université de Douala, Cameroon)	[35]	Din Dipita et al 2024 - https://doi.org/10.1038/s41598-024-63666-9		2018	29283	8575256	59.5439	0.0185	13.7417	99.2927	98.5232	95.6757	93.3128	89.9933	80.5306	68.4793	10.6395	3.36617
Y123	Phataginus tricuspis	Tissue	Africa	Cameroon		Yaounde	3.86899	11.5213	No	LR market		A-D. Missoup (Université de Douala, Cameroon)	[35]	Din Dipita et al 2024 - https://doi.org/10.1038/s41598-024-63666-9		2018	46436	12447010	59.6994	0.0106	19.9461	99.3728	98.8515	97.517	96.5572	95.3488	92.1744	87.884	46.8128	11.1392
Y125	Phataginus tricuspis	Tissue	Africa	Cameroon		Yaounde	3.86899	11.5213	No	LR market		A-D. Missoup (Université de Douala, Cameroon)	[35]	Din Dipita et al 2024 - https://doi.org/10.1038/s41598-024-63666-9		2018	17936	5258491	59.3288	0.017	8.4266	99.0137	96.634	85.6063	76.8815	67.0377	46.7547	29.574	3.12804	1.72651
Y126	Phataginus tricuspis	Tissue	Africa	Cameroon		Yaounde	3.86899	11.5213	No	LR market		A-D. Missoup (Université de Douala, Cameroon)	[35]	Din Dipita et al 2024 - https://doi.org/10.1038/s41598-024-63666-9		2018	1331	353450	38.3845	0.0095	0.5664	40.6697	11.3174	0.864539	0.315208	0.132205	0.025159	0	0	0
Y127	Phataginus tricuspis	Tissue	Africa	Cameroon		Yaounde	3.86899	11.5213	No	LR market		A-D. Missoup (Université de Douala, Cameroon)	[35]	Din Dipita et al 2024 - https://doi.org/10.1038/s41598-024-63666-9		2018	12991	3702044	59.5455	0.0077	5.9325	96.5731	91.5735	74.0783	62.1239	49.6149	27.7816	14.1007	0.578175	0.29678
Y128	Phataginus tricuspis	Tissue	Africa	Cameroon		Yaounde	3.86899	11.5213	No	LR market		A-D. Missoup (Université de Douala, Cameroon)	[35]	Din Dipita et al 2024 - https://doi.org/10.1038/s41598-024-63666-9		2018	51109	15054813	59.7504	0.0089	24.1251	99.7686	99.6268	98.8459	98.2696	97.4958	95.2764	92.1573	64.7904	27.1866
Y13	Phataginus tricuspis	Tissue	Africa	Cameroon		Yaounde	3.86899	11.5213	No	LR market		A-D. Missoup (Université de Douala, Cameroon)	[35]	Din Dipita et al 2024 - https://doi.org/10.1038/s41598-024-63666-9		2018	32876	9217021	59.5886	0.0141	14.7701	99.6388	99.2874	97.4929	95.9387	93.4651	86.8098	77.785	20.447	2.0297
Y130	Phataginus tricuspis	Tissue	Africa	Cameroon		Yaounde	3.86899	11.5213	No	LR market		A-D. Missoup (Université de Douala, Cameroon)	[35]	Din Dipita et al 2024 - https://doi.org/10.1038/s41598-024-63666-9		2018	55685	16411091	59.734	0.0104	26.2985	99.7466	99.5444	98.897	98.2485	97.6863	95.9148	93.4297	69.7942	34.3569
Y132	Phataginus tricuspis	Tissue	Africa	Cameroon		Yaounde	3.86899	11.5213	No	LR market		A-D. Missoup (Université de Douala, Cameroon)	[35]	Din Dipita et al 2024 - https://doi.org/10.1038/s41598-024-63666-9		2018	34323	10012197	59.6694	0.0124	16.0444	99.6912	99.2616	97.1471	95.3326	92.9089	86.0507	76.968	26.9071	6.2226
Y133	Phataginus tricuspis	Tissue	Africa	Cameroon		Yaounde	3.86899	11.5213	No	LR market		A-D. Missoup (Université de Douala, Cameroon)	[35]	Din Dipita et al 2024 - https://doi.org/10.1038/s41598-024-63666-9		2018	14773	4336445	59.2391	0.0162	6.9491	98.1991	94.4032	79.5131	68.5609	56.4151	34.8894	19.1471	2.46221	0.775601
Y134	Phataginus tricuspis	Tissue	Africa	Cameroon		Yaounde	3.86899	11.5213	No	LR market		A-D. Missoup (Université de Douala, Cameroon)	[35]	Din Dipita et al 2024 - https://doi.org/10.1038/s41598-024-63666-9		2018	5670	1494390	57.5907	0.0097	2.3947	85.9007	62.0571	23.1751	12.2656	6.61008	1.86545	0.85236	0.0532024	0
Y135	Phataginus tricuspis	Tissue	Africa	Cameroon		Yaounde	3.86899	11.5213	No	LR market		A-D. Missoup (Université de Douala, Cameroon)	[35]	Din Dipita et al 2024 - https://doi.org/10.1038/s41598-024-63666-9		2018	156870	44547825	59.6964	0.0097	71.3871	99.3577	98.9989	98.3285	98.0366	97.7599	97.2274	96.6851	93.9543	89.8507
Y136	Phataginus tricuspis	Tissue	Africa	Cameroon		Yaounde	3.86899	11.5213	No	LR market		A-D. Missoup (Université de Douala, Cameroon)	[35]	Din Dipita et al 2024 - https://doi.org/10.1038/s41598-024-63666-9		2018	24954	7217712	59.6539	0.014	11.5663	99.5321	98.6629	94.8983	91.6381	87.3207	75.8666	60.7719	6.4814	1.04866
Y138	Phataginus tricuspis	Tissue	Africa	Cameroon		Yaounde	3.86899	11.5213	No	LR market		A-D. Missoup (Université de Douala, Cameroon)	[35]	Din Dipita et al 2024 - https://doi.org/10.1038/s41598-024-63666-9		2018	7197	2080217	57.6734	0.0089	3.3335	90.5034	75.6546	39.9185	26.5188	16.7485	5.98591	1.8342	0.249346	0.0668235
Y14	Phataginus tricuspis	Tissue	Africa	Cameroon		Yaounde	3.86899	11.5213	No	LR market		A-D. Missoup (Université de Douala, Cameroon)	[35]	Din Dipita et al 2024 - https://doi.org/10.1038/s41598-024-63666-9		2018	40670	11928150	59.7627	0.0086	19.1146	99.7002	99.3633	97.7905	96.3386	94.4878	90.5777	85.1546	43.5468	12.3805
Y145	Phataginus tricuspis	Tissue	Africa	Cameroon		Yaounde	3.86899	11.5213	No	LR market		A-D. Missoup (Université de Douala, Cameroon)	[35]	Din Dipita et al 2024 - https://doi.org/10.1038/s41598-024-63666-9		2019	48492	14356927	59.563	0.0105	23.0067	99.5946	99.2983	98.2777	97.4636	96.4412	93.025	88.2929	52.534	23.7305
Y146	Phataginus tricuspis	Tissue	Africa	Cameroon		Yaounde	3.86899	11.5213	No	LR market		A-D. Missoup (Université de Douala, Cameroon)	[35]	Din Dipita et al 2024 - https://doi.org/10.1038/s41598-024-63666-9		2019	20138	5872964	59.3814	0.0162	9.4113	99.2005	97.9379	90.6995	84.5191	77.3154	59.395	40.5713	3.72513	1.5363
Y147	Phataginus tricuspis	Tissue	Africa	Cameroon		Yaounde	3.86899	11.5213	No	LR market		A-D. Missoup (Université de Douala, Cameroon)	[35]	Din Dipita et al 2024 - https://doi.org/10.1038/s41598-024-63666-9		2019	30324	8651704	59.7266	0.0134	13.8642	99.5159	98.9092	95.7717	93.2297	90.0582	81.3175	69.7161	17.6662	2.9936
Y148	Phataginus tricuspis	Tissue	Africa	Cameroon		Yaounde	3.86899	11.5213	No	LR market		A-D. Missoup (Université de Douala, Cameroon)	[35]	Din Dipita et al 2024 - https://doi.org/10.1038/s41598-024-63666-9		2019	40510	12026796	59.6871	0.0109	19.2727	99.7019	99.5241	98.0328	96.7412	95.0219	90.4074	84.5338	41.3511	10.8132
Y149	Phataginus tricuspis	Tissue	Africa	Cameroon		Yaounde	3.86899	11.5213	No	LR market		A-D. Missoup (Université de Douala, Cameroon)	[35]	Din Dipita et al 2024 - https://doi.org/10.1038/s41598-024-63666-9		2019	30933	8763757	59.6831	0.0161	14.0438	99.676	99.1529	96.7417	94.7719	92.1735	84.0563	72.9985	15.7771	2.95257
Y15	Phataginus tricuspis	Tissue	Africa	Cameroon		Yaounde	3.86899	11.5213	No	LR market		A-D. Missoup (Université de Douala, Cameroon)	[35]	Din Dipita et al 2024 - https://doi.org/10.1038/s41598-024-63666-9		2018	48660	14443809	59.7371	0.01	23.1459	99.1959	98.3427	96.8888	96.0087	94.898	92.2943	88.7254	58.3895	24.4657
Y150	Phataginus tricuspis	Tissue	Africa	Cameroon		Yaounde	3.86899	11.5213	No	LR market		A-D. Missoup (Université de Douala, Cameroon)	[35]	Din Dipita et al 2024 - https://doi.org/10.1038/s41598-024-63666-9		2019	30913	9402493	59.5303	0.0333	15.0673	98.6653	96.5446	87.1902	79.4623	70.244	49.7931	31.9553	3.75141	3.00674
Y151	Phataginus tricuspis	Tissue	Africa	Cameroon		Yaounde	3.86899	11.5213	No	LR market		A-D. Missoup (Université de Douala, Cameroon)	[35]	Din Dipita et al 2024 - https://doi.org/10.1038/s41598-024-63666-9		2019	47984	14153873	59.7312	0.0105	22.6813	99.7667	99.5656	98.6401	97.8857	96.9096	94.4918	90.9477	57.8964	21.9391
Y152	Phataginus tricuspis	Tissue	Africa	Cameroon		Yaounde	3.86899	11.5213	No	LR market		A-D. Missoup (Université de Douala, Cameroon)	[35]	Din Dipita et al 2024 - https://doi.org/10.1038/s41598-024-63666-9		2019	26024	7241829	58.5618	0.0148	11.6049	94.2809	90.6986	83.5516	80.0973	75.9661	66.311	55.0374	8.84602	3.26826
Y153	Phataginus tricuspis	Tissue	Africa	Cameroon		Yaounde	3.86899	11.5213	No	LR market		A-D. Missoup (Université de Douala, Cameroon)	[35]	Din Dipita et al 2024 - https://doi.org/10.1038/s41598-024-63666-9		2019	44604	13226587	59.7156	0.0138	21.1954	99.7947	99.4973	98.6541	98.0863	97.1445	94.1139	89.5316	51.0568	16.3386
Y154	Phataginus tricuspis	Tissue	Africa	Cameroon		Yaounde	3.86899	11.5213	No	LR market		A-D. Missoup (Université de Douala, Cameroon)	[35]	Din Dipita et al 2024 - https://doi.org/10.1038/s41598-024-63666-9		2019	46976	13245707	59.6365	0.0101	21.226	99.504	98.7666	95.9422	93.9534	91.3743	85.3008	78.4067	43.5064	22.0115
Y155	Phataginus tricuspis	Tissue	Africa	Cameroon		Yaounde	3.86899	11.5213	No	LR market		A-D. Missoup (Université de Douala, Cameroon)	[35]	Din Dipita et al 2024 - https://doi.org/10.1038/s41598-024-63666-9		2019	193951	54575936	59.7481	0.0119	87.457	99.6954	99.4619	99.1784	98.9675	98.8052	98.4249	98.0658	95.2209	90.7058
Y156	Phataginus tricuspis	Tissue	Africa	Cameroon		Yaounde	3.86899	11.5213	No	LR market		A-D. Missoup (Université de Douala, Cameroon)	[35]	Din Dipita et al 2024 - https://doi.org/10.1038/s41598-024-63666-9		2019	12483	3429878	59.2208	0.012	5.4963	95.6935	87.3303	64.5996	52.0102	39.8709	21.3516	10.6953	1.42172	0.722719
Y157	Phataginus tricuspis	Tissue	Africa	Cameroon		Yaounde	3.86899	11.5213	No	LR market		A-D. Missoup (Université de Douala, Cameroon)	[35]	Din Dipita et al 2024 - https://doi.org/10.1038/s41598-024-63666-9		2019	20685	6179267	59.4883	0.026	9.9022	98.2357	94.5607	80.2885	71.0098	60.9853	42.3092	28.5283	4.85135	3.21618
Y158	Phataginus tricuspis	Tissue	Africa	Cameroon		Yaounde	3.86899	11.5213	No	LR market		A-D. Missoup (Université de Douala, Cameroon)	[35]	Din Dipita et al 2024 - https://doi.org/10.1038/s41598-024-63666-9		2019	96878	28457364	59.5662	0.0142	45.6024	99.0672	98.5675	97.5392	97.0135	96.3802	95.2589	93.9631	84.9638	71.4151
Y159	Phataginus tricuspis	Tissue	Africa	Cameroon		Yaounde	3.86899	11.5213	No	LR market		A-D. Missoup (Université de Douala, Cameroon)	[35]	Din Dipita et al 2024 - https://doi.org/10.1038/s41598-024-63666-9		2019	43563	12769859	59.6738	0.0118	20.4635	99.7181	99.433	98.3948	97.5227	96.3777	93.0675	88.6108	47.7195	12.9931
Y160	Phataginus tricuspis	Tissue	Africa	Cameroon		Yaounde	3.86899	11.5213	No	LR market		A-D. Missoup (Université de Douala, Cameroon)	[35]	Din Dipita et al 2024 - https://doi.org/10.1038/s41598-024-63666-9		2019	17164	4974381	59.6657	0.0133	7.9714	99.3614	97.2782	87.446	79.0205	69.3131	47.6774	28.7192	1.186	0.6458
Y161	Phataginus tricuspis	Tissue	Africa	Cameroon		Yaounde	3.86899	11.5213	No	LR market		A-D. Missoup (Université de Douala, Cameroon)	[35]	Din Dipita et al 2024 - https://doi.org/10.1038/s41598-024-63666-9		2019	37493	11314619	59.7221	0.0169	18.1315	99.6995	99.2867	97.7676	96.2755	94.2686	88.693	81.1716	28.9541	5.77518
Y162	Phataginus tricuspis	Tissue	Africa	Cameroon		Yaounde	3.86899	11.5213	No	LR market		A-D. Missoup (Université de Douala, Cameroon)	[35]	Din Dipita et al 2024 - https://doi.org/10.1038/s41598-024-63666-9		2019	38054	11501151	59.7323	0.0247	18.4304	99.6691	99.0308	96.4225	94.1351	90.5707	81.3429	69.2721	18.081	5.44956
Y163	Phataginus tricuspis	Tissue	Africa	Cameroon		Yaounde	3.86899	11.5213	No	LR market		A-D. Missoup (Université de Douala, Cameroon)	[35]	Din Dipita et al 2024 - https://doi.org/10.1038/s41598-024-63666-9		2019	51025	15050487	59.7566	0.0279	24.1181	99.4207	98.6619	96.221	94.5022	92.3767	86.7805	79.0006	26.1844	5.47376
Y164	Phataginus tricuspis	Tissue	Africa	Cameroon		Yaounde	3.86899	11.5213	No	LR market		A-D. Missoup (Université de Douala, Cameroon)	[35]	Din Dipita et al 2024 - https://doi.org/10.1038/s41598-024-63666-9		2019	54242	16013881	59.7562	0.0109	25.662	99.7263	99.6201	99.1122	98.5929	97.9602	96.1268	93.2943	65.3582	30.7989
Y165	Phataginus tricuspis	Tissue	Africa	Cameroon		Yaounde	3.86899	11.5213	No	LR market		A-D. Missoup (Université de Douala, Cameroon)	[35]	Din Dipita et al 2024 - https://doi.org/10.1038/s41598-024-63666-9		2019	18927	5409786	58.7306	0.0266	8.6691	95.3068	88.9127	66.6782	53.9536	42.2174	24.09	13.1311	3.33701	3.10801
Y166	Phataginus tricuspis	Tissue	Africa	Cameroon		Yaounde	3.86899	11.5213	No	LR market		A-D. Missoup (Université de Douala, Cameroon)	[35]	Din Dipita et al 2024 - https://doi.org/10.1038/s41598-024-63666-9		2019	32308	9435100	59.7254	0.0132	15.1196	99.7183	99.3838	97.2924	95.7475	93.7599	87.8309	78.8142	20.556	2.23242
Y167	Phataginus tricuspis	Tissue	Africa	Cameroon		Yaounde	3.86899	11.5213	No	LR market		A-D. Missoup (Université de Douala, Cameroon)	[35]	Din Dipita et al 2024 - https://doi.org/10.1038/s41598-024-63666-9		2019	133825	39286351	59.6309	0.0109	62.9557	98.9037	98.2611	97.0596	96.6061	96.2813	95.457	94.6004	90.1338	84.035
Y168	Phataginus tricuspis	Tissue	Africa	Cameroon		Yaounde	3.86899	11.5213	No	LR market		A-D. Missoup (Université de Douala, Cameroon)	[35]	Din Dipita et al 2024 - https://doi.org/10.1038/s41598-024-63666-9		2019	108861	30953167	59.7031	0.0115	49.6019	99.6064	99.3121	98.6709	98.2906	97.7283	96.8994	95.7994	86.6286	70.639
Y169	Phataginus tricuspis	Tissue	Africa	Cameroon		Yaounde	3.86899	11.5213	No	LR market		A-D. Missoup (Université de Douala, Cameroon)	[35]	Din Dipita et al 2024 - https://doi.org/10.1038/s41598-024-63666-9		2019	21598	6162885	59.4396	0.0164	9.8759	98.7215	96.6662	88.5956	82.943	75.2825	57.719	40.4748	3.79788	1.86994
Y171	Phataginus tricuspis	Tissue	Africa	Cameroon		Yaounde	3.86899	11.5213	No	LR market		A-D. Missoup (Université de Douala, Cameroon)	[35]	Din Dipita et al 2024 - https://doi.org/10.1038/s41598-024-63666-9		2019	21162	6303290	59.3407	0.0188	10.1009	97.5027	93.7609	79.8776	71.4652	62.6471	47.6854	35.9873	7.67092	3.10208
Y172	Phataginus tricuspis	Tissue	Africa	Cameroon		Yaounde	3.86899	11.5213	No	LR market		A-D. Missoup (Université de Douala, Cameroon)	[35]	Din Dipita et al 2024 - https://doi.org/10.1038/s41598-024-63666-9		2019	27206	7909996	58.8236	0.0372	12.6756	95.805	89.7247	70.6098	59.8035	49.2048	31.5458	19.1593	3.4229	3.01267
Y175	Phataginus tricuspis	Tissue	Africa	Cameroon		Yaounde	3.86899	11.5213	No	LR market		A-D. Missoup (Université de Douala, Cameroon)	[35]	Din Dipita et al 2024 - https://doi.org/10.1038/s41598-024-63666-9		2019	45617	13762509	59.5159	0.0168	22.0542	99.101	98.46	96.9623	96.0316	94.8716	91.4875	86.7132	46.283	12.7333
Y176	Phataginus tricuspis	Tissue	Africa	Cameroon		Yaounde	3.86899	11.5213	No	LR market		A-D. Missoup (Université de Douala, Cameroon)	[35]	Din Dipita et al 2024 - https://doi.org/10.1038/s41598-024-63666-9		2019	32315	9459509	59.6774	0.013	15.1587	99.5787	99.1685	97.6327	96.3165	94.3415	88.3097	79.1219	18.1782	2.40436
Y177	Phataginus tricuspis	Tissue	Africa	Cameroon		Yaounde	3.86899	11.5213	No	LR market		A-D. Missoup (Université de Douala, Cameroon)	[35]	Din Dipita et al 2024 - https://doi.org/10.1038/s41598-024-63666-9		2019	232341	69380272	59.7458	0.0103	111.181	99.5132	99.2246	98.7132	98.4962	98.3092	98.112	97.8993	96.6011	95.1629
Y178	Phataginus tricuspis	Tissue	Africa	Cameroon		Yaounde	3.86899	11.5213	No	LR market		A-D. Missoup (Université de Douala, Cameroon)	[35]	Din Dipita et al 2024 - https://doi.org/10.1038/s41598-024-63666-9		2019	10075	2949943	56.029	0.0375	4.7272	83.1297	59.4503	21.9639	12.6825	7.73005	4.21677	3.42883	2.8388	2.6731
Y179	Phataginus tricuspis	Tissue	Africa	Cameroon		Yaounde	3.86899	11.5213	No	LR market		A-D. Missoup (Université de Douala, Cameroon)	[35]	Din Dipita et al 2024 - https://doi.org/10.1038/s41598-024-63666-9		2019	40177	11699324	59.6158	0.0122	18.748	99.5588	99.139	97.9951	96.9543	95.4925	91.2591	85.1479	38.8584	8.78256
Y18	Phataginus tricuspis	Tissue	Africa	Cameroon		Yaounde	3.86899	11.5213	No	LR market		A-D. Missoup (Université de Douala, Cameroon)	[35]	Din Dipita et al 2024 - https://doi.org/10.1038/s41598-024-63666-9		2018	48374	14099855	59.7384	0.0105	22.5948	99.7994	99.675	99.0773	98.4243	97.6506	95.3145	92.1525	59.6184	20.2022
Y180	Phataginus tricuspis	Tissue	Africa	Cameroon		Yaounde	3.86899	11.5213	No	LR market		A-D. Missoup (Université de Douala, Cameroon)	[35]	Din Dipita et al 2024 - https://doi.org/10.1038/s41598-024-63666-9		2019	168944	49040770	59.7261	0.0119	78.5869	99.3617	98.9707	98.2006	98.0163	97.8208	97.3958	96.9864	94.8761	92.0916
Y182	Phataginus tricuspis	Tissue	Africa	Cameroon		Yaounde	3.86899	11.5213	No	LR market		A-D. Missoup (Université de Douala, Cameroon)	[35]	Din Dipita et al 2024 - https://doi.org/10.1038/s41598-024-63666-9		2019	18020	5041374	57.7456	0.0318	8.0787	89.2379	80.2124	58.6185	46.209	34.9434	18.243	9.12485	3.23397	3.04055
Y183	Phataginus tricuspis	Tissue	Africa	Cameroon		Yaounde	3.86899	11.5213	No	LR market		A-D. Missoup (Université de Douala, Cameroon)	[35]	Din Dipita et al 2024 - https://doi.org/10.1038/s41598-024-63666-9		2019	28140	8342662	59.7867	0.0116	13.369	99.589	98.8222	94.6849	91.194	87.2221	76.9728	64.3719	15.0582	2.74649
Y184	Phataginus tricuspis	Tissue	Africa	Cameroon		Yaounde	3.86899	11.5213	No	LR market		A-D. Missoup (Université de Douala, Cameroon)	[35]	Din Dipita et al 2024 - https://doi.org/10.1038/s41598-024-63666-9		2019	19817	5536300	59.2475	0.0104	8.8718	96.7184	93.3186	83.6734	77.5858	70.5135	54.6938	38.9709	3.20544	0.851238
Y185	Phataginus tricuspis	Tissue	Africa	Cameroon		Yaounde	3.86899	11.5213	No	LR market		A-D. Missoup (Université de Douala, Cameroon)	[35]	Din Dipita et al 2024 - https://doi.org/10.1038/s41598-024-63666-9		2019	37323	10356010	59.7471	0.01	16.5953	99.4745	98.9874	97.2806	95.9863	94.0075	89.076	82.2341	30.3428	4.6355
Y186	Phataginus tricuspis	Tissue	Africa	Cameroon		Yaounde	3.86899	11.5213	No	LR market		A-D. Missoup (Université de Douala, Cameroon)	[35]	Din Dipita et al 2024 - https://doi.org/10.1038/s41598-024-63666-9		2019	37402	11225820	59.6953	0.0222	17.9892	99.3363	98.2706	93.8062	90.5188	86.361	75.7107	63.4644	16.3028	4.12351
Y188	Phataginus tricuspis	Tissue	Africa	Cameroon		Yaounde	3.86899	11.5213	No	LR market		A-D. Missoup (Université de Douala, Cameroon)	[35]	Din Dipita et al 2024 - https://doi.org/10.1038/s41598-024-63666-9		2019	23625	6829163	59.4445	0.011	10.9436	98.6921	96.1005	88.3139	83.3491	77.7825	65.2967	52.7005	10.2408	1.14097
Y189	Phataginus tricuspis	Tissue	Africa	Cameroon		Yaounde	3.86899	11.5213	No	LR market		A-D. Missoup (Université de Douala, Cameroon)	[35]	Din Dipita et al 2024 - https://doi.org/10.1038/s41598-024-63666-9		2019	24594	7247795	58.7837	0.0108	11.6145	95.2897	92.3225	86.8797	84.0931	80.3164	71.4476	60.7094	11.0288	1.18343
Y19	Phataginus tricuspis	Tissue	Africa	Cameroon		Yaounde	3.86899	11.5213	No	LR market		A-D. Missoup (Université de Douala, Cameroon)	[35]	Din Dipita et al 2024 - https://doi.org/10.1038/s41598-024-63666-9		2018	236031	67506693	59.7299	0.0108	108.178	99.6388	99.4422	99.1137	99.0031	98.8735	98.6571	98.4384	97.3918	95.4975
Y190	Phataginus tricuspis	Tissue	Africa	Cameroon		Yaounde	3.86899	11.5213	No	LR market		A-D. Missoup (Université de Douala, Cameroon)	[35]	Din Dipita et al 2024 - https://doi.org/10.1038/s41598-024-63666-9		2019	70386	20128885	59.7027	0.0168	32.2562	99.6526	99.2931	98.515	98.0983	97.4208	95.7084	93.6417	73.0102	43.6293
Y191	Phataginus tricuspis	Tissue	Africa	Cameroon		Yaounde	3.86899	11.5213	No	LR market		A-D. Missoup (Université de Douala, Cameroon)	[35]	Din Dipita et al 2024 - https://doi.org/10.1038/s41598-024-63666-9		2019	23537	6997279	59.5036	0.0118	11.213	98.9283	96.9535	88.9906	83.7257	77.3435	63.4168	49.2465	11.3116	2.26992
Y192	Phataginus tricuspis	Tissue	Africa	Cameroon		Yaounde	3.86899	11.5213	No	LR market		A-D. Missoup (Université de Douala, Cameroon)	[35]	Din Dipita et al 2024 - https://doi.org/10.1038/s41598-024-63666-9		2019	18766	5894994	56.1614	0.0275	9.4466	86.9018	72.2872	48.6265	40.83	34.6437	25.529	19.577	6.11539	2.59987
Y193	Phataginus tricuspis	Tissue	Africa	Cameroon		Yaounde	3.86899	11.5213	No	LR market		A-D. Missoup (Université de Douala, Cameroon)	[35]	Din Dipita et al 2024 - https://doi.org/10.1038/s41598-024-63666-9		2019	17892	5012987	57.9208	0.0252	8.0332	91.3139	84.4772	67.1107	57.2192	46.5779	28.074	14.8624	3.33332	3.06699
Y194	Phataginus tricuspis	Tissue	Africa	Cameroon		Yaounde	3.86899	11.5213	No	LR market		A-D. Missoup (Université de Douala, Cameroon)	[35]	Din Dipita et al 2024 - https://doi.org/10.1038/s41598-024-63666-9		2019	132788	39300275	59.7453	0.0132	62.978	99.7108	99.5789	99.2576	99.1018	98.9145	98.6246	98.2397	94.619	87.5915
Y195	Phataginus tricuspis	Tissue	Africa	Cameroon		Yaounde	3.86899	11.5213	No	LR market		A-D. Missoup (Université de Douala, Cameroon)	[35]	Din Dipita et al 2024 - https://doi.org/10.1038/s41598-024-63666-9		2019	10861	3163881	58.0394	0.0153	5.0701	92.771	78.9142	46.6753	34.1776	25.6634	15.468	10.1876	2.60948	1.27445
Y196	Phataginus tricuspis	Tissue	Africa	Cameroon		Yaounde	3.86899	11.5213	No	LR market		A-D. Missoup (Université de Douala, Cameroon)	[35]	Din Dipita et al 2024 - https://doi.org/10.1038/s41598-024-63666-9		2019	22638	6847530	58.0447	0.0216	10.973	92.7752	83.7619	65.3343	57.6427	51.5172	41.4772	33.8106	12.3484	4.87475
Y197	Phataginus tricuspis	Tissue	Africa	Cameroon		Yaounde	3.86899	11.5213	No	LR market		A-D. Missoup (Université de Douala, Cameroon)	[35]	Din Dipita et al 2024 - https://doi.org/10.1038/s41598-024-63666-9		2019	50933	15051919	59.6921	0.0098	24.1204	98.9544	98.0275	96.3494	95.4324	94.4317	91.7844	88.3948	62.9692	30.0847
Y198	Phataginus tricuspis	Tissue	Africa	Cameroon		Yaounde	3.86899	11.5213	No	LR market		A-D. Missoup (Université de Douala, Cameroon)	[35]	Din Dipita et al 2024 - https://doi.org/10.1038/s41598-024-63666-9		2019	141121	41680595	59.7387	0.0126	66.7924	99.7127	99.6551	99.4231	99.3178	99.1959	98.9853	98.7909	96.9465	93.1287
Y199	Phataginus tricuspis	Tissue	Africa	Cameroon		Yaounde	3.86899	11.5213	No	LR market		A-D. Missoup (Université de Douala, Cameroon)	[35]	Din Dipita et al 2024 - https://doi.org/10.1038/s41598-024-63666-9		2019	18123	5399172	59.4071	0.0127	8.6521	98.3821	95.5534	85.9847	79.3698	71.3784	53.7495	35.6841	2.5566	0.845149
Y20	Phataginus tricuspis	Tissue	Africa	Cameroon		Yaounde	3.86899	11.5213	No	LR market		A-D. Missoup (Université de Douala, Cameroon)	[35]	Din Dipita et al 2024 - https://doi.org/10.1038/s41598-024-63666-9		2018	25375	7312536	59.6671	0.0127	11.7182	99.489	98.9267	95.6268	92.0796	87.5542	75.7269	61.3712	7.51388	0.866462
Y200	Phataginus tricuspis	Tissue	Africa	Cameroon		Yaounde	3.86899	11.5213	No	LR market		A-D. Missoup (Université de Douala, Cameroon)	[35]	Din Dipita et al 2024 - https://doi.org/10.1038/s41598-024-63666-9		2019	37999	11261985	59.3621	0.0083	18.0471	97.6	96.0803	92.6356	90.8567	88.8503	83.7536	77.625	39.0028	12.2241
Y201	Phataginus tricuspis	Tissue	Africa	Cameroon		Yaounde	3.86899	11.5213	No	LR market		A-D. Missoup (Université de Douala, Cameroon)	[35]	Din Dipita et al 2024 - https://doi.org/10.1038/s41598-024-63666-9		2019	45294	13621352	59.7	0.0092	21.828	99.1303	98.4735	96.6845	95.6356	94.5729	91.5078	87.6018	55.5335	19.1674
Y202	Phataginus tricuspis	Tissue	Africa	Cameroon		Yaounde	3.86899	11.5213	No	LR market		A-D. Missoup (Université de Douala, Cameroon)	[35]	Din Dipita et al 2024 - https://doi.org/10.1038/s41598-024-63666-9		2019	61231	18111449	59.7454	0.0101	29.0233	99.7361	99.5085	98.8675	98.3659	97.7987	96.1459	93.8513	72.4658	41.8602
Y203	Phataginus tricuspis	Tissue	Africa	Cameroon		Yaounde	3.86899	11.5213	No	LR market		A-D. Missoup (Université de Douala, Cameroon)	[35]	Din Dipita et al 2024 - https://doi.org/10.1038/s41598-024-63666-9		2019	161533	48238703	59.6752	0.013	77.3016	99.3383	99.0691	98.3982	98.0807	97.7307	96.813	95.7592	88.42	79.4584
Y204	Phataginus tricuspis	Tissue	Africa	Cameroon		Yaounde	3.86899	11.5213	No	LR market		A-D. Missoup (Université de Douala, Cameroon)	[35]	Din Dipita et al 2024 - https://doi.org/10.1038/s41598-024-63666-9		2019	41155	12213408	59.6773	0.0095	19.5718	99.4181	98.8789	97.1841	96.1396	94.987	91.1314	85.9268	46.1734	11.2659
Y205	Phataginus tricuspis	Tissue	Africa	Cameroon		Yaounde	3.86899	11.5213	No	LR market		A-D. Missoup (Université de Douala, Cameroon)	[35]	Din Dipita et al 2024 - https://doi.org/10.1038/s41598-024-63666-9		2019	42261	12443069	59.6534	0.0192	19.9398	99.7112	99.554	98.6038	97.7727	96.629	93.2026	87.946	37.2849	6.97705
Y206	Phataginus tricuspis	Tissue	Africa	Cameroon		Yaounde	3.86899	11.5213	No	LR market		A-D. Missoup (Université de Douala, Cameroon)	[35]	Din Dipita et al 2024 - https://doi.org/10.1038/s41598-024-63666-9		2019	28952	8878469	59.3526	0.0233	14.2276	97.4219	92.0248	78.5976	71.583	64.7422	52.376	43.1978	16.7283	6.4423
Y208	Phataginus tricuspis	Tissue	Africa	Cameroon		Yaounde	3.86899	11.5213	No	LR market		A-D. Missoup (Université de Douala, Cameroon)	[35]	Din Dipita et al 2024 - https://doi.org/10.1038/s41598-024-63666-9		2019	32929	9696478	59.7148	0.017	15.5384	99.5939	99.2728	97.1562	95.2914	92.7119	85.6094	75.55	17.9499	4.00332
Y209	Phataginus tricuspis	Tissue	Africa	Cameroon		Yaounde	3.86899	11.5213	No	LR market		A-D. Missoup (Université de Douala, Cameroon)	[35]	Din Dipita et al 2024 - https://doi.org/10.1038/s41598-024-63666-9		2019	22108	6586508	59.4544	0.0109	10.5548	98.1773	94.241	83.1759	77.1922	71.0182	58.9896	47.4506	10.8121	1.73244
Y21	Phataginus tricuspis	Tissue	Africa	Cameroon		Yaounde	3.86899	11.5213	No	LR market		A-D. Missoup (Université de Douala, Cameroon)	[35]	Din Dipita et al 2024 - https://doi.org/10.1038/s41598-024-63666-9		2018	20121	5603844	59.0261	0.0074	8.9801	96.1863	91.2347	78.0939	70.4038	62.5952	48.3442	36.5584	8.2664	1.25506
Y210	Phataginus tricuspis	Tissue	Africa	Cameroon		Yaounde	3.86899	11.5213	No	LR market		A-D. Missoup (Université de Douala, Cameroon)	[35]	Din Dipita et al 2024 - https://doi.org/10.1038/s41598-024-63666-9		2019	39724	11714962	59.7261	0.0103	18.773	99.2858	98.757	97.3091	96.3316	95.0297	91.342	85.8033	40.3215	8.79747
Y212	Phataginus tricuspis	Tissue	Africa	Cameroon		Yaounde	3.86899	11.5213	No	LR market		A-D. Missoup (Université de Douala, Cameroon)	[35]	Din Dipita et al 2024 - https://doi.org/10.1038/s41598-024-63666-9		2019	25970	7836261	59.0055	0.0186	12.5575	95.9348	92.1405	84.1593	79.3059	73.4192	61.542	49.4138	10.4209	3.6152
Y214	Phataginus tricuspis	Tissue	Africa	Cameroon		Yaounde	3.86899	11.5213	No	LR market		A-D. Missoup (Université de Douala, Cameroon)	[35]	Din Dipita et al 2024 - https://doi.org/10.1038/s41598-024-63666-9		2019	34473	9991512	59.6584	0.0232	16.0112	98.9523	97.557	91.8467	87.6662	82.6871	71.6282	60.7892	19.1928	5.76942
Y215	Phataginus tricuspis	Tissue	Africa	Cameroon		Yaounde	3.86899	11.5213	No	LR market		A-D. Missoup (Université de Douala, Cameroon)	[35]	Din Dipita et al 2024 - https://doi.org/10.1038/s41598-024-63666-9		2019	48650	14437240	59.7392	0.0115	23.1354	99.7757	99.6277	99.189	98.8366	98.2277	96.4324	93.6607	62.187	20.6945
Y217	Phataginus tricuspis	Tissue	Africa	Cameroon		Yaounde	3.86899	11.5213	No	LR market		A-D. Missoup (Université de Douala, Cameroon)	[35]	Din Dipita et al 2024 - https://doi.org/10.1038/s41598-024-63666-9		2019	22770	6250617	59.6418	0.0144	10.0165	98.9851	97.0011	89.4852	83.4021	75.9657	58.4076	40.5154	4.40298	2.67967
Y218	Phataginus tricuspis	Tissue	Africa	Cameroon		Yaounde	3.86899	11.5213	No	LR market		A-D. Missoup (Université de Douala, Cameroon)	[35]	Din Dipita et al 2024 - https://doi.org/10.1038/s41598-024-63666-9		2019	18596	5408312	59.492	0.0139	8.6667	99.0933	97.5128	88.4214	80.8999	72.3756	52.9976	34.5622	2.44154	0.808612
Y22	Phataginus tricuspis	Tissue	Africa	Cameroon		Yaounde	3.86899	11.5213	No	LR market		A-D. Missoup (Université de Douala, Cameroon)	[35]	Din Dipita et al 2024 - https://doi.org/10.1038/s41598-024-63666-9		2018	198538	55954942	59.6761	0.0095	89.6668	98.3331	97.2348	95.5876	94.9099	94.3096	93.1104	92.0652	88.0666	84.8407
Y220	Phataginus tricuspis	Tissue	Africa	Cameroon		Yaounde	3.86899	11.5213	No	LR market		A-D. Missoup (Université de Douala, Cameroon)	[35]	Din Dipita et al 2024 - https://doi.org/10.1038/s41598-024-63666-9		2019	47922	14211456	59.4161	0.0089	22.7736	98.2232	97.0643	94.6294	93.0327	91.2875	87.7216	83.7512	56.4117	26.3152
Y221	Phataginus tricuspis	Tissue	Africa	Cameroon		Yaounde	3.86899	11.5213	No	LR market		A-D. Missoup (Université de Douala, Cameroon)	[35]	Din Dipita et al 2024 - https://doi.org/10.1038/s41598-024-63666-9		2019	18994	5630530	59.5137	0.0138	9.0228	98.7619	95.3305	84.8445	76.582	68.2486	50.6931	35.0147	4.3751	1.43406
Y222	Phataginus tricuspis	Tissue	Africa	Cameroon		Yaounde	3.86899	11.5213	No	LR market		A-D. Missoup (Université de Douala, Cameroon)	[35]	Din Dipita et al 2024 - https://doi.org/10.1038/s41598-024-63666-9		2019	26655	7928055	59.57	0.0206	12.7046	99.2316	97.6237	91.128	86.306	80.0936	66.2319	51.2405	8.92695	3.43316
Y223	Phataginus tricuspis	Tissue	Africa	Cameroon		Yaounde	3.86899	11.5213	No	LR market		A-D. Missoup (Université de Douala, Cameroon)	[35]	Din Dipita et al 2024 - https://doi.org/10.1038/s41598-024-63666-9		2019	37418	11251332	59.6785	0.0212	18.0301	99.6204	99.08	96.6499	94.4166	91.5197	83.0073	72.6663	21.3773	5.46959
Y225	Phataginus tricuspis	Tissue	Africa	Cameroon		Yaounde	3.86899	11.5213	No	LR market		A-D. Missoup (Université de Douala, Cameroon)	[35]	Din Dipita et al 2024 - https://doi.org/10.1038/s41598-024-63666-9		2019	15875	4613479	58.8232	0.0307	7.393	94.8435	84.834	56.5141	41.7564	30.2409	14.3978	7.08233	3.06427	2.98863
Y226	Phataginus tricuspis	Tissue	Africa	Cameroon		Yaounde	3.86899	11.5213	No	LR market		A-D. Missoup (Université de Douala, Cameroon)	[35]	Din Dipita et al 2024 - https://doi.org/10.1038/s41598-024-63666-9		2019	8463	2408339	56.5692	0.0171	3.8593	87.3415	70.4095	41.7602	31.2021	22.8999	12.1257	6.26058	0.880724	0.555901
Y227	Phataginus tricuspis	Tissue	Africa	Cameroon		Yaounde	3.86899	11.5213	No	LR market		A-D. Missoup (Université de Douala, Cameroon)	[35]	Din Dipita et al 2024 - https://doi.org/10.1038/s41598-024-63666-9		2019	31089	9171670	59.4073	0.0159	14.6974	98.7725	96.595	89.3326	84.188	77.8617	65.1744	53.1835	21.4233	10.0218
Y228	Phataginus tricuspis	Tissue	Africa	Cameroon		Yaounde	3.86899	11.5213	No	LR market		A-D. Missoup (Université de Douala, Cameroon)	[35]	Din Dipita et al 2024 - https://doi.org/10.1038/s41598-024-63666-9		2019	52590	15610493	59.7337	0.0108	25.0155	99.7902	99.6497	99.135	98.7252	97.9687	95.9183	92.9946	66.6631	30.9233
Y229	Phataginus tricuspis	Tissue	Africa	Cameroon		Yaounde	3.86899	11.5213	No	LR market		A-D. Missoup (Université de Douala, Cameroon)	[35]	Din Dipita et al 2024 - https://doi.org/10.1038/s41598-024-63666-9		2019	192520	56946732	59.6833	0.0116	91.2561	99.7241	99.4979	99.093	98.9768	98.7722	98.4943	98.2182	96.5189	94.1085
Y23	Phataginus tricuspis	Tissue	Africa	Cameroon		Yaounde	3.86899	11.5213	No	LR market		A-D. Missoup (Université de Douala, Cameroon)	[35]	Din Dipita et al 2024 - https://doi.org/10.1038/s41598-024-63666-9		2018	66862	19186426	59.7504	0.0108	30.7459	99.8157	99.7574	99.5205	99.3302	99.0698	98.4177	97.1575	81.1345	47.8432
Y231	Phataginus tricuspis	Tissue	Africa	Cameroon		Yaounde	3.86899	11.5213	No	LR market		A-D. Missoup (Université de Douala, Cameroon)	[35]	Din Dipita et al 2024 - https://doi.org/10.1038/s41598-024-63666-9		2019	24169	7183339	59.4921	0.0232	11.5112	98.8143	96.5793	86.4829	79.8135	72.1413	54.915	40.0385	7.1413	3.30448
Y232	Phataginus tricuspis	Tissue	Africa	Cameroon		Yaounde	3.86899	11.5213	No	LR market		A-D. Missoup (Université de Douala, Cameroon)	[35]	Din Dipita et al 2024 - https://doi.org/10.1038/s41598-024-63666-9		2019	27595	8065689	59.6283	0.0155	12.9251	99.5005	98.8885	96.0191	93.1536	89.4685	79.1967	66.154	11.1504	2.85322
Y234	Phataginus tricuspis	Tissue	Africa	Cameroon		Yaounde	3.86899	11.5213	No	LR market		A-D. Missoup (Université de Douala, Cameroon)	[35]	Din Dipita et al 2024 - https://doi.org/10.1038/s41598-024-63666-9		2019	20495	6095009	59.7039	0.0103	9.7671	98.8491	96.4185	86.7689	79.5097	72.0652	55.6572	40.3793	6.31522	0.944823
Y235	Phataginus tricuspis	Tissue	Africa	Cameroon		Yaounde	3.86899	11.5213	No	LR market		A-D. Missoup (Université de Douala, Cameroon)	[35]	Din Dipita et al 2024 - https://doi.org/10.1038/s41598-024-63666-9		2019	38800	11666659	59.2415	0.0117	18.6956	97.6105	95.9077	92.6291	90.6609	88.6967	83.5581	77.2842	39.7818	12.1442
Y236	Phataginus tricuspis	Tissue	Africa	Cameroon		Yaounde	3.86899	11.5213	No	LR market		A-D. Missoup (Université de Douala, Cameroon)	[35]	Din Dipita et al 2024 - https://doi.org/10.1038/s41598-024-63666-9		2019	41769	12452433	59.6978	0.0096	19.9548	99.2226	98.4746	96.1428	94.2521	92.0352	86.8319	80.5063	43.641	18.6744
Y238	Phataginus tricuspis	Tissue	Africa	Cameroon		Yaounde	3.86899	11.5213	No	LR market		A-D. Missoup (Université de Douala, Cameroon)	[35]	Din Dipita et al 2024 - https://doi.org/10.1038/s41598-024-63666-9		2019	14946	4306371	59.5435	0.0132	6.9009	98.6235	95.7316	81.6527	71.4624	59.9314	36.7771	19.5429	0.91037	0.511352
Y24	Phataginus tricuspis	Tissue	Africa	Cameroon		Yaounde	3.86899	11.5213	No	LR market		A-D. Missoup (Université de Douala, Cameroon)	[35]	Din Dipita et al 2024 - https://doi.org/10.1038/s41598-024-63666-9		2018	53164	15357714	59.7147	0.0124	24.6105	99.7606	99.6952	99.2858	98.9142	98.3698	96.8454	94.3492	67.5666	26.728
Y240	Phataginus tricuspis	Tissue	Africa	Cameroon		Yaounde	3.86899	11.5213	No	LR market		A-D. Missoup (Université de Douala, Cameroon)	[35]	Din Dipita et al 2024 - https://doi.org/10.1038/s41598-024-63666-9		2019	17716	5145508	59.6734	0.0145	8.2456	99.2439	97.4347	88.6983	81.9303	73.4121	53.0559	32.9416	1.37797	0.553978
Y242	Phataginus tricuspis	Tissue	Africa	Cameroon		Yaounde	3.86899	11.5213	No	LR market		A-D. Missoup (Université de Douala, Cameroon)	[35]	Din Dipita et al 2024 - https://doi.org/10.1038/s41598-024-63666-9		2019	34041	9943883	59.6732	0.0162	15.9349	99.6606	99.3137	97.4626	95.8563	93.629	87.4282	78.2051	23.3453	4.79238
Y243	Phataginus tricuspis	Tissue	Africa	Cameroon		Yaounde	3.86899	11.5213	No	LR market		A-D. Missoup (Université de Douala, Cameroon)	[35]	Din Dipita et al 2024 - https://doi.org/10.1038/s41598-024-63666-9		2019	18668	5261529	59.6432	0.0137	8.4315	99.1311	97.5037	88.4791	80.9441	72.4918	53.3971	35.6826	1.55409	0.390685
Y244	Phataginus tricuspis	Tissue	Africa	Cameroon		Yaounde	3.86899	11.5213	No	LR market		A-D. Missoup (Université de Douala, Cameroon)	[35]	Din Dipita et al 2024 - https://doi.org/10.1038/s41598-024-63666-9		2019	28675	8300983	59.6483	0.0169	13.3022	99.4262	98.7707	96.2113	93.9346	90.4383	80.7484	67.8855	10.8921	3.39326
Y246	Phataginus tricuspis	Tissue	Africa	Cameroon		Yaounde	3.86899	11.5213	No	LR market		A-D. Missoup (Université de Douala, Cameroon)	[35]	Din Dipita et al 2024 - https://doi.org/10.1038/s41598-024-63666-9		2019	44431	13171700	59.6815	0.0196	21.1074	99.5276	98.9786	97.1534	95.4393	93.1878	88.0694	81.3489	37.969	13.4575
Y248	Phataginus tricuspis	Tissue	Africa	Cameroon		Yaounde	3.86899	11.5213	No	LR market		A-D. Missoup (Université de Douala, Cameroon)	[35]	Din Dipita et al 2024 - https://doi.org/10.1038/s41598-024-63666-9		2019	54628	16325328	59.7603	0.0149	26.161	99.471	99.0704	98.1086	97.4407	96.7933	94.8705	91.9054	62.5106	26.6307
Y249	Phataginus tricuspis	Tissue	Africa	Cameroon		Yaounde	3.86899	11.5213	No	LR market		A-D. Missoup (Université de Douala, Cameroon)	[35]	Din Dipita et al 2024 - https://doi.org/10.1038/s41598-024-63666-9		2019	40011	11852405	59.6485	0.0181	18.9933	99.7013	99.4797	98.2432	97.1171	95.5951	91.2569	84.6918	35.9917	7.82764
Y25	Phataginus tricuspis	Tissue	Africa	Cameroon		Yaounde	3.86899	11.5213	No	LR market		A-D. Missoup (Université de Douala, Cameroon)	[35]	Din Dipita et al 2024 - https://doi.org/10.1038/s41598-024-63666-9		2018	8950	2523792	57.3564	0.0086	4.0443	92.1107	80.7526	51.3099	37.6125	25.6275	10.6184	4.1445	0.320336	0.179959
Y250	Phataginus tricuspis	Tissue	Africa	Cameroon		Yaounde	3.86899	11.5213	No	LR market		A-D. Missoup (Université de Douala, Cameroon)	[35]	Din Dipita et al 2024 - https://doi.org/10.1038/s41598-024-63666-9		2019	10986	3053970	58.5357	0.0197	4.8939	92.0855	77.6459	45.4512	32.4265	22.5851	11.2138	5.91027	2.71204	1.99974
Y251	Phataginus tricuspis	Tissue	Africa	Cameroon		Yaounde	3.86899	11.5213	No	LR market		A-D. Missoup (Université de Douala, Cameroon)	[35]	Din Dipita et al 2024 - https://doi.org/10.1038/s41598-024-63666-9		2019	46918	13547532	59.6127	0.0175	21.7097	99.5096	99.0643	97.7701	97.0131	95.9941	93.192	89.0581	49.9064	15.2715
Y26	Phataginus tricuspis	Tissue	Africa	Cameroon		Yaounde	3.86899	11.5213	No	LR market		A-D. Missoup (Université de Douala, Cameroon)	[35]	Din Dipita et al 2024 - https://doi.org/10.1038/s41598-024-63666-9		2018	23997	6838568	59.6422	0.0078	10.9587	98.2986	96.096	88.8025	83.8749	78.141	64.9443	51.3051	10.7099	1.469
Y27	Phataginus tricuspis	Tissue	Africa	Cameroon		Yaounde	3.86899	11.5213	No	LR market		A-D. Missoup (Université de Douala, Cameroon)	[35]	Din Dipita et al 2024 - https://doi.org/10.1038/s41598-024-63666-9		2018	15445	4524986	59.2813	0.0095	7.2512	97.1642	93.5085	80.194	71.6837	61.3696	41.9579	26.0331	1.00892	0.323862
Y28	Phataginus tricuspis	Tissue	Africa	Cameroon		Yaounde	3.86899	11.5213	No	LR market		A-D. Missoup (Université de Douala, Cameroon)	[35]	Din Dipita et al 2024 - https://doi.org/10.1038/s41598-024-63666-9		2018	237232	68570299	59.7595	0.0087	109.883	99.4387	99.0659	98.6824	98.5715	98.4844	98.2483	98.014	96.8337	95.8007
Y31	Phataginus tricuspis	Tissue	Africa	Cameroon		Yaounde	3.86899	11.5213	No	LR market		A-D. Missoup (Université de Douala, Cameroon)	[35]	Din Dipita et al 2024 - https://doi.org/10.1038/s41598-024-63666-9		2018	32530	9433762	59.6463	0.0087	15.1174	99.4693	98.8659	96.5571	94.5577	92.2297	85.8004	77.6213	22.3412	2.29123
Y32	Phataginus tricuspis	Tissue	Africa	Cameroon		Yaounde	3.86899	11.5213	No	LR market		A-D. Missoup (Université de Douala, Cameroon)	[35]	Din Dipita et al 2024 - https://doi.org/10.1038/s41598-024-63666-9		2018	37080	10811779	59.6815	0.0128	17.3257	99.6295	99.346	98.0522	97.0516	95.4679	91.3017	85.2181	34.6163	5.29348
Y330	Phataginus tricuspis	Tissue	Africa	Cameroon		Yaounde	3.86899	11.5213	No	LR market		A-D. Missoup (Université de Douala, Cameroon)	[35]	Din Dipita et al 2024 - https://doi.org/10.1038/s41598-024-63666-9		2019	23585	6984022	59.246	0.0294	11.1918	97.1891	90.8827	70.8276	59.6038	48.6478	30.5353	18.2763	3.06587	2.55532
Y331	Phataginus tricuspis	Tissue	Africa	Cameroon		Yaounde	3.86899	11.5213	No	LR market		A-D. Missoup (Université de Douala, Cameroon)	[35]	Din Dipita et al 2024 - https://doi.org/10.1038/s41598-024-63666-9		2019	28434	8475932	59.5173	0.0119	13.5825	98.9896	97.2229	90.4415	86.2255	81.3377	70.9105	59.4833	19.4102	5.06801
Y332	Phataginus tricuspis	Tissue	Africa	Cameroon		Yaounde	3.86899	11.5213	No	LR market		A-D. Missoup (Université de Douala, Cameroon)	[35]	Din Dipita et al 2024 - https://doi.org/10.1038/s41598-024-63666-9		2019	28985	8568786	59.6543	0.0169	13.7313	99.5388	98.9601	96.1484	93.6835	90.1805	80.7188	68.1648	12.5784	3.46553
Y333	Phataginus tricuspis	Tissue	Africa	Cameroon		Yaounde	3.86899	11.5213	No	LR market		A-D. Missoup (Université de Douala, Cameroon)	[35]	Din Dipita et al 2024 - https://doi.org/10.1038/s41598-024-63666-9		2019	17242	4740850	57.7959	0.013	7.5971	91.328	84.9708	72.8782	66.1782	59.1332	43.2463	29.2624	3.58251	1.40169
Y334	Phataginus tricuspis	Tissue	Africa	Cameroon		Yaounde	3.86899	11.5213	No	LR market		A-D. Missoup (Université de Douala, Cameroon)	[35]	Din Dipita et al 2024 - https://doi.org/10.1038/s41598-024-63666-9		2019	10154	2949611	58.7915	0.0192	4.7267	95.4962	85.1968	56.0989	41.1896	28.8562	12.7194	6.046	1.55857	0.627852
Y335	Phataginus tricuspis	Tissue	Africa	Cameroon		Yaounde	3.86899	11.5213	No	LR market		A-D. Missoup (Université de Douala, Cameroon)	[35]	Din Dipita et al 2024 - https://doi.org/10.1038/s41598-024-63666-9		2019	61687	18094300	59.7142	0.0156	28.9958	99.7133	99.6332	99.2866	98.9658	98.5874	97.3618	95.6842	77.2339	41.4479
Y336	Phataginus tricuspis	Tissue	Africa	Cameroon		Yaounde	3.86899	11.5213	No	LR market		A-D. Missoup (Université de Douala, Cameroon)	[35]	Din Dipita et al 2024 - https://doi.org/10.1038/s41598-024-63666-9		2019	54181	16090462	59.7247	0.0153	25.7847	99.7603	99.6322	99.2396	98.9223	98.505	97.1067	94.9514	68.7965	29.3892
Y337	Phataginus tricuspis	Tissue	Africa	Cameroon		Yaounde	3.86899	11.5213	No	LR market		A-D. Missoup (Université de Douala, Cameroon)	[35]	Din Dipita et al 2024 - https://doi.org/10.1038/s41598-024-63666-9		2019	365069	106819813	59.7228	0.0122	171.177	99.5742	99.298	99.025	98.8195	98.6102	98.3357	98.1701	97.5198	96.8859
Y338	Phataginus tricuspis	Tissue	Africa	Cameroon		Yaounde	3.86899	11.5213	No	LR market		A-D. Missoup (Université de Douala, Cameroon)	[35]	Din Dipita et al 2024 - https://doi.org/10.1038/s41598-024-63666-9		2019	26240	7708816	59.68	0.0137	12.3532	99.5114	98.7017	95.7103	93.0949	89.488	79.1548	65.5978	8.35999	1.52316
Y339	Phataginus tricuspis	Tissue	Africa	Cameroon		Yaounde	3.86899	11.5213	No	LR market		A-D. Missoup (Université de Douala, Cameroon)	[35]	Din Dipita et al 2024 - https://doi.org/10.1038/s41598-024-63666-9		2019	43449	12740273	59.7154	0.0165	20.4161	99.7135	99.5366	98.7344	97.8381	96.597	93.1303	87.9804	43.5856	10.3315
Y34	Phataginus tricuspis	Tissue	Africa	Cameroon		Yaounde	3.86899	11.5213	No	LR market		A-D. Missoup (Université de Douala, Cameroon)	[35]	Din Dipita et al 2024 - https://doi.org/10.1038/s41598-024-63666-9		2018	38605	11473840	59.7376	0.0094	18.3866	99.4846	98.8148	96.6628	95.0757	93.2502	88.4628	82.9127	39.0073	10.1851
Y340	Phataginus tricuspis	Tissue	Africa	Cameroon		Yaounde	3.86899	11.5213	No	LR market		A-D. Missoup (Université de Douala, Cameroon)	[35]	Din Dipita et al 2024 - https://doi.org/10.1038/s41598-024-63666-9		2019	15237	4474228	59.3853	0.0209	7.1699	98.0818	93.8494	76.5454	65.4175	52.9683	32.2065	16.9993	3.07003	2.54458
Y341	Phataginus tricuspis	Tissue	Africa	Cameroon		Yaounde	3.86899	11.5213	No	LR market		A-D. Missoup (Université de Douala, Cameroon)	[35]	Din Dipita et al 2024 - https://doi.org/10.1038/s41598-024-63666-9		2019	43421	13076051	59.5175	0.009	20.9541	98.4664	97.4014	95.0894	93.6567	92.1353	88.7727	84.6151	54.0846	18.8234
Y343	Phataginus tricuspis	Tissue	Africa	Cameroon		Yaounde	3.86899	11.5213	No	LR market		A-D. Missoup (Université de Douala, Cameroon)	[35]	Din Dipita et al 2024 - https://doi.org/10.1038/s41598-024-63666-9		2019	41449	12440262	59.6805	0.0164	19.9353	99.7019	99.4544	98.1028	96.9016	95.2948	91.2166	85.0448	39.4632	9.61922
Y344	Phataginus tricuspis	Tissue	Africa	Cameroon		Yaounde	3.86899	11.5213	No	LR market		A-D. Missoup (Université de Douala, Cameroon)	[35]	Din Dipita et al 2024 - https://doi.org/10.1038/s41598-024-63666-9		2019	32246	9501328	59.7357	0.0171	15.2257	99.2633	97.4721	92.0017	88.2149	83.6177	73.3337	61.671	21.8271	7.44129
Y345	Phataginus tricuspis	Tissue	Africa	Cameroon		Yaounde	3.86899	11.5213	No	LR market		A-D. Missoup (Université de Douala, Cameroon)	[35]	Din Dipita et al 2024 - https://doi.org/10.1038/s41598-024-63666-9		2019	176376	52070781	59.7429	0.0112	83.4425	99.5662	99.1795	98.7271	98.5482	98.41	98.0503	97.7376	95.5715	92.2153
Y346	Phataginus tricuspis	Tissue	Africa	Cameroon		Yaounde	3.86899	11.5213	No	LR market		A-D. Missoup (Université de Douala, Cameroon)	[35]	Din Dipita et al 2024 - https://doi.org/10.1038/s41598-024-63666-9		2019	17644	5252265	59.4616	0.02	8.4167	98.5382	95.8992	83.496	73.4764	63.5182	42.1921	24.9814	3.54998	2.94841
Y347	Phataginus tricuspis	Tissue	Africa	Cameroon		Yaounde	3.86899	11.5213	No	LR market		A-D. Missoup (Université de Douala, Cameroon)	[35]	Din Dipita et al 2024 - https://doi.org/10.1038/s41598-024-63666-9		2019	50125	14573369	59.7278	0.0134	23.3536	99.7458	99.5952	98.8919	98.3834	97.5891	95.4355	92.0759	60.045	21.564
Y349	Phataginus tricuspis	Tissue	Africa	Cameroon		Yaounde	3.86899	11.5213	No	LR market		A-D. Missoup (Université de Douala, Cameroon)	[35]	Din Dipita et al 2024 - https://doi.org/10.1038/s41598-024-63666-9		2019	17795	5173850	59.5486	0.0173	8.291	99.0502	96.8436	85.3274	76.34	67.2127	46.4943	29.1812	3.22692	1.62604
Y350	Phataginus tricuspis	Tissue	Africa	Cameroon		Yaounde	3.86899	11.5213	No	LR market		A-D. Missoup (Université de Douala, Cameroon)	[35]	Din Dipita et al 2024 - https://doi.org/10.1038/s41598-024-63666-9		2019	93233	26640037	59.4574	0.016	42.6902	98.1539	97.0436	95.522	94.7597	93.9913	92.5369	91.2945	82.9443	67.996
Y351	Phataginus tricuspis	Tissue	Africa	Cameroon		Yaounde	3.86899	11.5213	No	LR market		A-D. Missoup (Université de Douala, Cameroon)	[35]	Din Dipita et al 2024 - https://doi.org/10.1038/s41598-024-63666-9		2019	37651	11103739	59.6719	0.0155	17.7935	99.5359	99.0773	97.1578	95.7246	93.9931	88.6291	81.6936	33.6314	7.90552
Y353	Phataginus tricuspis	Tissue	Africa	Cameroon		Yaounde	3.86899	11.5213	No	LR market		A-D. Missoup (Université de Douala, Cameroon)	[35]	Din Dipita et al 2024 - https://doi.org/10.1038/s41598-024-63666-9		2019	48475	13970555	59.6191	0.0132	22.3876	99.6178	99.4063	98.1914	97.4921	96.5789	93.9159	90.4231	58.6968	21.0494
Y354	Phataginus tricuspis	Tissue	Africa	Cameroon		Yaounde	3.86899	11.5213	No	LR market		A-D. Missoup (Université de Douala, Cameroon)	[35]	Din Dipita et al 2024 - https://doi.org/10.1038/s41598-024-63666-9		2019	33251	9350401	59.5665	0.0227	14.9838	98.9122	97.6641	93.0689	89.5555	85.0474	72.6783	58.3077	8.19381	3.38524
Y355	Phataginus tricuspis	Tissue	Africa	Cameroon		Yaounde	3.86899	11.5213	No	LR market		A-D. Missoup (Université de Douala, Cameroon)	[35]	Din Dipita et al 2024 - https://doi.org/10.1038/s41598-024-63666-9		2019	28963	8490887	59.455	0.0099	13.6065	98.3543	96.0074	88.1569	83.3637	78.2308	67.6967	57.1596	20.9839	7.12479
Y356	Phataginus tricuspis	Tissue	Africa	Cameroon		Yaounde	3.86899	11.5213	No	LR market		A-D. Missoup (Université de Douala, Cameroon)	[35]	Din Dipita et al 2024 - https://doi.org/10.1038/s41598-024-63666-9		2019	48558	14440509	59.7396	0.0108	23.1407	99.7412	99.5769	98.9279	98.3358	97.5984	95.6988	92.8443	61.7875	23.2462
Y357	Phataginus tricuspis	Tissue	Africa	Cameroon		Yaounde	3.86899	11.5213	No	LR market		A-D. Missoup (Université de Douala, Cameroon)	[35]	Din Dipita et al 2024 - https://doi.org/10.1038/s41598-024-63666-9		2019	24536	6949045	59.6149	0.014	11.1357	99.4585	98.6339	94.487	90.8439	86.1385	73.4978	58.0951	5.66189	0.928478
Y358	Phataginus tricuspis	Tissue	Africa	Cameroon		Yaounde	3.86899	11.5213	No	LR market		A-D. Missoup (Université de Douala, Cameroon)	[35]	Din Dipita et al 2024 - https://doi.org/10.1038/s41598-024-63666-9		2019	27454	7988267	59.6784	0.0127	12.8011	99.6066	99.0659	95.9981	92.95	89.2119	79.5741	66.7163	11.8266	1.66177
Y359	Phataginus tricuspis	Tissue	Africa	Cameroon		Yaounde	3.86899	11.5213	No	LR market		A-D. Missoup (Université de Douala, Cameroon)	[35]	Din Dipita et al 2024 - https://doi.org/10.1038/s41598-024-63666-9		2019	35643	10438206	59.671	0.012	16.727	99.6962	99.5071	98.4932	97.3176	95.6648	91.3679	84.458	29.8368	4.881
Y361	Phataginus tricuspis	Tissue	Africa	Cameroon		Yaounde	3.86899	11.5213	No	LR market		A-D. Missoup (Université de Douala, Cameroon)	[35]	Din Dipita et al 2024 - https://doi.org/10.1038/s41598-024-63666-9		2019	20128	5524393	59.346	0.0087	8.8527	98.0483	95.6158	86.8454	81.1237	73.9473	57.3067	39.8986	2.11752	0.644518
Y362	Phataginus tricuspis	Tissue	Africa	Cameroon		Yaounde	3.86899	11.5213	No	LR market		A-D. Missoup (Université de Douala, Cameroon)	[35]	Din Dipita et al 2024 - https://doi.org/10.1038/s41598-024-63666-9		2019	19779	5577632	59.6009	0.0118	8.9381	98.7945	96.4319	87.6304	81.1466	72.9656	54.8353	36.7616	2.64762	0.805888
Y363	Phataginus tricuspis	Tissue	Africa	Cameroon		Yaounde	3.86899	11.5213	No	LR market		A-D. Missoup (Université de Douala, Cameroon)	[35]	Din Dipita et al 2024 - https://doi.org/10.1038/s41598-024-63666-9		2019	12584	3756992	58.7201	0.016	6.0205	95.7786	87.4008	63.6084	51.7115	41.1972	25.1702	14.9943	2.46221	1.27061
Y364	Phataginus tricuspis	Tissue	Africa	Cameroon		Yaounde	3.86899	11.5213	No	LR market		A-D. Missoup (Université de Douala, Cameroon)	[35]	Din Dipita et al 2024 - https://doi.org/10.1038/s41598-024-63666-9		2019	39517	11327790	59.5882	0.0183	18.1526	99.637	99.4805	98.2934	97.3367	95.9956	92.0868	86.1494	34.4836	6.59133
Y365	Phataginus tricuspis	Tissue	Africa	Cameroon		Yaounde	3.86899	11.5213	No	LR market		A-D. Missoup (Université de Douala, Cameroon)	[35]	Din Dipita et al 2024 - https://doi.org/10.1038/s41598-024-63666-9		2019	19739	5596061	59.4745	0.0147	8.9676	99.0593	96.8131	87.8392	80.9904	73.4349	56.2713	38.7777	2.75403	0.935529
Y366	Phataginus tricuspis	Tissue	Africa	Cameroon		Yaounde	3.86899	11.5213	No	LR market		A-D. Missoup (Université de Douala, Cameroon)	[35]	Din Dipita et al 2024 - https://doi.org/10.1038/s41598-024-63666-9		2019	131539	39749908	59.721	0.0214	63.6985	99.8208	99.788	99.7101	99.6449	99.6071	99.446	99.2119	96.127	88.5738
Y367	Phataginus tricuspis	Tissue	Africa	Cameroon		Yaounde	3.86899	11.5213	No	LR market		A-D. Missoup (Université de Douala, Cameroon)	[35]	Din Dipita et al 2024 - https://doi.org/10.1038/s41598-024-63666-9		2019	18128	5303998	59.5066	0.013	8.4996	98.4148	95.3945	84.7913	77.6973	69.5112	51.7739	34.8796	2.82758	0.856527
Y368	Phataginus tricuspis	Tissue	Africa	Cameroon		Yaounde	3.86899	11.5213	No	LR market		A-D. Missoup (Université de Douala, Cameroon)	[35]	Din Dipita et al 2024 - https://doi.org/10.1038/s41598-024-63666-9		2019	192949	56728968	59.7045	0.0088	90.9071	99.2145	98.8558	98.3592	98.0493	97.6976	97.1433	96.6588	94.2907	91.1952
Y369	Phataginus tricuspis	Tissue	Africa	Cameroon		Yaounde	3.86899	11.5213	No	LR market		A-D. Missoup (Université de Douala, Cameroon)	[35]	Din Dipita et al 2024 - https://doi.org/10.1038/s41598-024-63666-9		2019	27839	8279033	59.616	0.0175	13.267	99.3686	98.2568	93.709	90.1036	85.2266	73.8943	61.7004	13.4168	3.82785
Y370	Phataginus tricuspis	Tissue	Africa	Cameroon		Yaounde	3.86899	11.5213	No	LR market		A-D. Missoup (Université de Douala, Cameroon)	[35]	Din Dipita et al 2024 - https://doi.org/10.1038/s41598-024-63666-9		2019	226567	67571291	59.7371	0.011	108.282	99.5217	99.2226	98.9124	98.7924	98.6276	98.4079	98.1235	96.9271	95.2051
Y371	Phataginus tricuspis	Tissue	Africa	Cameroon		Yaounde	3.86899	11.5213	No	LR market		A-D. Missoup (Université de Douala, Cameroon)	[35]	Din Dipita et al 2024 - https://doi.org/10.1038/s41598-024-63666-9		2019	61527	17785013	59.7146	0.0163	28.5002	99.7441	99.5978	99.2331	98.8238	98.4102	97.233	95.4286	74.2327	38.6647
Y373	Phataginus tricuspis	Tissue	Africa	Cameroon		Yaounde	3.86899	11.5213	No	LR market		A-D. Missoup (Université de Douala, Cameroon)	[35]	Din Dipita et al 2024 - https://doi.org/10.1038/s41598-024-63666-9		2019	20745	5993791	59.6592	0.0181	9.6049	99.2122	98.0006	90.4838	83.6963	75.334	55.5899	36.4701	3.89275	2.27713
Y374	Phataginus tricuspis	Tissue	Africa	Cameroon		Yaounde	3.86899	11.5213	No	LR market		A-D. Missoup (Université de Douala, Cameroon)	[35]	Din Dipita et al 2024 - https://doi.org/10.1038/s41598-024-63666-9		2019	77335	23487034	59.7313	0.0155	37.6375	99.7974	99.7734	99.6301	99.4303	99.2045	98.4538	97.1663	80.606	54.3594
Y375	Phataginus tricuspis	Tissue	Africa	Cameroon		Yaounde	3.86899	11.5213	No	LR market		A-D. Missoup (Université de Douala, Cameroon)	[35]	Din Dipita et al 2024 - https://doi.org/10.1038/s41598-024-63666-9		2019	48927	13747892	59.4944	0.021	22.0307	99.1502	98.4036	95.9039	93.9492	91.7229	86.1473	78.7727	40.3284	14.7015
Y376	Phataginus tricuspis	Tissue	Africa	Cameroon		Yaounde	3.86899	11.5213	No	LR market		A-D. Missoup (Université de Douala, Cameroon)	[35]	Din Dipita et al 2024 - https://doi.org/10.1038/s41598-024-63666-9		2019	210428	62350648	59.7422	0.0114	99.9158	99.4574	99.197	98.76	98.5304	98.2788	97.8695	97.517	95.5626	93.1731
Y377	Phataginus tricuspis	Tissue	Africa	Cameroon		Yaounde	3.86899	11.5213	No	LR market		A-D. Missoup (Université de Douala, Cameroon)	[35]	Din Dipita et al 2024 - https://doi.org/10.1038/s41598-024-63666-9		2019	45567	13686398	59.6307	0.0126	21.9322	99.4927	99.0031	96.2997	94.4391	92.443	87.0175	80.8507	48.1921	21.4414
Y4	Phataginus tricuspis	Tissue	Africa	Cameroon	Sud	Yaounde	3.86899	11.5213	No	LR market		A-D. Missoup (Université de Douala, Cameroon)	[35]	Din Dipita et al 2024 - https://doi.org/10.1038/s41598-024-63666-9		2018	29491	7815835	59.3488	0.0075	12.5247	97.8847	95.6917	89.7291	85.9728	81.8532	71.7398	60.4222	16.2727	2.77582
Y47	Phataginus tricuspis	Tissue	Africa	Cameroon		Yaounde	3.86899	11.5213	No	LR market		A-D. Missoup (Université de Douala, Cameroon)	[35]	Din Dipita et al 2024 - https://doi.org/10.1038/s41598-024-63666-9		2018	63907	18295867	59.7549	0.0113	29.3188	99.7598	99.6624	99.3346	99.0465	98.5773	97.4242	95.7919	77.4835	43.6811
Y48	Phataginus tricuspis	Tissue	Africa	Cameroon		Yaounde	3.86899	11.5213	No	LR market		A-D. Missoup (Université de Douala, Cameroon)	[35]	Din Dipita et al 2024 - https://doi.org/10.1038/s41598-024-63666-9		2018	3553	1206371	8.3434	0.0516	1.9332	8.1874	3.0242	2.65387	2.65387	2.65387	2.65387	2.65387	2.5175	2.11143
Y49	Phataginus tricuspis	Tissue	Africa	Cameroon		Yaounde	3.86899	11.5213	No	LR market		A-D. Missoup (Université de Douala, Cameroon)	[35]	Din Dipita et al 2024 - https://doi.org/10.1038/s41598-024-63666-9		2018	618	199743	9.0135	0.036	0.3201	8.85724	2.05054	1.19241	1.08168	0.991135	0.844508	0.762301	0.349021	0.262006
Y50	Phataginus tricuspis	Tissue	Africa	Cameroon		Yaounde	3.86899	11.5213	No	LR market		A-D. Missoup (Université de Douala, Cameroon)	[35]	Din Dipita et al 2024 - https://doi.org/10.1038/s41598-024-63666-9		2018	45073	12756335	59.7547	0.0099	20.4418	99.6789	99.4183	98.222	97.1617	95.5554	91.3884	85.523	45.0414	14.9355
Y51	Phataginus tricuspis	Tissue	Africa	Cameroon		Yaounde	3.86899	11.5213	No	LR market		A-D. Missoup (Université de Douala, Cameroon)	[35]	Din Dipita et al 2024 - https://doi.org/10.1038/s41598-024-63666-9		2018	41695	12135585	59.6076	0.017	19.4471	99.6258	99.3273	98.0791	97.1239	95.7417	91.8084	86.243	40.7772	9.14745
Y52	Phataginus tricuspis	Tissue	Africa	Cameroon		Yaounde	3.86899	11.5213	No	LR market		A-D. Missoup (Université de Douala, Cameroon)	[35]	Din Dipita et al 2024 - https://doi.org/10.1038/s41598-024-63666-9		2018	41236	12536664	59.5056	0.0371	20.0898	98.7166	96.6527	88.4025	82.6589	75.9642	60.2211	44.6517	7.19258	3.28028
Y54	Phataginus tricuspis	Tissue	Africa	Cameroon		Yaounde	3.86899	11.5213	No	LR market		A-D. Missoup (Université de Douala, Cameroon)	[35]	Din Dipita et al 2024 - https://doi.org/10.1038/s41598-024-63666-9		2018	26263	7766109	59.7427	0.0108	12.445	99.5084	98.843	95.1999	92.335	88.5523	78.5274	66.4503	10.4259	1.20138
Y55	Phataginus tricuspis	Tissue	Africa	Cameroon		Yaounde	3.86899	11.5213	No	LR market		A-D. Missoup (Université de Douala, Cameroon)	[35]	Din Dipita et al 2024 - https://doi.org/10.1038/s41598-024-63666-9		2018	809	235359	30.5946	0.01	0.3772	29.81	6.07966	0.327868	0.150313	0.0785216	0.0511192	0.00240372	0	0
Y58	Phataginus tricuspis	Tissue	Africa	Cameroon		Yaounde	3.86899	11.5213	No	LR market		A-D. Missoup (Université de Douala, Cameroon)	[35]	Din Dipita et al 2024 - https://doi.org/10.1038/s41598-024-63666-9		2018	40427	11928037	59.7333	0.0108	19.1145	99.6664	99.2273	97.2881	95.6441	93.7373	88.711	82.0118	39.0393	14.4892
Y59	Phataginus tricuspis	Tissue	Africa	Cameroon		Yaounde	3.86899	11.5213	No	LR market		A-D. Missoup (Université de Douala, Cameroon)	[35]	Din Dipita et al 2024 - https://doi.org/10.1038/s41598-024-63666-9		2018	4568	1280475	53.8722	0.0161	2.0519	76.114	47.3165	13.5354	7.207	4.47285	2.5151	1.91865	0.589713	0.412319
Y6	Phataginus tricuspis	Tissue	Africa	Cameroon	Sud	Yaounde	3.86899	11.5213	No	LR market		A-D. Missoup (Université de Douala, Cameroon)	[35]	Din Dipita et al 2024 - https://doi.org/10.1038/s41598-024-63666-9		2018	21357	5829379	59.1942	0.0069	9.3415	96.8796	93.6284	83.6994	77.4433	71.3696	57.5336	44.0945	5.10599	0.522089
Y64	Phataginus tricuspis	Tissue	Africa	Cameroon		Yaounde	3.86899	11.5213	No	LR market		A-D. Missoup (Université de Douala, Cameroon)	[35]	Din Dipita et al 2024 - https://doi.org/10.1038/s41598-024-63666-9		2018	9356	2775449	58.559	0.0088	4.4476	94.0675	83.6978	55.6646	42.2038	30.7255	14.5553	5.86076	0.347098	0.19999
Y65	Phataginus tricuspis	Tissue	Africa	Cameroon		Yaounde	3.86899	11.5213	No	LR market		A-D. Missoup (Université de Douala, Cameroon)	[35]	Din Dipita et al 2024 - https://doi.org/10.1038/s41598-024-63666-9		2018	46705	13321958	59.6081	0.0136	21.3482	98.8954	97.8666	95.2913	93.6248	91.3769	86.6036	80.3614	44.1024	18.5615
Y66	Phataginus tricuspis	Tissue	Africa	Cameroon		Yaounde	3.86899	11.5213	No	LR market		A-D. Missoup (Université de Douala, Cameroon)	[35]	Din Dipita et al 2024 - https://doi.org/10.1038/s41598-024-63666-9		2018	39351	11681290	59.7248	0.0161	18.7191	99.7074	99.1581	96.8184	95.2126	92.9018	86.9818	78.8992	32.9709	11.4957
Y67	Phataginus tricuspis	Tissue	Africa	Cameroon		Yaounde	3.86899	11.5213	No	LR market		A-D. Missoup (Université de Douala, Cameroon)	[35]	Din Dipita et al 2024 - https://doi.org/10.1038/s41598-024-63666-9		2018	31220	9031735	59.545	0.0108	14.4732	99.3555	98.3711	94.3311	91.0428	87.1625	78.0801	67.436	19.8503	3.73683
Y68	Phataginus tricuspis	Tissue	Africa	Cameroon		Yaounde	3.86899	11.5213	No	LR market		A-D. Missoup (Université de Douala, Cameroon)	[35]	Din Dipita et al 2024 - https://doi.org/10.1038/s41598-024-63666-9		2018	13917	4056824	59.5068	0.0131	6.501	98.4198	94.3961	78.1071	67.0188	55.0587	32.7288	16.4019	1.02927	0.501417
Y69	Phataginus tricuspis	Tissue	Africa	Cameroon		Yaounde	3.86899	11.5213	No	LR market		A-D. Missoup (Université de Douala, Cameroon)	[35]	Din Dipita et al 2024 - https://doi.org/10.1038/s41598-024-63666-9		2018	17498	5014129	59.4113	0.0127	8.0351	98.2631	95.6586	86.6856	80.0831	71.5471	51.8547	32.5608	1.22558	0.420652
Y7	Phataginus tricuspis	Tissue	Africa	Cameroon	Sud	Yaounde	3.86899	11.5213	No	LR market		A-D. Missoup (Université de Douala, Cameroon)	[35]	Din Dipita et al 2024 - https://doi.org/10.1038/s41598-024-63666-9		2018	91113	25537798	59.5391	0.0119	40.9239	98.9102	98.1229	96.5124	95.4855	94.5774	92.4661	90.1411	75.4554	55.959
Y70	Phataginus tricuspis	Tissue	Africa	Cameroon		Yaounde	3.86899	11.5213	No	LR market		A-D. Missoup (Université de Douala, Cameroon)	[35]	Din Dipita et al 2024 - https://doi.org/10.1038/s41598-024-63666-9		2018	25545	7421431	59.3487	0.0087	11.8927	98.714	96.4757	88.9592	83.7721	77.8207	65.35	53.5815	15.6143	2.94055
Y71	Phataginus tricuspis	Tissue	Africa	Cameroon		Yaounde	3.86899	11.5213	No	LR market		A-D. Missoup (Université de Douala, Cameroon)	[35]	Din Dipita et al 2024 - https://doi.org/10.1038/s41598-024-63666-9		2018	30289	8454806	59.5665	0.0178	13.5487	98.7781	97.2795	92.1076	88.0407	82.7049	71.2024	57.2341	10.5721	3.60382
Y72	Phataginus tricuspis	Tissue	Africa	Cameroon		Yaounde	3.86899	11.5213	No	LR market		A-D. Missoup (Université de Douala, Cameroon)	[35]	Din Dipita et al 2024 - https://doi.org/10.1038/s41598-024-63666-9		2018	7975	2327921	58.1813	0.0104	3.7305	92.14	78.2082	45.4977	31.267	20.9199	8.7941	3.32195	0.443407	0.190856
Y73	Phataginus tricuspis	Tissue	Africa	Cameroon		Yaounde	3.86899	11.5213	No	LR market		A-D. Missoup (Université de Douala, Cameroon)	[35]	Din Dipita et al 2024 - https://doi.org/10.1038/s41598-024-63666-9		2018	22271	6522420	59.5822	0.0106	10.4521	99.1182	97.5431	90.3684	85.4201	78.9926	64.5582	49.9285	6.94516	0.912453
Y75	Phataginus tricuspis	Tissue	Africa	Cameroon		Yaounde	3.86899	11.5213	No	LR market		A-D. Missoup (Université de Douala, Cameroon)	[35]	Din Dipita et al 2024 - https://doi.org/10.1038/s41598-024-63666-9		2018	34443	9890278	59.7282	0.0184	15.849	99.2568	98.0299	94.5637	91.737	88.2493	79.0296	67.5632	14.9904	3.92672
Y76	Phataginus tricuspis	Tissue	Africa	Cameroon		Yaounde	3.86899	11.5213	No	LR market		A-D. Missoup (Université de Douala, Cameroon)	[35]	Din Dipita et al 2024 - https://doi.org/10.1038/s41598-024-63666-9		2018	33278	9491296	59.7565	0.0097	15.2096	99.5622	98.8861	96.1733	93.8224	91.0338	83.6842	74.2379	22.5069	3.76151
Y78	Phataginus tricuspis	Tissue	Africa	Cameroon		Yaounde	3.86899	11.5213	No	LR market		A-D. Missoup (Université de Douala, Cameroon)	[35]	Din Dipita et al 2024 - https://doi.org/10.1038/s41598-024-63666-9		2018	4146	1199711	54.5499	0.0094	1.9225	79.023	52.9898	15.4303	7.39081	3.19278	0.707496	0.286684	0.00544844	0
Y79	Phataginus tricuspis	Tissue	Africa	Cameroon		Yaounde	3.86899	11.5213	No	LR market		A-D. Missoup (Université de Douala, Cameroon)	[35]	Din Dipita et al 2024 - https://doi.org/10.1038/s41598-024-63666-9		2018	39356	11413050	59.5919	0.0127	18.2892	99.6476	99.3915	98.3562	97.4048	95.8626	91.6772	86.0874	39.4916	7.30636
Y8	Phataginus tricuspis	Tissue	Africa	Cameroon	Sud	Yaounde	3.86899	11.5213	No	LR market		A-D. Missoup (Université de Douala, Cameroon)	[35]	Din Dipita et al 2024 - https://doi.org/10.1038/s41598-024-63666-9		2018	37512	10432011	59.698	0.0188	16.7171	99.6648	99.2457	97.5091	95.7757	93.4715	87.3215	78.5836	24.2401	5.46927
Y80	Phataginus tricuspis	Tissue	Africa	Cameroon		Yaounde	3.86899	11.5213	No	LR market		A-D. Missoup (Université de Douala, Cameroon)	[35]	Din Dipita et al 2024 - https://doi.org/10.1038/s41598-024-63666-9		2018	46043	13515747	59.7251	0.0149	21.6587	99.6822	99.4612	98.6701	97.9951	97.1892	94.5932	91.021	54.14	15.6843
Y81	Phataginus tricuspis	Tissue	Africa	Cameroon		Yaounde	3.86899	11.5213	No	LR market		A-D. Missoup (Université de Douala, Cameroon)	[35]	Din Dipita et al 2024 - https://doi.org/10.1038/s41598-024-63666-9		2018	46174	13518445	59.7314	0.0149	21.6631	99.7356	99.5585	98.7698	98.0445	97.1409	94.5514	90.7481	52.8907	13.9222
Y85	Phataginus tricuspis	Tissue	Africa	Cameroon		Yaounde	3.86899	11.5213	No	LR market		A-D. Missoup (Université de Douala, Cameroon)	[35]	Din Dipita et al 2024 - https://doi.org/10.1038/s41598-024-63666-9		2018	500	145567	20.9244	0.0147	0.2333	19.245	2.96427	0.211848	0.144864	0.088457	0.0435875	0.0262807	0	0
Y86	Phataginus tricuspis	Tissue	Africa	Cameroon		Yaounde	3.86899	11.5213	No	LR market		A-D. Missoup (Université de Douala, Cameroon)	[35]	Din Dipita et al 2024 - https://doi.org/10.1038/s41598-024-63666-9		2018	45767	13530219	59.6718	0.01	21.6819	99.4353	98.7488	96.9359	95.6763	94.2934	90.5508	85.7293	51.4829	21.7678
Y87	Phataginus tricuspis	Tissue	Africa	Cameroon		Yaounde	3.86899	11.5213	No	LR market		A-D. Missoup (Université de Douala, Cameroon)	[35]	Din Dipita et al 2024 - https://doi.org/10.1038/s41598-024-63666-9		2018	58317	17253390	59.6279	0.0097	27.6482	98.5344	97.6006	95.931	95.0007	94.136	92.0626	89.5901	71.9526	43.8192
Y88	Phataginus tricuspis	Tissue	Africa	Cameroon		Yaounde	3.86899	11.5213	No	LR market		A-D. Missoup (Université de Douala, Cameroon)	[35]	Din Dipita et al 2024 - https://doi.org/10.1038/s41598-024-63666-9		2018	13587	3905290	57.548	0.0251	6.2582	89.8555	79.9546	54.4225	41.1245	30.1074	15.2896	7.76691	3.05273	2.9029
Y89	Phataginus tricuspis	Tissue	Africa	Cameroon		Yaounde	3.86899	11.5213	No	LR market		A-D. Missoup (Université de Douala, Cameroon)	[35]	Din Dipita et al 2024 - https://doi.org/10.1038/s41598-024-63666-9		2018	46090	13257443	59.705	0.0139	21.2448	99.7994	99.7027	99.1657	98.5538	97.7649	95.6284	92.3002	53.0037	14.2057
Y9	Phataginus tricuspis	Tissue	Africa	Cameroon		Yaounde	3.86899	11.5213	No	LR market		A-D. Missoup (Université de Douala, Cameroon)	[35]	Din Dipita et al 2024 - https://doi.org/10.1038/s41598-024-63666-9		2018	29652	8342938	59.7607	0.0082	13.3694	99.2255	98.3554	94.4955	91.5717	88.0791	79.6781	68.5553	15.4686	1.85519
Y90	Phataginus tricuspis	Tissue	Africa	Cameroon		Yaounde	3.86899	11.5213	No	LR market		A-D. Missoup (Université de Douala, Cameroon)	[35]	Din Dipita et al 2024 - https://doi.org/10.1038/s41598-024-63666-9		2018	19294	5629268	59.5237	0.0117	9.0208	98.7004	96.4845	87.4032	81.0258	73.7763	57.6669	41.0232	3.08638	0.571605
Y91	Phataginus tricuspis	Tissue	Africa	Cameroon		Yaounde	3.86899	11.5213	No	LR market		A-D. Missoup (Université de Douala, Cameroon)	[35]	Din Dipita et al 2024 - https://doi.org/10.1038/s41598-024-63666-9		2018	23851	6843126	59.4571	0.0166	10.966	98.3228	96.1765	88.4387	82.4055	75.7713	60.502	45.0094	6.38861	3.27115
Y92	Phataginus tricuspis	Tissue	Africa	Cameroon		Yaounde	3.86899	11.5213	No	LR market		A-D. Missoup (Université de Douala, Cameroon)	[35]	Din Dipita et al 2024 - https://doi.org/10.1038/s41598-024-63666-9		2018	27990	8347138	59.6738	0.0171	13.3761	99.5505	99.0018	95.6336	93.0226	89.4539	79.3749	66.4216	11.1913	3.53652
Y95	Phataginus tricuspis	Tissue	Africa	Cameroon		Yaounde	3.86899	11.5213	No	LR market		A-D. Missoup (Université de Douala, Cameroon)	[35]	Din Dipita et al 2024 - https://doi.org/10.1038/s41598-024-63666-9		2018	37205	10989818	59.6812	0.0166	17.611	99.671	99.3564	98.0501	96.808	95.016	89.9555	82.9506	28.6412	5.55244
Y96	Phataginus tricuspis	Tissue	Africa	Cameroon		Yaounde	3.86899	11.5213	No	LR market		A-D. Missoup (Université de Douala, Cameroon)	[35]	Din Dipita et al 2024 - https://doi.org/10.1038/s41598-024-63666-9		2018	20289	5545660	59.7029	0.0078	8.8868	98.9518	96.7277	88.5673	81.8852	74.0254	56.6726	39.3358	2.50564	0.453342
Y98	Phataginus tricuspis	Tissue	Africa	Cameroon		Yaounde	3.86899	11.5213	No	LR market		A-D. Missoup (Université de Douala, Cameroon)	[35]	Din Dipita et al 2024 - https://doi.org/10.1038/s41598-024-63666-9		2018	38393	11131865	59.7156	0.0136	17.8386	99.6582	99.3523	98.1323	97.1461	95.8118	91.7618	86.0831	37.2354	6.13302
Y99	Phataginus tricuspis	Tissue	Africa	Cameroon		Yaounde	3.86899	11.5213	No	LR market		A-D. Missoup (Université de Douala, Cameroon)	[35]	Din Dipita et al 2024 - https://doi.org/10.1038/s41598-024-63666-9		2018	22767	6197338	59.2914	0.0092	9.9311	97.9129	95.9132	89.613	84.7952	78.9299	64.7196	48.5584	3.86599	0.918062
1586	Phataginus tricuspis	Skin	Africa	Democratic Republic of Congo		Makala	-7.6808	22.2253	Yes	LR market	RMCA - Royal Museum of Central Africa, Tervuren, Belgium			Museum		1912	65658	7012514	59.3774	0.0135	11.2374	94.8777	89.6819	76.2386	69.1904	62.3633	50.3868	40.9508	15.896	6.97576
6257	Phataginus tricuspis	Skull	Africa	Democratic Republic of Congo		Luluabourg (now Kanga)	-5.89528	22.4066	Yes	LR market	RMCA - Royal Museum of Central Africa, Tervuren, Belgium			Museum		1922	70405	9573593	59.6282	0.0096	15.3415	97.916	96.1265	91.9778	89.4344	86.5047	79.6639	71.7768	29.023	6.53668
12243	Phataginus tricuspis	Skull	Africa	Democratic Republic of Congo		Kapanga	-5.06688	16.9667	Yes	LR market	RMCA - Royal Museum of Central Africa, Tervuren, Belgium			Museum		<1934	69247	10049817	59.6891	0.0109	16.1047	97.5793	95.8294	90.9535	87.9948	84.82	77.3348	69.3948	32.3597	10.9802
14174	Phataginus tricuspis	Skull	Africa	Democratic Republic of Congo		Kunungu (Kanga)	-5.89676	22.4225	Yes	LR market	RMCA - Royal Museum of Central Africa, Tervuren, Belgium			Museum		<1937	92581	14011725	59.6624	0.0099	22.4535	98.6015	97.7628	96.1864	95.1972	94.1122	91.2692	87.5755	57.0463	24.1661
17457	Phataginus tricuspis	Skin	Africa	Democratic Republic of Congo		Yangambi	0.803842	24.4538	Yes	LR market	RMCA - Royal Museum of Central Africa, Tervuren, Belgium			Museum		1939	70561	9333239	59.6545	0.0117	14.9563	98.2094	95.7916	89.2034	85.4407	81.0372	71.9913	62.8199	26.7504	10.433
83.006-M-0576	Phataginus tricuspis	Skull	Africa	Democratic Republic of Congo		Tshopo	-10.2113	24.8437	Yes	LR market	RMCA - Royal Museum of Central Africa, Tervuren, Belgium			Museum		1980	62287	9052430	59.6013	0.0102	14.5064	97.7213	95.8061	91.0009	87.7245	83.8354	74.4574	64.2254	24.1307	7.18184
PanDRC918Mus10	Phataginus tricuspis	Connective tissues	Africa	Democratic Republic of Congo		Sampwe	-11.5948	27.4968	No	LR market				NA		NA	25779	7551823	59.2743	0.0147	12.1017	96.9538	93.9255	88.3903	85.2568	81.6171	72.8862	62.8226	13.3971	1.10139
T-1028	Phataginus tricuspis	Tissue	Africa	Equatorial Guinea	Littoral	Bata, Bongoro	2.133	9.917	No	LR market		G. Ngua (ANDEGE, Bata, Equatorial Guinea)	[35]	Din Dipita et al 2024 - https://doi.org/10.1038/s41598-024-63666-9	83	2009	12653	3711273	59.4346	0.0117	5.9472	98.123	92.8988	73.8172	61.2012	47.7512	25.6939	11.833	0.934407	0.520807
T-1103	Phataginus tricuspis	Tissue	Africa	Equatorial Guinea	Littoral	Bata, Bongoro	2.133	9.917	No	LR market		G. Ngua (ANDEGE, Bata, Equatorial Guinea)	[35]	Din Dipita et al 2024 - https://doi.org/10.1038/s41598-024-63666-9	76	2009	46493	13822746	59.6889	0.01	22.1507	99.3936	98.8161	97.7649	96.8683	95.7789	93.0241	89.2989	56.1018	22.3203
T-1561	Phataginus tricuspis	Tissue	Africa	Equatorial Guinea	Bioko Isl.	Batete	3.45	8.5	No	LR market		G. Ngua (ANDEGE, Bata, Equatorial Guinea)	[35]	Din Dipita et al 2024 - https://doi.org/10.1038/s41598-024-63666-9	49	2011	82677	24633359	59.7544	0.0089	39.4745	99.6915	99.5391	98.8928	98.4339	98.0514	97.063	96.1516	87.3482	71.3984
T-1562	Phataginus tricuspis	Tissue	Africa	Equatorial Guinea	Bioko Isl.	Batete	3.45	8.5	No	LR market		G. Ngua (ANDEGE, Bata, Equatorial Guinea)	[35]	Din Dipita et al 2024 - https://doi.org/10.1038/s41598-024-63666-9	50	2011	41806	12165765	59.6704	0.0115	19.4954	99.5526	99.2097	98.1791	97.3117	96.1994	93.2343	88.8525	47.4133	9.28318
T-1563	Phataginus tricuspis	Tissue	Africa	Equatorial Guinea	Bioko Isl.	Batete	3.45	8.5	No	LR market		G. Ngua (ANDEGE, Bata, Equatorial Guinea)	[35]	Din Dipita et al 2024 - https://doi.org/10.1038/s41598-024-63666-9	51	2011	21742	6312870	59.6229	0.0101	10.1163	99.4213	98.6808	93.4991	88.4879	82.2373	66.8929	49.3021	3.63795	0.886333
T-1564	Phataginus tricuspis	Tissue	Africa	Equatorial Guinea	Bioko Isl.	Batete	3.45	8.5	No	LR market		G. Ngua (ANDEGE, Bata, Equatorial Guinea)	[35]	Din Dipita et al 2024 - https://doi.org/10.1038/s41598-024-63666-9	52	2011	29874	8811627	58.8468	0.0081	14.1205	95.4034	92.9443	88.4602	85.844	83.3385	77.5507	70.2567	23.4589	2.5715
T-3166	Phataginus tricuspis	Connective tissues	Africa	Gabon		Franceville	-1.62667	13.6033	No	LR market		B.R. Momboua (Agence Nationale des Parcs Nationaux, Gabon)	[35]	Din Dipita et al 2024 - https://doi.org/10.1038/s41598-024-63666-9	FRAN1(2-3)	2018-2020	22637	6594953	59.6768	0.0112	10.5683	98.7028	96.9381	91.0115	86.756	81.2638	68.0191	53.6795	6.71584	0.547728
T-3167	Phataginus tricuspis	Connective tissues	Africa	Gabon		Makokou	0.564306	12.8491	No	LR market		B.R. Momboua (Agence Nationale des Parcs Nationaux, Gabon)	[35]	Din Dipita et al 2024 - https://doi.org/10.1038/s41598-024-63666-9	MAK1-3	2018-2020	9227	2686568	58.2119	0.011	4.3052	92.5348	83.1989	56.0745	42.1624	30.2988	13.5584	5.18034	0.0705092	0
T-3176	Phataginus tricuspis	Connective tissues	Africa	Gabon		Franceville	-1.62667	13.6033	No	LR market		B.R. Momboua (Agence Nationale des Parcs Nationaux, Gabon)	[35]	Din Dipita et al 2024 - https://doi.org/10.1038/s41598-024-63666-9	FRAN2-3	2018-2020	59210	9313208	59.6338	0.0088	14.9242	99.2191	98.0799	94.1602	91.6309	88.6155	80.85	71.8141	22.999	3.74099
T-707	Phataginus tricuspis	Tongue	Africa	Gabon		Makokou	0.574	12.864	No	LR market		E. Pellé (MNHN)	[35]	Din Dipita et al 2024 - https://doi.org/10.1038/s41598-024-63666-9		2018-2020	19431	5596806	59.6189	0.0125	8.9688	98.8683	97.1457	89.3792	83.2098	76.054	57.5235	38.5709	2.41093	0.832009
T-781	Phataginus tricuspis	Ear	Africa	Gabon		Makokou	0.574	12.864	No	LR market		E. Pellé (MNHN)	[35]	Din Dipita et al 2024 - https://doi.org/10.1038/s41598-024-63666-9		2018-2020	40252	11548872	59.5552	0.0103	18.5069	98.6257	97.8969	95.8262	94.4421	93.0529	89.4037	84.6987	42.5648	9.32468
T-1314	Phataginus tricuspis	Tissue	Africa	Ghana		Mankessim	5.267	-1.017	No	LR market		P. Gaubert & C. Voisin (MNHN)	[36]	Gossé et al 2024 - https://doi.org/10.1002/ece3.11031	G078	2010	40212	11878790	59.8018	0.014	19.0355	99.2903	98.5084	96.518	94.9807	93.0029	88.5781	82.1666	42.5044	14.6476
T-1317	Phataginus tricuspis	Smoked carcass	Africa	Ghana		Kumasi	6.683	-1.617	No	LR market		P. Gaubert & C. Voisin (MNHN)	[36]	Gossé et al 2024 - https://doi.org/10.1002/ece3.11031	G066	2010	34268	10035952	59.7595	0.0099	16.0824	99.189	97.9995	94.4982	92.0504	89.0344	81.8892	74.2999	30.5597	7.70121
T-1409	Phataginus tricuspis	Tissue	Africa	Ivory Coast		Yopougon	5.341	-4.028	No	LR market		S. Bi Gonedele (Université F. Houphouët-Boigny, Abidjan, Côte d'Ivoire)	[36]	Gossé et al 2024 - https://doi.org/10.1002/ece3.11031	YO8	2010	18331	5334745	59.5209	0.018	8.5488	99.0927	96.8659	86.105	77.8374	68.4824	47.945	29.3852	3.69116	2.4034
T-1413	Phataginus tricuspis	Tissue	Africa	Ivory Coast		Yopougon	5.341	-4.028	No	LR market		S. Bi Gonedele (Université F. Houphouët-Boigny, Abidjan, Côte d'Ivoire)	[36]	Gossé et al 2024 - https://doi.org/10.1002/ece3.11031	YO12	2010	19845	5823161	57.5175	0.0118	9.3315	90.0667	85.2307	76.3498	71.8707	66.9861	56.0425	44.7439	5.88688	1.04594
T-1442	Phataginus tricuspis	Tissue	Africa	Ivory Coast		Yopougon	5.341	-4.028	No	LR market		S. Bi Gonedele (Université F. Houphouët-Boigny, Abidjan, Côte d'Ivoire)	[36]	Gossé et al 2024 - https://doi.org/10.1002/ece3.11031	YO41	2010	44548	13026283	59.7315	0.0113	20.8744	99.5652	99.2167	97.6125	96.3677	94.8357	90.9865	85.719	47.3229	16.6602
T-1443	Phataginus tricuspis	Tissue	Africa	Ivory Coast		Yopougon	5.341	-4.028	No	LR market		S. Bi Gonedele (Université F. Houphouët-Boigny, Abidjan, Côte d'Ivoire)	[36]	Gossé et al 2024 - https://doi.org/10.1002/ece3.11031	YO42	2010	22478	6459087	59.0261	0.0147	10.3506	96.5633	92.6879	84.4303	79.8135	73.6422	60.2081	46.8683	8.37681	1.70408
Tetra2	Phataginus tricuspis	Tissue	Africa	Ivory Coast		Yopougon	5.341	-4.028	No	LR market		S. Bi Gonedele (Université F. Houphouët-Boigny, Abidjan, Côte d'Ivoire)	[36]	Gossé et al 2024 - https://doi.org/10.1002/ece3.11031		2019-2020	44548	13662722	59.8001	0.0261	21.8943	99.61	99.0438	96.9338	95.185	93.1228	87.0015	79.0487	33.8321	10.664
377283	Phataginus tricuspis	Skin	Africa	Nigeria		Benin City	6.32991	5.62325	Yes	LR market	USNM - Smithsonian National Museum of Natural Histroy, Washington, US			Museum		1965	82415	11239652	59.7599	0.009	18.0113	99.0457	97.8012	95.0737	93.549	91.5855	86.8903	80.9835	38.3722	11.3156
1T	Phataginus tricuspis	Tissue	Africa	Republic of Congo		Brazzaville	-4.28921	15.2494	No	LR market		I. Bernáthová; B.C Bolfíková; M Swiacká (Charles University, Prague, Czech Republic & Czech University of Life Sciences)	[50]	Bernáthová et al 2024 - https://doi.org/10.1038/s41598-024-68928-0		2018	47951	13106806	59.7379	0.0096	21.0034	99.2717	98.6988	97.5227	96.7189	95.6898	92.8291	88.6269	51.4376	17.7576
51.333	Phataginus tricuspis	Skin	Africa	Sierra Leone		Freetown	8.47443	-13.2331	Yes	LR market	BMNH - British Museum of Natural History, London, UK			Museum		1949	4609	526510	41.0048	0.0359	0.8437	24.2052	12.4058	3.01827	1.84766	1.38599	0.994981	0.830887	0.629295	0.522089
183664	Phataginus tricuspis	Dried skin	Africa	Sierra Leone		Bo	7.95682	-11.7324	Yes	LR market	MVZ - Museum of Vertebrate Zoology, UC Berkeley, US			Museum		1963	17510	2328412	58.4896	0.0127	3.7312	89.5901	75.7862	44.7474	32.2854	21.8853	9.47772	4.07319	0.462476	0.158165
A60	Phataginus tricuspis	Skin	Africa	Togo	Lomé	Akodéssèwa	6.15733	1.26717	No	LR market		C.A.M.S. Djagoun (Université d'Abomey-Calavi, Cotonou, Benin)	[37]	Zanvo et al 2022 - https://doi.org/10.1186/s12862-022-01971-5		2018-2020	84026	24745153	59.7804	0.0119	39.6537	99.0853	98.4727	97.4738	96.9675	96.4734	95.3937	94.1602	84.212	66.6443
A63	Phataginus tricuspis	Skin	Africa	Togo	Lomé	Akodéssèwa	6.15733	1.26717	No	LR market		C.A.M.S. Djagoun (Université d'Abomey-Calavi, Cotonou, Benin)	[37]	Zanvo et al 2022 - https://doi.org/10.1186/s12862-022-01971-5		2018-2020	134195	39713490	59.791	0.0112	63.6401	98.5863	97.7405	96.7107	96.1744	95.6885	94.7722	94.024	90.4998	85.0349
34406	Phataginus tricuspis	Dried skin	Africa	Uganda	Busoga	Jinja-bugembe, Jinja	0.466174	33.2379	Yes	LR market	ROM - Royal Ontario Museum, Toronto, Canada			Museum		1965	111432	15974666	59.72	0.0094	25.5991	98.1411	96.8122	93.3484	91.2932	88.9922	83.9439	78.3707	51.6131	32.5724
A38	Phataginus tricuspis	Skin	Africa	Benin	Azovè		6.94612	1.70417	No	RR market		C.A.M.S. Djagoun (Université d'Abomey-Calavi, Cotonou, Benin)	[37]	Zanvo et al 2022 - https://doi.org/10.1186/s12862-022-01971-5		2018-2020	65632	18770180	59.8013	0.0094	30.0789	98.6198	97.6724	96.3898	95.7215	94.8124	92.3403	89.2772	66.1237	40.439
A39	Phataginus tricuspis	Scale	Africa	Benin	Azovè		6.94612	1.70417	No	RR market		C.A.M.S. Djagoun (Université d'Abomey-Calavi, Cotonou, Benin)	[37]	Zanvo et al 2022 - https://doi.org/10.1186/s12862-022-01971-5		2018-2020	35694	9817380	59.6827	0.0146	15.7322	99.4638	98.6472	94.8698	91.6876	87.8261	77.9385	66.529	23.5826	8.42088
A42	Phataginus tricuspis	Skin	Africa	Benin	Azovè		6.94612	1.70417	No	RR market		C.A.M.S. Djagoun (Université d'Abomey-Calavi, Cotonou, Benin)	[37]	Zanvo et al 2022 - https://doi.org/10.1186/s12862-022-01971-5		2018-2020	74318	21650384	59.7877	0.0121	34.6943	99.447	99.1674	98.3613	98.0379	97.661	96.8194	95.6278	83.8967	61.4126
A43	Phataginus tricuspis	Scale	Africa	Benin	Azovè		6.94612	1.70417	No	RR market		C.A.M.S. Djagoun (Université d'Abomey-Calavi, Cotonou, Benin)	[37]	Zanvo et al 2022 - https://doi.org/10.1186/s12862-022-01971-5		2018-2020	38355	10197452	59.8028	0.0099	16.3412	99.2686	98.166	94.229	91.6166	88.5525	81.1096	72.6086	31.8871	9.84276
A6	Phataginus tricuspis	Head	Africa	Benin	Azovè		6.94612	1.70417	No	RR market		C.A.M.S. Djagoun (Université d'Abomey-Calavi, Cotonou, Benin)	[37]	Zanvo et al 2022 - https://doi.org/10.1186/s12862-022-01971-5		2018-2020	74848	21995835	59.7218	0.0114	35.2479	98.2115	97.5745	96.991	96.7577	96.4287	95.5525	94.4251	83.1802	62.425
B10	Phataginus tricuspis	Skin	Africa	Benin	Tègon	Lama Classified Forest	6.97876	2.11499	No	RR market		C.A.M.S. Djagoun (Université d'Abomey-Calavi, Cotonou, Benin)	[37]	Zanvo et al 2022 - https://doi.org/10.1186/s12862-022-01971-5		2018-2020	195092	57819888	59.6802	0.0125	92.6553	98.5552	97.4902	96.4697	96.0867	95.7182	95.1861	94.6096	91.9948	89.3547
B11	Phataginus tricuspis	Skin	Africa	Benin	Tègon	Lama Classified Forest	6.97876	2.11499	No	RR market		C.A.M.S. Djagoun (Université d'Abomey-Calavi, Cotonou, Benin)	[37]	Zanvo et al 2022 - https://doi.org/10.1186/s12862-022-01971-5		2018-2020	29555	8606895	59.8028	0.0107	13.7924	99.252	98.4244	95.4506	92.8712	89.9371	82.1102	72.5785	17.3546	1.7451
B12	Phataginus tricuspis	Scale	Africa	Benin	Idadjo	forest of Monts-Kouffè	8.60911	1.99876	No	RR market		C.A.M.S. Djagoun (Université d'Abomey-Calavi, Cotonou, Benin)	[37]	Zanvo et al 2022 - https://doi.org/10.1186/s12862-022-01971-5		2018-2020	13952	4118930	58.9986	0.0116	6.6005	96.3058	91.5176	76.2902	66.1288	55.4364	35.3682	19.2992	0.854924	0.480424
B50	Phataginus tricuspis	Scale	Africa	Benin	Azovè		6.94612	1.70417	No	RR market		C.A.M.S. Djagoun (Université d'Abomey-Calavi, Cotonou, Benin)	[37]	Zanvo et al 2022 - https://doi.org/10.1186/s12862-022-01971-5		2018-2020	58400	17295371	59.7428	0.0098	27.7155	99.0776	98.3581	97.1091	96.2723	95.2874	92.8762	89.4398	63.2944	36.6613
B51	Phataginus tricuspis	Scale	Africa	Benin	Azovè		6.94612	1.70417	No	RR market		C.A.M.S. Djagoun (Université d'Abomey-Calavi, Cotonou, Benin)	[37]	Zanvo et al 2022 - https://doi.org/10.1186/s12862-022-01971-5		2018-2020	21685	6414481	59.4555	0.0107	10.2791	97.8487	95.6412	90.0592	86.0456	81.2567	67.8648	52.5465	4.82507	0.601251
B55	Phataginus tricuspis	Scale	Africa	Benin	Azovè		6.94612	1.70417	No	RR market		C.A.M.S. Djagoun (Université d'Abomey-Calavi, Cotonou, Benin)	[37]	Zanvo et al 2022 - https://doi.org/10.1186/s12862-022-01971-5		2018-2020	198731	57722735	59.7314	0.0118	92.4996	98.9634	98.3926	97.7671	97.5158	97.3386	96.9139	96.4569	94.5589	92.642
T-2205	Phataginus tricuspis	Skin	Africa	Benin	Tègon	Lama Classified Forest	6.91684	2.16778	No	RR market		P. Gaubert & C.A.M.S. Djagoun (IRD / Université d'Abomey-Calavi, Benin)	[37]	Zanvo et al 2022 - https://doi.org/10.1186/s12862-022-01971-5	BG14	2013	35993	10659311	59.56	0.011	17.0814	97.6637	96.4374	93.8992	92.095	89.9688	84.8351	78.2471	34.8312	9.1138
T-813	Phataginus tricuspis	Skin	Africa	Benin		Comè	6.4	1.883	No	RR market		C.A.M.S. Djagoun (Université d'Abomey-Calavi, Cotonou, Benin)	[37]	Zanvo et al 2022 - https://doi.org/10.1186/s12862-022-01971-5		2008	15983	4182758	59.4129	0.0115	6.7028	96.6478	91.457	73.5621	63.0532	52.5308	34.0146	20.7584	1.69158	0.457989
T-814	Phataginus tricuspis	Skin	Africa	Benin		Comè	6.40064	1.88458	No	RR market		C.A.M.S. Djagoun (Université d'Abomey-Calavi, Cotonou, Benin)	[37]	Zanvo et al 2022 - https://doi.org/10.1186/s12862-022-01971-5		2008	265505	41682024	59.773	0.0078	66.7947	99.525	99.2762	98.7156	98.4437	98.2062	97.7149	97.0657	92.8831	85.9225
T-815	Phataginus tricuspis	Tongue	Africa	Benin	Tègon		7.048	2.066	No	RR market		C.A.M.S. Djagoun (Université d'Abomey-Calavi, Cotonou, Benin)	[37]	Zanvo et al 2022 - https://doi.org/10.1186/s12862-022-01971-5		2008	128162	35724663	59.7725	0.01	57.2481	99.5156	99.1182	98.4826	98.1211	97.6335	96.8274	95.9393	90.2922	81.2694
48.1324	Phataginus tricuspis	Skin	Africa	Cameroon	Mamfe Div.	Manyu	5.75334	9.31376	Yes	RR market	BMNH - British Museum of Natural History, London, UK			Museum		1933	2499	333844	25.5803	0.0618	0.535	14.8398	10.8563	3.63347	2.3643	1.5528	0.804125	0.577054	0.273223	0.159126
38099	Phataginus tricuspis	Skin	Africa	Cameroon		Basho	6.12056	9.45083	Yes	RR market	ZMB - Museum für Naturkunde, Berlin, Germany			Museum		1905	117705	18277578	59.7225	0.0071	29.2895	98.9843	98.1987	97.2175	96.7035	96.1321	94.5556	92.5771	72.9698	43.0816
75076	Phataginus tricuspis	Skin	Africa	Cameroon		Akongi	2.2	11.35	Yes	RR market	ZMB - Museum für Naturkunde, Berlin, Germany			Museum		NA	87402	11721222	59.7505	0.0069	18.783	97.9209	96.6742	93.641	92.0637	90.2989	85.8589	80.4718	42.6866	13.8055
BAY012	Phataginus tricuspis	Tissue	Africa	Cameroon		Bayomen	4.867	11.1	No	RR market		P. Gaubert & F. Njiokou (MNHN / Université de Yaoundé I, Cameroon)	[35]	Din Dipita et al 2024 - https://doi.org/10.1038/s41598-024-63666-9		2018-2020	49397	14459019	59.5775	0.0088	23.1703	98.3451	96.9782	94.3091	92.9154	91.7235	88.6935	85.0801	58.9882	27.1291
BAY030	Phataginus tricuspis	Tissue	Africa	Cameroon		Bayomen	4.867	11.1	No	RR market		P. Gaubert & F. Njiokou (MNHN / Université de Yaoundé I, Cameroon)	[35]	Din Dipita et al 2024 - https://doi.org/10.1038/s41598-024-63666-9		2018-2020	14520	4134547	59.4176	0.0121	6.6255	97.4306	93.1577	78.5723	68.6508	57.2884	34.9	18.2747	0.704291	0.401422
CAM017	Phataginus tricuspis	Tissue	Africa	Cameroon		Akonolinga	3.767	12.25	No	RR market		P. Gaubert & F. Njiokou (MNHN / Université de Yaoundé I, Cameroon)	[35]	Din Dipita et al 2024 - https://doi.org/10.1038/s41598-024-63666-9		2018-2020	18794	5531748	59.4646	0.0081	8.8645	97.571	94.9408	87.6401	82.2107	75.1902	58.4068	41.0856	2.0172	0.511192
CAM039	Phataginus tricuspis	Tissue	Africa	Cameroon		Manyemen	5.217	9.4	No	RR market		P. Gaubert & F. Njiokou (MNHN / Université de Yaoundé I, Cameroon)	[35]	Din Dipita et al 2024 - https://doi.org/10.1038/s41598-024-63666-9		2018-2020	24366	6973380	59.5874	0.0105	11.1747	99.2042	97.8065	92.3832	87.9298	82.2982	69.4945	54.881	8.7699	1.01133
CAM043	Phataginus tricuspis	Tissue	Africa	Cameroon		Manyemen	5.217	9.4	No	RR market		P. Gaubert & F. Njiokou (MNHN / Université de Yaoundé I, Cameroon)	[35]	Din Dipita et al 2024 - https://doi.org/10.1038/s41598-024-63666-9		2018-2020	172431	49865721	59.6193	0.0127	79.9089	99.4914	99.3734	99.1315	98.9363	98.8005	98.4236	97.9586	95.9617	92.9956
CAM048	Phataginus tricuspis	Tissue	Africa	Cameroon		Bayib-Assibong	5.433	9.383	No	RR market		P. Gaubert & F. Njiokou (MNHN / Université de Yaoundé I, Cameroon)	[35]	Din Dipita et al 2024 - https://doi.org/10.1038/s41598-024-63666-9		2018-2020	41043	11827997	59.5906	0.0118	18.9542	99.506	98.7151	96.9383	95.661	94.2352	91.2138	86.4182	44.4181	10.2506
CAM049	Phataginus tricuspis	Tissue	Africa	Cameroon		Manyemen	5.217	9.4	No	RR market		P. Gaubert & F. Njiokou (MNHN / Université de Yaoundé I, Cameroon)	[35]	Din Dipita et al 2024 - https://doi.org/10.1038/s41598-024-63666-9		2018-2020	236970	70540830	59.6872	0.0106	113.04	99.1992	98.6445	97.9099	97.6612	97.4436	97.0106	96.5856	94.8453	93.2747
CAM052	Phataginus tricuspis	Tissue	Africa	Cameroon		Manyemen	5.217	9.4	No	RR market		P. Gaubert & F. Njiokou (MNHN / Université de Yaoundé I, Cameroon)	[35]	Din Dipita et al 2024 - https://doi.org/10.1038/s41598-024-63666-9		2018-2020	16661	4798931	59.6503	0.0158	7.6902	98.9132	96.2622	85.5392	76.2995	65.709	43.5349	26.1224	1.79574	0.809734
Dj1	Phataginus tricuspis	Tissue	Africa	Cameroon	Sud	Djoum	2.67028	12.679	No	RR market		A-D. Missoup (Université de Douala, Cameroon)	[35]	Din Dipita et al 2024 - https://doi.org/10.1038/s41598-024-63666-9		2020	41054	11949002	59.6866	0.0097	19.1481	99.4447	98.5225	96.2978	95.0972	93.4973	89.4007	84.2832	42.9797	12.0986
DJ10	Phataginus tricuspis	Tissue	Africa	Cameroon	Sud	Djoum	2.67028	12.679	No	RR market		A-D. Missoup (Université de Douala, Cameroon)	[35]	Din Dipita et al 2024 - https://doi.org/10.1038/s41598-024-63666-9		2020	46873	13629916	59.7353	0.0114	21.8417	99.6963	99.472	98.4842	97.7158	96.7098	93.5857	89.5212	55.3871	19.7717
Dj11	Phataginus tricuspis	Tissue	Africa	Cameroon	Sud	Djoum	2.67028	12.679	No	RR market		A-D. Missoup (Université de Douala, Cameroon)	[35]	Din Dipita et al 2024 - https://doi.org/10.1038/s41598-024-63666-9		2020	64166	18633941	59.7402	0.0148	29.8606	99.6854	99.5412	98.939	98.49	97.8435	96.1688	93.9548	71.8595	39.1182
Dj13	Phataginus tricuspis	Tissue	Africa	Cameroon	Sud	Djoum	2.67028	12.679	No	RR market		A-D. Missoup (Université de Douala, Cameroon)	[35]	Din Dipita et al 2024 - https://doi.org/10.1038/s41598-024-63666-9		2020	46169	13597196	59.7421	0.0117	21.7893	99.6572	99.2236	98.3224	97.6139	96.5122	93.4152	88.989	52.0683	17.6525
Dj2	Phataginus tricuspis	Tissue	Africa	Cameroon	Sud	Djoum	2.67028	12.679	No	RR market		A-D. Missoup (Université de Douala, Cameroon)	[35]	Din Dipita et al 2024 - https://doi.org/10.1038/s41598-024-63666-9		2020	46151	13359806	59.7547	0.0095	21.4088	99.604	99.1954	97.7004	96.512	94.8652	90.42	84.3829	47.3819	21.2678
Dj3	Phataginus tricuspis	Tissue	Africa	Cameroon	Sud	Djoum	2.67028	12.679	No	RR market		A-D. Missoup (Université de Douala, Cameroon)	[35]	Din Dipita et al 2024 - https://doi.org/10.1038/s41598-024-63666-9		2020	61550	18181236	59.7383	0.0106	29.1351	99.6058	99.3316	98.4863	97.9838	97.313	95.7441	93.5431	74.2323	45.4224
Dj4	Phataginus tricuspis	Tissue	Africa	Cameroon	Sud	Djoum	2.67028	12.679	No	RR market		A-D. Missoup (Université de Douala, Cameroon)	[35]	Din Dipita et al 2024 - https://doi.org/10.1038/s41598-024-63666-9		2020	75768	22028861	59.7221	0.0132	35.3009	99.7277	99.6487	99.358	99.135	98.8744	98.2155	97.2473	85.5823	62.7841
Dj5	Phataginus tricuspis	Tissue	Africa	Cameroon	Sud	Djoum	2.67028	12.679	No	RR market		A-D. Missoup (Université de Douala, Cameroon)	[35]	Din Dipita et al 2024 - https://doi.org/10.1038/s41598-024-63666-9		2020	78631	23021926	59.7407	0.0112	36.8922	99.7231	99.6087	99.1807	98.8493	98.428	97.554	96.4643	85.5658	64.8813
Dj6	Phataginus tricuspis	Tissue	Africa	Cameroon	Sud	Djoum	2.67028	12.679	No	RR market		A-D. Missoup (Université de Douala, Cameroon)	[35]	Din Dipita et al 2024 - https://doi.org/10.1038/s41598-024-63666-9		2020	61594	18345039	59.7294	0.0137	29.3976	99.6391	99.4149	98.4796	97.8142	96.9056	94.532	91.5376	66.6474	39.3304
Dj7	Phataginus tricuspis	Tissue	Africa	Cameroon	Sud	Djoum	2.67028	12.679	No	RR market		A-D. Missoup (Université de Douala, Cameroon)	[35]	Din Dipita et al 2024 - https://doi.org/10.1038/s41598-024-63666-9		2020	94866	28013361	59.7355	0.0112	44.8909	99.7712	99.6856	99.479	99.3097	99.0786	98.6217	98.0025	91.928	78.9035
Dj8	Phataginus tricuspis	Tissue	Africa	Cameroon	Sud	Djoum	2.67028	12.679	No	RR market		A-D. Missoup (Université de Douala, Cameroon)	[35]	Din Dipita et al 2024 - https://doi.org/10.1038/s41598-024-63666-9		2020	59169	17294238	59.7368	0.0113	27.7137	99.7091	99.5636	98.9549	98.4575	97.8748	96.234	94.1056	73.0419	40.3704
Dj9	Phataginus tricuspis	Tissue	Africa	Cameroon	Sud	Djoum	2.67028	12.679	No	RR market		A-D. Missoup (Université de Douala, Cameroon)	[35]	Din Dipita et al 2024 - https://doi.org/10.1038/s41598-024-63666-9		2020	62639	18366715	59.7246	0.0104	29.4323	99.7345	99.5486	98.9416	98.3892	97.7503	96.0441	93.9713	75.5463	46.6656
Ek1	Phataginus tricuspis	Tissue	Africa	Cameroon	Centre	Eséka	3.64014	10.7759	No	RR market		A-D. Missoup (Université de Douala, Cameroon)	[35]	Din Dipita et al 2024 - https://doi.org/10.1038/s41598-024-63666-9		2020	53467	15963746	59.7391	0.0111	25.5816	99.726	99.5904	99.1518	98.6821	97.9761	96.1947	93.2098	68.0605	31.8503
Ek2	Phataginus tricuspis	Tissue	Africa	Cameroon	Centre	Eséka	3.64014	10.7759	No	RR market		A-D. Missoup (Université de Douala, Cameroon)	[35]	Din Dipita et al 2024 - https://doi.org/10.1038/s41598-024-63666-9		2020	67934	20391472	59.7466	0.01	32.677	99.7837	99.7393	99.4253	99.1499	98.8052	98.0382	96.821	82.9084	56.1085
Ek3	Phataginus tricuspis	Tissue	Africa	Cameroon	Centre	Eséka	3.64014	10.7759	No	RR market		A-D. Missoup (Université de Douala, Cameroon)	[35]	Din Dipita et al 2024 - https://doi.org/10.1038/s41598-024-63666-9		2020	38403	11429885	59.7434	0.0102	18.3162	99.7258	99.4665	98.1027	97.0705	95.5549	91.5201	85.8124	40.484	8.07362
Lo1	Phataginus tricuspis	Tissue	Africa	Cameroon	Sud	Lolodorf	3.2355	10.7305	No	RR market		A-D. Missoup (Université de Douala, Cameroon)	[35]	Din Dipita et al 2024 - https://doi.org/10.1038/s41598-024-63666-9		2020	42363	12141120	59.7583	0.0082	19.4559	99.2117	98.4358	96.3486	95.1498	93.9112	90.7354	85.7805	47.1585	12.1309
Lo2	Phataginus tricuspis	Tissue	Africa	Cameroon	Sud	Lolodorf	3.2355	10.7305	No	RR market		A-D. Missoup (Université de Douala, Cameroon)	[35]	Din Dipita et al 2024 - https://doi.org/10.1038/s41598-024-63666-9		2020	35852	10689485	59.683	0.0116	17.1297	99.6595	99.1504	97.6932	96.3388	94.5641	90.084	83.5712	32.6001	5.53385
Lo3	Phataginus tricuspis	Tissue	Africa	Cameroon	Sud	Lolodorf	3.2355	10.7305	No	RR market		A-D. Missoup (Université de Douala, Cameroon)	[35]	Din Dipita et al 2024 - https://doi.org/10.1038/s41598-024-63666-9		2020	43811	13191402	59.7403	0.0115	21.139	99.7281	99.4427	98.3903	97.4016	96.1236	92.8505	88.0346	50.2644	16.9698
Lo4	Phataginus tricuspis	Tissue	Africa	Cameroon	Sud	Lolodorf	3.2355	10.7305	No	RR market		A-D. Missoup (Université de Douala, Cameroon)	[35]	Din Dipita et al 2024 - https://doi.org/10.1038/s41598-024-63666-9		2020	45620	14240095	59.6889	0.0289	22.8195	99.6244	98.8491	95.7787	93.2441	89.7981	81.586	71.2532	24.1	7.65634
Lo5	Phataginus tricuspis	Tissue	Africa	Cameroon	Sud	Lolodorf	3.2355	10.7305	No	RR market		A-D. Missoup (Université de Douala, Cameroon)	[35]	Din Dipita et al 2024 - https://doi.org/10.1038/s41598-024-63666-9		2020	71850	21530636	59.7402	0.0096	34.5025	99.7917	99.7388	99.3822	98.9544	98.4403	97.2465	95.4071	81.5601	59.2019
Mg1	Phataginus tricuspis	Tissue	Africa	Cameroon	Littoral	Nloko (Manengole)	4.87878	9.85704	No	RR market		A-D. Missoup (Université de Douala, Cameroon)	[35]	Din Dipita et al 2024 - https://doi.org/10.1038/s41598-024-63666-9		2020	34513	9904611	59.632	0.0086	15.872	98.8113	97.5256	94.4147	92.2743	89.5486	82.4166	73.6914	29.8788	6.75558
Mg10	Phataginus tricuspis	Tissue	Africa	Cameroon	Littoral	Nloko (Manengole)	4.87878	9.85704	No	RR market		A-D. Missoup (Université de Douala, Cameroon)	[35]	Din Dipita et al 2024 - https://doi.org/10.1038/s41598-024-63666-9		2020	13485	3866799	56.1304	0.0114	6.1965	86.7305	72.6093	50.3767	42.4552	36.4134	27.4383	21.5603	5.58801	1.21757
Mg11	Phataginus tricuspis	Tissue	Africa	Cameroon	Littoral	Nloko (Manengole)	4.87878	9.85704	No	RR market		A-D. Missoup (Université de Douala, Cameroon)	[35]	Din Dipita et al 2024 - https://doi.org/10.1038/s41598-024-63666-9		2020	19569	5597355	59.538	0.0113	8.9697	99.1089	97.1375	88.4254	82.1496	74.6277	57.2182	40.2641	2.38545	0.618238
Mg12	Phataginus tricuspis	Tissue	Africa	Cameroon	Littoral	Nloko (Manengole)	4.87878	9.85704	No	RR market		A-D. Missoup (Université de Douala, Cameroon)	[35]	Din Dipita et al 2024 - https://doi.org/10.1038/s41598-024-63666-9		2020	21253	6229029	59.6065	0.0106	9.9819	98.8145	97.0352	90.9971	86.3279	80.4691	65.8037	49.5609	3.7075	0.544363
Mg13	Phataginus tricuspis	Tissue	Africa	Cameroon	Littoral	Nloko (Manengole)	4.87878	9.85704	No	RR market		A-D. Missoup (Université de Douala, Cameroon)	[35]	Din Dipita et al 2024 - https://doi.org/10.1038/s41598-024-63666-9		2020	12131	3549419	59.1739	0.0098	5.6879	96.1121	87.2282	63.511	51.8171	41.4285	25.0236	14.9911	1.16116	0.446932
Mg15	Phataginus tricuspis	Tissue	Africa	Cameroon	Littoral	Nloko (Manengole)	4.87878	9.85704	No	RR market		A-D. Missoup (Université de Douala, Cameroon)	[35]	Din Dipita et al 2024 - https://doi.org/10.1038/s41598-024-63666-9		2020	42387	12520333	59.6292	0.0105	20.0636	99.3518	99.0417	97.4545	96.2512	94.6572	90.5867	84.6567	45.1668	15.5029
Mg16	Phataginus tricuspis	Tissue	Africa	Cameroon	Littoral	Nloko (Manengole)	4.87878	9.85704	No	RR market		A-D. Missoup (Université de Douala, Cameroon)	[35]	Din Dipita et al 2024 - https://doi.org/10.1038/s41598-024-63666-9		2020	70261	20955404	59.7448	0.0095	33.5807	99.375	98.7255	97.9471	97.4798	97.0466	95.9927	94.6822	82.7198	58.5499
Mg17	Phataginus tricuspis	Tissue	Africa	Cameroon	Littoral	Nloko (Manengole)	4.87878	9.85704	No	RR market		A-D. Missoup (Université de Douala, Cameroon)	[35]	Din Dipita et al 2024 - https://doi.org/10.1038/s41598-024-63666-9		2020	10485	3105272	56.9736	0.0131	4.9761	88.9031	74.6048	47.9413	37.9519	30.5603	20.0459	12.9291	1.5488	0.850117
Mg18	Phataginus tricuspis	Tissue	Africa	Cameroon	Littoral	Nloko (Manengole)	4.87878	9.85704	No	RR market		A-D. Missoup (Université de Douala, Cameroon)	[35]	Din Dipita et al 2024 - https://doi.org/10.1038/s41598-024-63666-9		2020	34801	10200823	59.7386	0.01	16.3466	98.6469	97.6968	95.2648	93.5011	91.3341	86.0454	79.0706	31.6115	5.12057
Mg19	Phataginus tricuspis	Tissue	Africa	Cameroon	Littoral	Nloko (Manengole)	4.87878	9.85704	No	RR market		A-D. Missoup (Université de Douala, Cameroon)	[35]	Din Dipita et al 2024 - https://doi.org/10.1038/s41598-024-63666-9		2020	42807	12523106	59.7361	0.0102	20.0681	99.2677	98.5201	96.9506	95.8811	94.6288	91.3926	87.4625	49.1113	14.3832
Mg2	Phataginus tricuspis	Tissue	Africa	Cameroon	Littoral	Nloko (Manengole)	4.87878	9.85704	No	RR market		A-D. Missoup (Université de Douala, Cameroon)	[35]	Din Dipita et al 2024 - https://doi.org/10.1038/s41598-024-63666-9		2020	63543	18657996	59.7253	0.0098	29.8991	98.6836	97.994	97.0578	96.6893	96.3409	95.141	93.525	77.0771	47.7615
Mg3	Phataginus tricuspis	Tissue	Africa	Cameroon	Littoral	Nloko (Manengole)	4.87878	9.85704	No	RR market		A-D. Missoup (Université de Douala, Cameroon)	[35]	Din Dipita et al 2024 - https://doi.org/10.1038/s41598-024-63666-9		2020	53050	15643922	59.7332	0.0109	25.0691	99.759	99.5898	98.711	98.0251	97.2178	95.0087	92.2389	66.0325	29.9095
Mg4	Phataginus tricuspis	Tissue	Africa	Cameroon	Littoral	Nloko (Manengole)	4.87878	9.85704	No	RR market		A-D. Missoup (Université de Douala, Cameroon)	[35]	Din Dipita et al 2024 - https://doi.org/10.1038/s41598-024-63666-9		2020	12099	3523023	58.9504	0.0124	5.6456	96.2694	88.9924	66.3532	54.47	42.7276	23.8021	12.195	1.21484	0.687465
Mg5	Phataginus tricuspis	Tissue	Africa	Cameroon	Littoral	Nloko (Manengole)	4.87878	9.85704	No	RR market		A-D. Missoup (Université de Douala, Cameroon)	[35]	Din Dipita et al 2024 - https://doi.org/10.1038/s41598-024-63666-9		2020	38324	11185706	59.4565	0.0112	17.9249	99.1113	97.865	93.5043	90.7075	87.821	80.7922	72.2883	35.2355	13.9105
Mg6	Phataginus tricuspis	Tissue	Africa	Cameroon	Littoral	Nloko (Manengole)	4.87878	9.85704	No	RR market		A-D. Missoup (Université de Douala, Cameroon)	[35]	Din Dipita et al 2024 - https://doi.org/10.1038/s41598-024-63666-9		2020	47126	13623312	59.7269	0.0114	21.8311	99.556	99.1008	97.5154	96.4914	95.2084	92.076	87.6643	55.1946	22.5711
Mg7	Phataginus tricuspis	Tissue	Africa	Cameroon	Littoral	Nloko (Manengole)	4.87878	9.85704	No	RR market		A-D. Missoup (Université de Douala, Cameroon)	[35]	Din Dipita et al 2024 - https://doi.org/10.1038/s41598-024-63666-9		2020	22484	6466890	58.8847	0.0112	10.3631	97.0562	92.7533	81.7774	75.0013	67.9443	55.0654	43.9109	12.0624	2.25053
Mg8	Phataginus tricuspis	Tissue	Africa	Cameroon	Littoral	Nloko (Manengole)	4.87878	9.85704	No	RR market		A-D. Missoup (Université de Douala, Cameroon)	[35]	Din Dipita et al 2024 - https://doi.org/10.1038/s41598-024-63666-9		2020	77371	22419014	59.7396	0.0088	35.9261	99.3093	98.8384	97.9496	97.4841	96.9308	95.598	94.1107	80.8792	59.5764
Mg9	Phataginus tricuspis	Tissue	Africa	Cameroon	Littoral	Nloko (Manengole)	4.87878	9.85704	No	RR market		A-D. Missoup (Université de Douala, Cameroon)	[35]	Din Dipita et al 2024 - https://doi.org/10.1038/s41598-024-63666-9		2020	24917	7337334	59.4068	0.0088	11.7579	96.783	93.5212	85.2826	80.284	75.1335	63.2051	51.2373	16.0948	4.07543
T-579	Phataginus tricuspis	Tissue	Africa	Cameroon		Djoum	2.667	12.667	No	RR market		F. Njiokou (Faculté des Sciences, Université de Yaoundé I, Cameroon)	[35]	Din Dipita et al 2024 - https://doi.org/10.1038/s41598-024-63666-9		2018-2020	40695	11907711	59.6994	0.009	19.0819	99.0517	98.398	96.5199	95.1144	93.3045	88.9583	83.1662	42.85	14.082
T-580	Phataginus tricuspis	Tissue	Africa	Cameroon		Djoum	2.667	12.667	No	RR market		F. Njiokou (Faculté des Sciences, Université de Yaoundé I, Cameroon)	[35]	Din Dipita et al 2024 - https://doi.org/10.1038/s41598-024-63666-9		2018-2020	17466	4471303	59.1472	0.0093	7.1652	96.1613	87.9384	66.0907	56.3984	47.8389	34.0082	24.2236	4.51852	1.11228
T-584	Phataginus tricuspis	Tissue	Africa	Cameroon		Djoum	2.667	12.667	No	RR market		F. Njiokou (Faculté des Sciences, Université de Yaoundé I, Cameroon)	[35]	Din Dipita et al 2024 - https://doi.org/10.1038/s41598-024-63666-9		2018-2020	127195	37343411	59.4589	0.0122	59.8421	98.0325	97.021	95.2475	94.5527	93.7768	92.7791	91.71	85.9941	78.8011
T-587	Phataginus tricuspis	Tissue	Africa	Cameroon		Ekombitié	4.567	12.2	No	RR market		F. Njiokou (Faculté des Sciences, Université de Yaoundé I, Cameroon)	[35]	Din Dipita et al 2024 - https://doi.org/10.1038/s41598-024-63666-9		2018-2020	153200	44194997	59.6741	0.011	70.8217	98.7263	98.194	97.4279	97.07	96.7053	96.0565	95.4464	92.6765	88.2096
T-594	Phataginus tricuspis	Tissue	Africa	Cameroon		Bipindi	3.083	10.417	No	RR market		F. Njiokou (Faculté des Sciences, Université de Yaoundé I, Cameroon)	[35]	Din Dipita et al 2024 - https://doi.org/10.1038/s41598-024-63666-9		2018-2020	27246	8075108	59.6977	0.009	12.9402	99.4255	98.3736	94.1654	90.6397	86.4377	75.9198	63.5979	15.1843	2.6489
1686.06	Phataginus tricuspis	Dried skin	Africa	Central African Republic	Sangha-Mbaere	Ngueguey-Mossao	3.49	16.08	Yes	RR market	MHNG - Muséum d'Histoire Naturelle de Genève, Geneva, Switzerland			Museum		1985	72721	7813601	59.2794	0.0108	12.5212	96.31	93.9018	87.7189	83.8271	79.2749	68.8421	57.5365	17.7675	4.70809
1883	Phataginus tricuspis	Skull	Africa	Democratic Republic of Congo		Kondue	-4.96701	23.3217	Yes	RR market	RMCA - Royal Museum of Central Africa, Tervuren, Belgium			Museum		<1913	126634	18839114	59.6876	0.0099	30.1893	99.3047	98.5393	96.7614	95.8545	94.9144	92.4884	89.6291	69.3263	45.1584
2224	Phataginus tricuspis	Skin	Africa	Democratic Republic of Congo		Mawambi	1.07031	28.577	Yes	RR market	RMCA - Royal Museum of Central Africa, Tervuren, Belgium			Museum		1913	130736	18834689	59.7368	0.0103	30.1822	98.1972	97.5243	96.3665	95.5932	94.7254	92.6702	90.3934	73.1222	49.043
4305	Phataginus tricuspis	Skin	Africa	Democratic Republic of Congo		Poko	3.13701	26.8913	Yes	RR market	RMCA - Royal Museum of Central Africa, Tervuren, Belgium			Museum		1914	139178	18998254	59.7276	0.0107	30.4444	98.1604	97.461	96.2455	95.5603	94.7605	93.0497	90.837	74.2832	50.1341
4306	Phataginus tricuspis	Skin	Africa	Democratic Republic of Congo		Poko	3.13701	26.8913	Yes	RR market	RMCA - Royal Museum of Central Africa, Tervuren, Belgium			Museum		1914	46085	4988674	59.1203	0.0129	7.9943	92.3465	84.8043	68.4385	60.8073	53.6445	40.83	30.8712	6.8466	1.83917
4311	Phataginus tricuspis	Skin	Africa	Democratic Republic of Congo		Medje	2.39668	27.3014	Yes	RR market	RMCA - Royal Museum of Central Africa, Tervuren, Belgium			Museum		1914	3279	399708	43.9763	0.0177	0.6405	31.8344	16.7626	2.89697	1.39192	0.809253	0.407511	0.288286	0.0934247	0.0403825
6993	Phataginus tricuspis	Skull	Africa	Democratic Republic of Congo		Elisabetha	1.15632	23.6941	Yes	RR market	RMCA - Royal Museum of Central Africa, Tervuren, Belgium			Museum		<1923	164077	23284821	59.7155	0.0093	37.3135	98.6344	97.8056	96.6364	95.8573	95.1007	93.1536	90.9259	75.7355	56.8272
7211	Phataginus tricuspis	Skin	Africa	Democratic Republic of Congo		Hemptinne Saint-Benoit (now Bunkonde)	-6.29844	22.5109	Yes	RR market	RMCA - Royal Museum of Central Africa, Tervuren, Belgium			Museum		1923	32326	4176983	58.6612	0.01	6.6935	90.5561	81.1505	62.0029	53.3285	45.7336	33.5718	24.4084	4.78261	0.644839
9482	Phataginus tricuspis	Skin	Africa	Democratic Republic of Congo		Elisabetha	1.15632	23.6941	Yes	RR market	RMCA - Royal Museum of Central Africa, Tervuren, Belgium			Museum		<1928	1255	129331	29.1089	0.039	0.2073	12.9437	5.00936	0.448695	0.296299	0.196304	0.101117	0.043267	0	0
11490	Phataginus tricuspis	Skull	Africa	Democratic Republic of Congo		Dilolo	-10.6824	22.3415	Yes	RR market	RMCA - Royal Museum of Central Africa, Tervuren, Belgium			Museum		1931	104821	16205615	59.7282	0.0096	25.9692	98.6658	97.7649	96.3673	95.4943	94.5355	92.2746	89.4592	65.7852	36.0999
14575	Phataginus tricuspis	Skull	Africa	Democratic Republic of Congo		Luebo	-5.35042	21.4218	Yes	RR market	RMCA - Royal Museum of Central Africa, Tervuren, Belgium			Museum		1921	247959	40430860	59.7262	0.0094	64.7897	99.5361	99.0052	97.8447	97.4295	97.0692	96.4568	95.8199	91.3738	84.9139
19518	Phataginus tricuspis	Skin	Africa	Democratic Republic of Congo		Ibembo	2.64017	23.6144	Yes	RR market	RMCA - Royal Museum of Central Africa, Tervuren, Belgium			Museum		1949	131262	19413311	59.7173	0.0101	31.1095	98.9675	97.9765	96.3904	95.6491	94.8812	93.0146	90.8251	74.3927	51.907
19699	Phataginus tricuspis	Skull	Africa	Democratic Republic of Congo		Ibembo	2.64017	23.6144	Yes	RR market	RMCA - Royal Museum of Central Africa, Tervuren, Belgium			Museum		1950	115328	16829693	59.7346	0.0097	26.9693	99.334	98.5767	96.4061	95.1369	93.7197	90.7183	87.2572	63.4455	38.3014
22931	Phataginus tricuspis	Skull	Africa	Democratic Republic of Congo		Mao	-5.69338	13.2629	Yes	RR market	RMCA - Royal Museum of Central Africa, Tervuren, Belgium			Museum		1954	8847	1159386	56.1954	0.0125	1.8579	70.9512	43.8583	13.2053	7.01791	3.62481	1.32557	0.828163	0.430106	0.221944
25859	Phataginus tricuspis	Skin	Africa	Democratic Republic of Congo		Baya, via Bondo	-11.8676	27.4538	Yes	RR market	RMCA - Royal Museum of Central Africa, Tervuren, Belgium			Museum		1956	153337	22105584	59.7438	0.0098	35.4238	98.6276	98.0148	97.0263	96.5218	95.9525	94.5703	92.9089	80.6492	61.485
19.5.8.164	Phataginus tricuspis	Connective tissues	Africa	Democratic Republic of Congo		Poko, Uele river	3.13617	26.8979	Yes	RR market	BMNH - British Museum of Natural History, London, UK			Museum		1914	35663	4706014	59.2154	0.0145	7.5413	95.3054	88.029	69.8068	59.7408	50.3354	34.101	22.0886	2.48817	1.28647
34.11.18.9	Phataginus tricuspis	Connective tissues	Africa	Democratic Republic of Congo		Inkongo	-4.90139	23.2869	Yes	RR market	BMNH - British Museum of Natural History, London, UK			Museum		1917	169	19961	6.6718	0.0664	0.032	2.44138	0.46488	0.0624968	0.0479142	0.0197105	0.0137813	0.0105764	0	0
634a	Phataginus tricuspis	Skull	Africa	Democratic Republic of Congo		Panga	1.84478	26.3965	Yes	RR market	RMCA - Royal Museum of Central Africa, Tervuren, Belgium			Museum		<1903	42487	5707671	59.4547	0.0144	9.1464	96.995	92.2544	80.2542	73.1023	65.5434	51.0028	37.2003	4.85824	1.27926
634b	Phataginus tricuspis	Skull	Africa	Democratic Republic of Congo		Panga	1.84478	26.3965	Yes	RR market	RMCA - Royal Museum of Central Africa, Tervuren, Belgium			Museum		<1903	94540	13305352	59.7301	0.0101	21.3216	98.2174	97.138	94.8219	93.4412	91.9235	88.3112	83.8188	52.4427	21.492
634d	Phataginus tricuspis	Skin	Africa	Democratic Republic of Congo		Panga	1.84478	26.3965	Yes	RR market	RMCA - Royal Museum of Central Africa, Tervuren, Belgium			Museum		<1903	3436	328685	44.5169	0.0388	0.5267	26.981	12.4801	2.08579	0.993058	0.609264	0.409114	0.308478	0.141339	0.0594521
T-2268	Phataginus tricuspis	Tissue	Africa	Democratic Republic of Congo		Uma	0.548407	25.8855	No	RR market		E. Verheyen (Royal Belgian Institute of Natural Sciences, Brussels, Belgium)		Anne Laudisoit and Oti Kpanyogo - Centre for International Forestry Research, Grant/Award Number: 2012/309-143; National Geographic Society, Grant/Award Number: NGS-61178C-19	UAC-513	2013	19079	5581155	57.4415	0.015	8.9437	90.1904	84.7282	75.8461	71.2689	66.1341	55.0193	42.0793	5.49427	1.43054
T-617	Phataginus tricuspis	Dried skin	Africa	Democratic Republic of Congo		Miki	-3.215	28.41	No	RR market		P. Kaleme (Itombwe Massif Project, Bukavu, DR Congo)	[31]	Gaubert et al 2016 - https://doi.org/10.1111/mec.13886	ITWCS 233	2006	76710	22386074	58.9653	0.0131	35.8733	97.5184	96.156	94.0133	92.8558	91.5921	89.7835	87.8936	77.3656	61.0709
T-619	Phataginus tricuspis	Dried skin	Africa	Democratic Republic of Congo		Miki	-3.215	28.41	No	RR market		P. Kaleme (Itombwe Massif Project, Bukavu, DR Congo)	[31]	Gaubert et al 2016 - https://doi.org/10.1111/mec.13886	ITWCS 217	2006	40207	11567957	59.533	0.0139	18.5374	99.1061	98.6655	96.7183	94.993	92.6997	87.076	80.3449	36.1281	13.7818
66.651	Phataginus tricuspis	Skin	Africa	Equatorial Guinea	Bioko Isl.	Musola, ca. 10 km W San Carlos	3.35833	8.59604	Yes	RR market	ZFMK - Zoologisches Forschungsmuseum Alexander Koenig, Bonn, Germany			Museum		1963	40517	4776700	59.3443	0.008	7.6546	94.8772	89.5311	75.6146	67.2449	59.108	43.0021	29.5977	3.57017	0.843066
T-1024	Phataginus tricuspis	Tissue	Africa	Equatorial Guinea	Centro Sur	Eviyong, Misergue	1.4	10.267	No	RR market		G. Ngua (ANDEGE, Bata, Equatorial Guinea)	[35]	Din Dipita et al 2024 - https://doi.org/10.1038/s41598-024-63666-9	14	2009	32552	9558198	59.3358	0.0131	15.3168	97.7115	95.9159	92.1217	89.3038	86.2546	79.1512	71.3378	23.3466	4.43102
T-1034	Phataginus tricuspis	Tissue	Africa	Equatorial Guinea	Centro Sur	Eviyong, Misergue	1.4	10.267	No	RR market		G. Ngua (ANDEGE, Bata, Equatorial Guinea)	[35]	Din Dipita et al 2024 - https://doi.org/10.1038/s41598-024-63666-9	32	2009	10099	2968376	57.4447	0.0146	4.7568	89.7691	80.2879	56.8381	44.1484	32.0203	15.6306	7.54352	1.79125	0.574971
T-1049	Phataginus tricuspis	Tissue	Africa	Equatorial Guinea	Littoral	Kogo, Emangos	1.383	9.8	No	RR market		G. Ngua (ANDEGE, Bata, Equatorial Guinea)	[35]	Din Dipita et al 2024 - https://doi.org/10.1038/s41598-024-63666-9	72	2009	28034	8179312	59.2766	0.0091	13.1072	97.7216	95.9478	91.3984	88.2673	84.5961	75.5455	64.0328	17.5219	2.08387
T-1052	Phataginus tricuspis	Tissue	Africa	Equatorial Guinea	Centro Sur	Eviyong, Misergue	1.4	10.267	No	RR market		G. Ngua (ANDEGE, Bata, Equatorial Guinea)	[35]	Din Dipita et al 2024 - https://doi.org/10.1038/s41598-024-63666-9	81	2009	21500	5675786	58.795	0.0068	9.0953	94.9528	91.5315	82.4471	77.3834	71.7394	58.4398	43.4914	2.79617	0.593559
T-1059	Phataginus tricuspis	Tissue	Africa	Equatorial Guinea	Centro sur, Niefang	Anguma	2.033	10.167	No	RR market		G. Ngua (ANDEGE, Bata, Equatorial Guinea)	[35]	Din Dipita et al 2024 - https://doi.org/10.1038/s41598-024-63666-9	43	2009	42610	12634559	59.5697	0.0137	20.2467	99.1943	98.577	96.862	95.694	94.1968	90.2125	84.8182	43.6032	11.6899
T-1063	Phataginus tricuspis	Tissue	Africa	Equatorial Guinea	Centro sur, Niefang	Anguma	2.033	10.167	No	RR market		G. Ngua (ANDEGE, Bata, Equatorial Guinea)	[35]	Din Dipita et al 2024 - https://doi.org/10.1038/s41598-024-63666-9	44	2009	35135	10504799	59.6303	0.0201	16.8338	99.1715	98.0289	94.7286	91.9355	88.3302	78.8596	66.707	16.3493	4.54352
T-1064	Phataginus tricuspis	Tissue	Africa	Equatorial Guinea	Centro sur, Niefang	Anguma	2.033	10.167	No	RR market		G. Ngua (ANDEGE, Bata, Equatorial Guinea)	[35]	Din Dipita et al 2024 - https://doi.org/10.1038/s41598-024-63666-9	139	2009	17528	5014778	59.4245	0.0118	8.0361	97.7802	94.8567	85.0889	77.4185	68.7679	49.849	31.6479	1.66882	0.714867
T-1092	Phataginus tricuspis	Tissue	Africa	Equatorial Guinea	Littoral	Kogo, Emangos	1.383	9.8	No	RR market		G. Ngua (ANDEGE, Bata, Equatorial Guinea)	[35]	Din Dipita et al 2024 - https://doi.org/10.1038/s41598-024-63666-9	73	2009	41543	12151831	59.673	0.0095	19.4731	99.5136	99.1441	97.9161	97.0328	95.9544	92.9813	88.3782	47.0413	10.1549
T-1096	Phataginus tricuspis	Tissue	Africa	Equatorial Guinea	Kie-ntem	Micomiseng, Ebenguan	2.033	10.433	No	RR market		G. Ngua (ANDEGE, Bata, Equatorial Guinea)	[35]	Din Dipita et al 2024 - https://doi.org/10.1038/s41598-024-63666-9	29	2009	17133	4926684	58.5525	0.0098	7.8949	95.1552	90.309	79.5658	72.9793	66.0798	49.7609	34.0521	1.59639	0.417447
T-1099	Phataginus tricuspis	Tissue	Africa	Equatorial Guinea	Littoral	Kogo, Emangos	1.383	9.8	No	RR market		G. Ngua (ANDEGE, Bata, Equatorial Guinea)	[35]	Din Dipita et al 2024 - https://doi.org/10.1038/s41598-024-63666-9	4	2009	49977	14506450	59.6681	0.0097	23.2463	99.7138	99.4406	98.4629	97.673	96.6888	94.0969	90.6111	60.594	24.5018
T-1141	Phataginus tricuspis	Tissue	Africa	Equatorial Guinea	Wele Nzas, Akonibé	Bisobim	1.217	10.983	No	RR market		G. Ngua (ANDEGE, Bata, Equatorial Guinea)	[35]	Din Dipita et al 2024 - https://doi.org/10.1038/s41598-024-63666-9	8	2009	20156	5920769	59.3551	0.0084	9.4879	96.9933	93.9993	86.1483	80.5254	74.3366	59.9274	44.9064	3.28172	0.585867
T-1157	Phataginus tricuspis	Tissue	Africa	Equatorial Guinea	Centro sur, Niefang	Anguma	2.033	10.167	No	RR market		G. Ngua (ANDEGE, Bata, Equatorial Guinea)	[35]	Din Dipita et al 2024 - https://doi.org/10.1038/s41598-024-63666-9	123	2009	25388	7497690	59.2449	0.0115	12.0149	97.3594	95.2079	90.0337	86.7164	83.0302	73.1539	61.444	10.2798	1.99942
T-3157	Phataginus tricuspis	Skin	Africa	Gabon		Tchibanga	-2.91698	10.9945	No	RR market		B.R. Momboua (Agence Nationale des Parcs Nationaux, Gabon)	[35]	Din Dipita et al 2024 - https://doi.org/10.1038/s41598-024-63666-9	TCHI5-1	2018-2020	7405	1475227	29.1528	0.1032	2.364	28.7698	25.1915	19.8405	17.3017	14.9197	11.5005	8.293	1.60969	0.665991
T-3159	Phataginus tricuspis	Skin	Africa	Gabon		Tchibanga	-2.91698	10.9945	No	RR market		B.R. Momboua (Agence Nationale des Parcs Nationaux, Gabon)	[35]	Din Dipita et al 2024 - https://doi.org/10.1038/s41598-024-63666-9	TCHI5-3	2018-2020	8783	1649892	31.4669	0.1011	2.6439	31.151	26.469	19.5836	16.9456	13.9477	9.72626	6.52883	1.60729	0.692913
T-3161	Phataginus tricuspis	Connective tissues	Africa	Gabon		Tchibanga	-2.91698	10.9945	No	RR market		B.R. Momboua (Agence Nationale des Parcs Nationaux, Gabon)	[35]	Din Dipita et al 2024 - https://doi.org/10.1038/s41598-024-63666-9	TCHI4(1-10)	2018-2020	354	105686	13.8832	0.0105	0.1694	12.5889	2.09508	0.532505	0.334598	0.195022	0.085893	0.0411838	0	0
T-3168	Phataginus tricuspis	Connective tissues	Africa	Gabon		Okoumbi	-1.39057	13.7538	No	RR market		B.R. Momboua (Agence Nationale des Parcs Nationaux, Gabon)	[35]	Din Dipita et al 2024 - https://doi.org/10.1038/s41598-024-63666-9	OKOUMBI1-2	2018-2020	14604	4242755	58.4358	0.0108	6.7989	93.3186	85.3866	68.4229	59.929	52.4398	39.6762	28.1154	1.59639	0.0435875
T-3169	Phataginus tricuspis	Connective tissues	Africa	Gabon		Oyem	1.60126	11.5784	No	RR market		B.R. Momboua (Agence Nationale des Parcs Nationaux, Gabon)	[35]	Din Dipita et al 2024 - https://doi.org/10.1038/s41598-024-63666-9	OYEM1(1-2)	2018-2020	35597	10548582	59.5996	0.0117	16.9039	99.1954	98.4414	96.0308	94.1383	91.9063	86.3485	79.7696	32.244	7.08634
T-3170	Phataginus tricuspis	Connective tissues	Africa	Gabon		Bitam	2.076	11.4965	No	RR market		B.R. Momboua (Agence Nationale des Parcs Nationaux, Gabon)	[35]	Din Dipita et al 2024 - https://doi.org/10.1038/s41598-024-63666-9	BITAM1-2	2018-2020	17521	5133833	59.1406	0.0092	8.2269	96.7398	92.7142	81.9166	75.3407	67.4268	50.5718	34.0564	1.54928	0.525133
T-3171	Phataginus tricuspis	Connective tissues	Africa	Gabon		Médouneu	0.994233	10.7898	No	RR market		B.R. Momboua (Agence Nationale des Parcs Nationaux, Gabon)	[35]	Din Dipita et al 2024 - https://doi.org/10.1038/s41598-024-63666-9	MED(PC)4	2018-2020	11828	3492271	59.2394	0.0094	5.5963	96.2209	90.2055	70.9516	59.4011	46.8511	25.4218	11.3445	0.492603	0.142461
T-3172	Phataginus tricuspis	Connective tissues	Africa	Gabon		Médouneu	0.994233	10.7898	No	RR market		B.R. Momboua (Agence Nationale des Parcs Nationaux, Gabon)	[35]	Din Dipita et al 2024 - https://doi.org/10.1038/s41598-024-63666-9	MED(PC)1	2018-2020	13902	4060541	59.2263	0.0086	6.5069	96.6816	91.952	77.3098	67.5055	57.2097	35.6695	19.2128	0.661825	0.368731
T-3173	Phataginus tricuspis	Connective tissues	Africa	Gabon		Médouneu	0.994233	10.7898	No	RR market		B.R. Momboua (Agence Nationale des Parcs Nationaux, Gabon)	[35]	Din Dipita et al 2024 - https://doi.org/10.1038/s41598-024-63666-9	MED(PC)3	2018-2020	72834	20107382	59.4104	0.0126	32.2217	98.1179	96.9074	94.8514	93.9638	93.0641	91.2671	89.4739	76.6401	56.6154
T-3174	Phataginus tricuspis	Connective tissues	Africa	Gabon		Médouneu	0.994233	10.7898	No	RR market		B.R. Momboua (Agence Nationale des Parcs Nationaux, Gabon)	[35]	Din Dipita et al 2024 - https://doi.org/10.1038/s41598-024-63666-9	MED(PC)2	2018-2020	39786	11602316	59.607	0.0089	18.5925	99.3151	98.4365	95.44	94.0583	92.4953	88.5283	83.5641	43.0875	11.0839
T-3175	Phataginus tricuspis	Connective tissues	Africa	Gabon		Mocabe	-2.484	10.8581	No	RR market		B.R. Momboua (Agence Nationale des Parcs Nationaux, Gabon)	[35]	Din Dipita et al 2024 - https://doi.org/10.1038/s41598-024-63666-9	MOCABE1-4	2018-2020	382626	64155768	59.72	0.0084	102.808	99.6465	99.2664	98.8209	98.6842	98.5134	98.2894	98.0544	96.4047	94.0891
T-805	Phataginus tricuspis	Tongue	Africa	Gabon		Nkoltang, Station Ariane	0.367	9.633	No	RR market		J-P. Hugot (MNHN)	[31]	Gaubert et al 2016 - https://doi.org/10.1111/mec.13886	PK 32	2003	45400	13277702	59.7051	0.0108	21.2773	99.6117	99.2983	98.2743	97.47	96.3789	93.5548	89.7074	53.717	16.6068
76.1813	Phataginus tricuspis	Connective tissues	Africa	Ghana	W Gha	Pampramase	6.66648	-2.91667	Yes	RR market	BMNH - British Museum of Natural History, London, UK			Museum		1971	112468	18464446	59.7976	0.009	29.5889	99.3196	98.693	97.6368	97.0567	96.4055	94.783	92.8736	76.4288	47.9591
T-1866	Phataginus tricuspis	Tissue	Africa	Guinea		Mt. Nimba	7.59445	-8.47894	No	RR market		S. Dufour (SYLVATROP, Nantes, France)	[36]	Gossé et al 2024 - https://doi.org/10.1002/ece3.11031	BO-69	<2012	49725	15027864	59.746	0.0199	24.0819	99.4529	98.8856	97.0897	95.6648	93.9753	89.5252	84.1811	47.2022	19.9967
T-1867	Phataginus tricuspis	Tissue	Africa	Guinea		Mt. Nimba	7.59445	-8.47894	No	RR market		S. Dufour (SYLVATROP, Nantes, France)	[36]	Gossé et al 2024 - https://doi.org/10.1002/ece3.11031	BO-115	<2012	49063	14739657	59.5774	0.0168	23.62	99.1113	98.3975	96.9046	95.8683	94.7182	91.8889	87.9096	55.3268	21.1999
T-775	Phataginus tricuspis	Tissue	Africa	Guinea		Mt. Nimba	7.64	-8.418	No	RR market		S. Dufour (SYLVATROP, Nantes, France)	[36]	Gossé et al 2024 - https://doi.org/10.1002/ece3.11031		2007	27081	8196170	59.4813	0.0243	13.1342	97.9214	95.2267	84.6764	78.1617	70.7303	56.2167	43.3178	11.0733	3.73619
Inc20	Phataginus tricuspis	Tissue	Africa	Ivory Coast		Dimbokro	6.65574	-4.70936	No	RR market		S. Bi Gonedele (Université F. Houphouët-Boigny, Abidjan, Côte d'Ivoire)	[36]	Gossé et al 2024 - https://doi.org/10.1002/ece3.11031	Inconnu20	2019-2020	67118	19825343	59.7447	0.0139	31.7698	99.5311	99.2558	98.601	98.1789	97.6823	96.4023	94.7467	78.4562	50.0492
Tetra12	Phataginus tricuspis	Tissue	Africa	Ivory Coast		Dimbokro	6.65382	-4.71035	No	RR market		S. Bi Gonedele (Université F. Houphouët-Boigny, Abidjan, Côte d'Ivoire)	[36]	Gossé et al 2024 - https://doi.org/10.1002/ece3.11031		2019-2020	191772	57126710	59.566	0.0138	91.5445	98.3052	97.5093	96.1991	95.6233	95.0874	94.1721	93.3712	89.73	85.8879
Tetra4	Phataginus tricuspis	Tissue	Africa	Ivory Coast		Toumodi	6.55897	-5.01736	No	RR market		S. Bi Gonedele (Université F. Houphouët-Boigny, Abidjan, Côte d'Ivoire)	[36]	Gossé et al 2024 - https://doi.org/10.1002/ece3.11031		2019-2020	39635	11838689	59.5596	0.014	18.9713	98.5007	97.308	94.6551	93.0417	91.0311	86.3757	80.5597	42.0483	11.9481
Tetra5	Phataginus tricuspis	Tissue	Africa	Ivory Coast		Agboville	5.92747	-4.21454	No	RR market		S. Bi Gonedele (Université F. Houphouët-Boigny, Abidjan, Côte d'Ivoire)	[36]	Gossé et al 2024 - https://doi.org/10.1002/ece3.11031		2019-2020	48623	14437026	59.7383	0.0123	23.1351	99.3422	98.8909	97.507	96.5176	95.3647	92.5263	88.7371	60.3274	26.5768
Tetra6	Phataginus tricuspis	Tissue	Africa	Ivory Coast		Dimbokro	6.65574	-4.70936	No	RR market		S. Bi Gonedele (Université F. Houphouët-Boigny, Abidjan, Côte d'Ivoire)	[36]	Gossé et al 2024 - https://doi.org/10.1002/ece3.11031		2019-2020	48310	14528646	59.7414	0.0122	23.2819	99.6425	99.3412	98.2094	97.4104	96.414	93.4715	89.1517	57.0852	22.6125
Tetra9	Phataginus tricuspis	Tissue	Africa	Ivory Coast		Dassioko	5.11408	-5.83786	No	RR market		S. Bi Gonedele (Université F. Houphouët-Boigny, Abidjan, Côte d'Ivoire)	[36]	Gossé et al 2024 - https://doi.org/10.1002/ece3.11031		2019-2020	39593	11771207	59.6111	0.0123	18.8631	99.4127	98.6997	96.9527	95.7561	93.9477	89.2595	83.5845	42.6799	9.25914
Tricu1	Phataginus tricuspis	Tissue	Africa	Ivory Coast		Grand-Lahou	5.13536	-5.02571	No	RR market		S. Bi Gonedele (Université F. Houphouët-Boigny, Abidjan, Côte d'Ivoire)	[36]	Gossé et al 2024 - https://doi.org/10.1002/ece3.11031		2019-2020	211372	62753786	59.7344	0.013	100.562	99.2593	98.7831	98.0027	97.6684	97.3469	96.9194	96.455	94.3219	92.0129
38505	Phataginus tricuspis	Skull	Africa	Liberia		Kpeaple	6.60584	-8.54049	Yes	RR market	RMCA - Royal Museum of Central Africa, Tervuren, Belgium			Museum		<1972	44622	6075714	59.4306	0.0099	9.7362	97.616	94.8022	85.6281	79.4243	72.1838	56.3423	40.729	4.89061	1.46355
133085	Phataginus tricuspis	Dried skin	Africa	Liberia	Montserrado County	Harbel	6.28	-10.3467	Yes	RR market	MVZ - Museum of Vertebrate Zoology, UC Berkeley, US			Museum		1946	48286	5755904	59.4861	0.0105	9.2237	96.6112	92.3571	81.9796	75.4109	68.1544	53.1216	39.5371	6.83394	1.64238
T-876	Phataginus tricuspis	Tissue	Africa	Nigeria	SW Region	Asejire	7.33333	4.11667	No	RR market		A. Olayemi (Natural History Museum, Obafemi Awolowo University, Ile Ife, Nigeria)	[37]	Zanvo et al 2022 - https://doi.org/10.1186/s12862-022-01971-5	ASMAN01	2009	26564	7872496	59.6022	0.0225	12.6155	98.9015	97.4142	92.1507	87.9862	82.3664	68.1024	51.6183	6.23446	3.2173
T-877	Phataginus tricuspis	Tissue	Africa	Nigeria	SW Region	Asejire	7.33333	4.11667	No	RR market		A. Olayemi (Natural History Museum, Obafemi Awolowo University, Ile Ife, Nigeria)	[37]	Zanvo et al 2022 - https://doi.org/10.1186/s12862-022-01971-5	ASMAN02	2009	19191	5686988	58.9364	0.0137	9.1133	96.4829	93.3055	85.05	79.091	72.4362	57.1181	41.0618	3.39374	1.04786
T-878	Phataginus tricuspis	Tissue	Africa	Nigeria	SW Region	Asejire	7.33333	4.11667	No	RR market		A. Olayemi (Natural History Museum, Obafemi Awolowo University, Ile Ife, Nigeria)	[37]	Zanvo et al 2022 - https://doi.org/10.1186/s12862-022-01971-5	ASMAN03	2009	34313	10231533	59.4938	0.0137	16.3958	98.5587	97.3671	94.8509	92.9656	90.8715	85.456	78.6304	30.1683	6.1827
10488	Phataginus tricuspis	Skull	Africa	Republic of Congo		Komi (close to Kondi Mbaka)	-4.12409	11.8783	Yes	RR market	RMCA - Royal Museum of Central Africa, Tervuren, Belgium			Museum		1930	82169	11595919	59.7071	0.011	18.5823	98.8821	97.7125	95.0203	93.4955	91.7112	86.972	80.9289	41.1123	11.979
2T	Phataginus tricuspis	Tissue	Africa	Republic of Congo		Tolo	0.538471	14.4293	No	RR market		I. Bernáthová; B.C Bolfíková; M Swiacká (Charles University, Prague, Czech Republic & Czech University of Life Sciences)	[50]	Bernáthová et al 2024 - https://doi.org/10.1038/s41598-024-68928-0		2018	63547	16591104	59.671	0.0099	26.5869	99.6644	99.3994	98.3379	97.5242	96.4298	93.4511	89.8103	63.0182	33.2145
3T	Phataginus tricuspis	Tissue	Africa	Republic of Congo		Midjandja	1.60994	14.8391	No	RR market		I. Bernáthová; B.C Bolfíková; M Swiacká (Charles University, Prague, Czech Republic & Czech University of Life Sciences)	[50]	Bernáthová et al 2024 - https://doi.org/10.1038/s41598-024-68928-0		2018	128296	37432197	59.7385	0.0095	59.9844	99.5449	99.2843	98.9049	98.7396	98.5808	98.1605	97.6347	93.1814	85.2967
4T	Phataginus tricuspis	Tissue	Africa	Republic of Congo		Egbi	1.64189	14.6481	No	RR market		I. Bernáthová; B.C Bolfíková; M Swiacká (Charles University, Prague, Czech Republic & Czech University of Life Sciences)	[50]	Bernáthová et al 2024 - https://doi.org/10.1038/s41598-024-68928-0		2018	94828	27813749	59.739	0.0093	44.571	99.2773	98.9823	98.5461	98.2419	97.978	97.1933	96.2757	87.076	70.6122
5T	Phataginus tricuspis	Tissue	Africa	Republic of Congo		Sembe	1.64397	14.5833	No	RR market		I. Bernáthová; B.C Bolfíková; M Swiacká (Charles University, Prague, Czech Republic & Czech University of Life Sciences)	[50]	Bernáthová et al 2024 - https://doi.org/10.1038/s41598-024-68928-0		2018	115156	33874568	59.7407	0.0094	54.2834	99.3686	98.9432	98.6629	98.51	98.3732	98.145	97.8615	93.6877	85.0296
6T	Phataginus tricuspis	Tissue	Africa	Republic of Congo		Belvi	1.58156	14.4438	No	RR market		I. Bernáthová; B.C Bolfíková; M Swiacká (Charles University, Prague, Czech Republic & Czech University of Life Sciences)	[50]	Bernáthová et al 2024 - https://doi.org/10.1038/s41598-024-68928-0		2018	95194	28022845	59.7373	0.0091	44.9061	99.7045	99.5321	99.1369	98.9799	98.7991	98.2313	97.2622	87.8115	70.5219
7T	Phataginus tricuspis	Tissue	Africa	Republic of Congo		Belvi	1.58156	14.4438	No	RR market		I. Bernáthová; B.C Bolfíková; M Swiacká (Charles University, Prague, Czech Republic & Czech University of Life Sciences)	[50]	Bernáthová et al 2024 - https://doi.org/10.1038/s41598-024-68928-0		2018	102356	30295077	59.7418	0.0093	48.5473	99.5524	99.326	98.972	98.7323	98.5222	97.9964	97.3767	91.34	79.3464
56.61	Phataginus tricuspis	Skin	Africa	Sierra Leone	Sula Cheifdom, N Sierra Leone	near Gberia Timbako	9.75367	-11.194	Yes	RR market	BMNH - British Museum of Natural History, London, UK			Museum		1955	54918	7013163	59.3818	0.0087	11.2385	97.1433	94.2144	86.71	81.9663	76.9236	65.3402	53.4679	11.726	2.15165
59.269	Phataginus tricuspis	Skin	Africa	Sierra Leone	Jong Chiefdom	near Mattace	7.60593	-12.1744	Yes	RR market	BMNH - British Museum of Natural History, London, UK			Museum		1932	153375	22715065	59.7882	0.0088	36.4005	99.1972	98.5624	97.5287	96.855	96.2127	94.6169	92.665	78.9136	59.021
T-1780	Phataginus tricuspis	Tissue	Africa	Togo		Kami	8	1	No	RR market		K. Afiademanyo (Université de Lomé, Togo)	[37]	Zanvo et al 2022 - https://doi.org/10.1186/s12862-022-01971-5		2010	35332	10424151	59.6956	0.0104	16.7045	98.1878	96.0952	92.5432	90.3035	87.5694	81.1854	73.4522	33.4071	11.0687
T-1802	Phataginus tricuspis	Tissue	Africa	Togo		Kami	8	1	No	RR market		K. Afiademanyo (Université de Lomé, Togo)	[37]	Zanvo et al 2022 - https://doi.org/10.1186/s12862-022-01971-5		2010	19974	5997258	59.5683	0.0112	9.6105	98.7228	97.0843	90.3108	85.3788	79.4812	63.6709	46.562	3.05097	0.579938
T-942	Phataginus tricuspis	Tissue	Africa	Togo		Kami	8	1	No	RR market		K. Afiademanyo (Université de Lomé, Togo)	[37]	Zanvo et al 2022 - https://doi.org/10.1186/s12862-022-01971-5	M5	2008	265293	78597343	59.6156	0.0123	125.951	98.4675	97.5	96.2798	95.786	95.4501	94.7346	94.1588	91.2573	88.9163
T-946	Phataginus tricuspis	Tissue	Africa	Togo		Kami	8	1	No	RR market		K. Afiademanyo (Université de Lomé, Togo)	[37]	Zanvo et al 2022 - https://doi.org/10.1186/s12862-022-01971-5	M9	2008	13525	3697085	58.7102	0.0096	5.9245	93.7716	84.0926	61.5781	50.5976	40.8463	26.6844	17.769	2.80931	0.306395
T-954	Phataginus tricuspis	Tissue	Africa	Togo		Assoukoko	8	1	No	RR market		K. Afiademanyo (Université de Lomé, Togo)	[37]	Zanvo et al 2022 - https://doi.org/10.1186/s12862-022-01971-5	N12	2009	22653	6725089	59.5094	0.0103	10.7768	97.8262	95.2115	86.734	81.7001	76.19	63.2716	50.0574	8.69459	0.815183
190417-12a	Phataginus tricuspis	Decayed tissue	Africa	Belgium	Brussels airport (Zaventem) - seizure		5.1426	12.2415	No	Trade seizure		A-L. Chaber (University of Adelaide, Australia)	[1]	Chaber et al 2023 - https://doi.org/10.1016/j.onehlt.2023.100605		2017-2018	9478	3484980	24.2436	0.0439	5.5846	22.1178	8.6909	2.96619	2.70531	2.54602	2.43561	2.38513	2.13931	1.96352
LL180528-13A	Phataginus tricuspis	Decayed tissue	Africa	Belgium	Brussels airport (Zaventem) - seizure		5.1426	12.2415	No	Trade seizure		A-L. Chaber (University of Adelaide, Australia)	[1]	Chaber et al 2023 - https://doi.org/10.1016/j.onehlt.2023.100605		2017-2018	995	214372	19.2372	0.1065	0.3435	17.9641	7.86546	1.85167	0.825438	0.473533	0.207842	0.128199	0.0299664	0.0089739
LL180606-16	Phataginus tricuspis	Decayed tissue	Africa	Belgium	Brussels airport (Zaventem) - seizure		5.1426	12.2415	No	Trade seizure		A-L. Chaber (University of Adelaide, Australia)	[1]	Chaber et al 2023 - https://doi.org/10.1016/j.onehlt.2023.100605		2017-2018	11812	4083562	48.1753	0.0445	6.5438	63.6483	32.736	7.57269	4.47541	3.27243	2.67743	2.52551	2.2704	2.1712
LL180926-003	Phataginus tricuspis	Decayed tissue	Africa	Belgium	Brussels airport (Zaventem) - seizure		5.1426	12.2415	No	Trade seizure		A-L. Chaber (University of Adelaide, Australia)	[1]	Chaber et al 2023 - https://doi.org/10.1016/j.onehlt.2023.100605		2017-2018	10564	3116020	56.7745	0.0136	4.9934	89.1828	75.8738	51.4982	41.2873	32.9784	20.6313	12.0685	1.26532	0.734257
LL180926-022-A	Phataginus tricuspis	Decayed tissue	Africa	Cameroon	Brussels airport (Zaventem) - seizure	Yaounde	3.86899	11.5213	No	Trade seizure		A-L. Chaber (University of Adelaide, Australia)	[1]	Chaber et al 2023 - https://doi.org/10.1016/j.onehlt.2023.100605		2017-2018	9068	2837104	55.5826	0.035	4.5464	81.9661	56.9876	21.2028	12.3135	7.55714	3.90028	3.09648	2.69906	2.58384
LL180926-022-B	Phataginus tricuspis	Decayed tissue	Africa	Cameroon	Brussels airport (Zaventem) - seizure	Yaounde	3.86899	11.5213	No	Trade seizure		A-L. Chaber (University of Adelaide, Australia)	[1]	Chaber et al 2023 - https://doi.org/10.1016/j.onehlt.2023.100605		2017-2018	2574	734692	48.1846	0.0148	1.1773	59.9902	27.8277	4.69479	2.35421	1.5488	0.911812	0.6583	0.266332	0.114738
LL180926-026	Phataginus tricuspis	Decayed tissue	Africa	Cameroon	Brussels airport (Zaventem) - seizure	Yaounde	3.86899	11.5213	No	Trade seizure		A-L. Chaber (University of Adelaide, Australia)	[1]	Chaber et al 2023 - https://doi.org/10.1016/j.onehlt.2023.100605		2017-2018	4455	1263984	32.0307	0.044	2.0255	31.0688	9.7136	3.06555	2.83671	2.74826	2.68736	2.65708	2.5026	1.97602
LL180926-029-A	Phataginus tricuspis	Decayed tissue	Africa	Cameroon	Brussels airport (Zaventem) - seizure	Yaounde	3.86899	11.5213	No	Trade seizure		A-L. Chaber (University of Adelaide, Australia)	[1]	Chaber et al 2023 - https://doi.org/10.1016/j.onehlt.2023.100605		2017-2018	237	59044	10.2659	0.0134	0.0946	8.08052	0.920626	0.134769	0.0421453	0.00544844	0	0	0	0
LL180926-029-B	Phataginus tricuspis	Decayed tissue	Africa	Cameroon	Brussels airport (Zaventem) - seizure	Yaounde	3.86899	11.5213	No	Trade seizure		A-L. Chaber (University of Adelaide, Australia)	[1]	Chaber et al 2023 - https://doi.org/10.1016/j.onehlt.2023.100605		2017-2018	9039	2517777	58.443	0.01	4.0347	92.459	79.0671	47.9038	35.4437	24.5922	10.9853	5.01192	0.589713	0.298863
T-1655	Phataginus tricuspis	Smoked carcass	Africa	Cameroon			5.1426	12.2415	No	Trade seizure		V. Benoit (Institut de Recherche Criminelle de la Gendarmerie Nationale, Cergy Pontoise, France)	[35]	Din Dipita et al 2024 - https://doi.org/10.1038/s41598-024-63666-9		2018-2020	17003	4587869	57.6998	0.0137	7.352	91.0557	85.4485	73.0088	65.6521	57.7671	40.7609	26.2916	3.50655	1.70216
T-2141	Phataginus tricuspis	Tissue	Africa	Cameroon			5.1426	12.2415	No	Trade seizure		V. Benoit (Institut de Recherche Criminelle de la Gendarmerie Nationale, Cergy Pontoise, France)	[35]	Din Dipita et al 2024 - https://doi.org/10.1038/s41598-024-63666-9	QC/02/9	2012	46592	13767002	59.7444	0.0096	22.0614	99.0007	98.3608	96.7737	95.7513	94.49	91.6435	87.8364	53.9073	21.3382
T-2145	Phataginus tricuspis	Tissue	Africa	Cameroon			5.1426	12.2415	No	Trade seizure		V. Benoit (Institut de Recherche Criminelle de la Gendarmerie Nationale, Cergy Pontoise, France)	[35]	Din Dipita et al 2024 - https://doi.org/10.1038/s41598-024-63666-9	QC/02/7	2012	35853	10619307	59.7342	0.0124	17.0172	99.7343	99.4707	97.9935	96.5841	94.6556	89.0773	81.557	31.6713	5.80996
T-2163	Phataginus tricuspis	Tissue	Africa	Cameroon			5.1426	12.2415	No	Trade seizure		V. Benoit (Institut de Recherche Criminelle de la Gendarmerie Nationale, Cergy Pontoise, France)	[35]	Din Dipita et al 2024 - https://doi.org/10.1038/s41598-024-63666-9	QC/02/7	2012	92764	27493699	59.7351	0.0135	44.0582	99.8322	99.772	99.4894	99.3273	99.0823	98.1829	96.8167	81.0861	63.4501
T-1654	Phataginus tricuspis	Smoked carcass	Africa	Central African Republic		Bangui	4.36139	18.5843	No	Trade seizure		V. Benoit (Institut de Recherche Criminelle de la Gendarmerie Nationale, Cergy Pontoise, France)	[35]	Din Dipita et al 2024 - https://doi.org/10.1038/s41598-024-63666-9		2018-2020	25241	7504493	59.421	0.0191	12.0258	98.2015	95.9537	88.6785	83.767	77.8415	64.5595	50.7828	8.07378	2.76076
1828.02	Phataginus tricuspis	Skin	Africa	Cameroon			5.1426	12.2415	Yes	Unknown	MHNG - Muséum d'Histoire Naturelle de Genève, Geneva, Switzerland			Museum		2000	178580	29033870	59.7349	0.0062	46.5263	99.1888	98.7302	97.8068	97.3356	96.7718	95.6675	94.4096	84.3329	70.7738
T-3178	Phataginus tricuspis	Connective tissues	Africa	Cameroon			5.1426	12.2415	No	Unknown		B.R. Momboua (Agence Nationale des Parcs Nationaux, Gabon)	[35]	Din Dipita et al 2024 - https://doi.org/10.1038/s41598-024-63666-9	Mt41	2018-2020	3632	587469	50.5673	0.0098	0.9414	53.5791	23.6595	3.6176	1.47541	0.781851	0.282998	0.154319	0.023877	0
M3875	Phataginus tricuspis	Scale	Africa	Democratic Republic of Congo	Kongo		-5.63553	12.8742	Yes	Unknown	NHMO - Naturhistorisk Museum, Oslo, Norway			Museum		NA	51129	6812001	59.6132	0.0099	10.9161	97.107	94.5995	88.1077	83.7125	78.6256	67.3913	54.6344	9.38381	1.33166
T-3349	Phataginus tricuspis	Tissue	Africa	Gabon			-0.456148	11.5975	No	Unknown		A. Herrel (MNHN)	[35]	Din Dipita et al 2024 - https://doi.org/10.1038/s41598-024-63666-9		2018-2020	59784	17475982	59.6208	0.0095	28.0049	99.2491	98.9158	97.9794	97.4054	96.7873	95.2746	92.9569	72.6593	42.7661
T-3350	Phataginus tricuspis	Tissue	Africa	Gabon			-0.456148	11.5975	No	Unknown		A. Herrel (MNHN)	[35]	Din Dipita et al 2024 - https://doi.org/10.1038/s41598-024-63666-9		2018-2020	33103	9544744	59.6151	0.0097	15.2953	98.8483	97.4892	94.6121	92.5132	90.0576	84.3787	76.8735	26.7441	2.94616
205T-772	Phataginus tricuspis	Tissue	Africa	Guinea	SE Guinea		9.92133	-12.9918	No	Unknown		S. Dufour (SYLVATROP, Nantes, France)	[36]	Gossé et al 2024 - https://doi.org/10.1002/ece3.11031		<2008	9324	3268768	2.5345	0.0604	5.2381	4.26308	2.71541	2.65387	2.65387	2.65387	2.65387	2.65387	2.65371	2.64746
T-3168BM	Phataginus tricuspis	Tissue	Africa	Guinea			10.86	-10.6302	No	Unknown		S. Dufour (SYLVATROP, Nantes, France)	[36]	Gossé et al 2024 - https://doi.org/10.1002/ece3.11031	BO25	2011	5683	1181258	31.5032	0.1039	1.8929	32.9163	25.4541	16.1232	12.9218	10.5463	6.58732	4.34866	0.814542	0.349341
T-3202BM	Phataginus tricuspis	Tissue	Africa	Guinea			10.86	-10.6302	No	Unknown		S. Dufour (SYLVATROP, Nantes, France)	[36]	Gossé et al 2024 - https://doi.org/10.1002/ece3.11031	BO44	2011	52170	15584733	59.6827	0.0129	24.9743	99.7606	99.6149	98.5693	97.9825	96.9819	94.1383	90.4026	59.9541	28.5787
T-804	Phataginus tricuspis	Tissue	Africa	Guinea			10.86	-10.6302	No	Unknown		C. Denys (MNHN)	[36]	Gossé et al 2024 - https://doi.org/10.1002/ece3.11031		2008	282629	84070016	59.7895	0.0132	134.721	99.4403	99.1635	98.7262	98.5578	98.3664	98.0836	97.7875	96.4191	95.1121
61903	Phataginus tricuspis	Skin	Africa	Liberia			6.42	-9.41	Yes	Unknown	MHNG - Muséum d'Histoire Naturelle de Genève, Geneva, Switzerland			Museum		1889	95125	11847936	59.7301	0.0102	18.9861	98.4429	96.978	93.4862	91.2375	88.7721	83.1499	76.7459	40.8008	16.2762
84812	Manis pentadactyla	Skin	Asia	India	Meghalaya	Khasi Hills, Mawphlang	25.5833	91.6333	Yes	Field site	FMNH - Field Museum of Natural History, Chicago, US			Museum		1954	2799	404100	39.0314	0.0254	0.6275	26.2532	15.67	2.98358	1.68223	1.20057	0.739568	0.586623	0.283374	0.103723
33.3.4.1	Manis pentadactyla	Skin	Asia	Myanmar	Upper Burma	50 km NE Fort Hertz	27.6529	97.8826	Yes	Field site	BMNH - British Museum of Natural History, London, UK			Museum		1933	33113	4385297	58.7594	0.0313	6.8092	92.0472	83.1558	64.1741	55.0412	47.0848	33.8429	24.0756	4.16397	0.85742
240168	Manis pentadactyla	Skin	Asia	People's Republic of China	Yunn	Wammagai, Between Tengueh And Yunlung	25.4789	98.8276	Yes	Field site	USNM - Smithsonian National Museum of Natural Histroy, Washington, US			Museum		1923	83407	10614213	59.4249	0.0316	16.4811	96.886	94.6111	89.2557	86.1071	82.8181	75.5242	68.0394	33.6555	12.5053
294178	Manis pentadactyla	Skin	Asia	Taiwan		Tung Shi, 6 Mi S, Ma-An Lio	25.0075	121.74	Yes	Field site	USNM - Smithsonian National Museum of Natural Histroy, Washington, US			Museum		1952	33687	3933871	59.1165	0.0328	6.1083	93.3908	86.5917	69.0951	58.6608	48.1109	30.5047	17.846	1.15989	0.348744
294179	Manis pentadactyla	Skin	Asia	Taiwan		Tung Shi, 6 Mi S, Ma-An Lio	25.0075	121.74	Yes	Field site	USNM - Smithsonian National Museum of Natural Histroy, Washington, US			Museum		1952	17773	1888937	56.9982	0.0447	2.933	73.3534	52.9152	23.7721	15.8921	10.6875	5.1852	2.99088	1.01052	0.727456
311292	Manis pentadactyla	Skin	Asia	Taiwan		Peitou Mountain (part of Yangmingshan)	25.1774	121.555	Yes	Field site	USNM - Smithsonian National Museum of Natural Histroy, Washington, US			Museum		1958	58989	7171164	58.8773	0.0309	11.1349	94.2856	87.8832	74.0625	67.2893	60.9014	50.1114	41.4402	17.4079	7.60825
332898	Manis pentadactyla	Skin	Asia	Taiwan		Taipei (20 Miles NE)	25.1136	121.684	Yes	Field site	USNM - Smithsonian National Museum of Natural Histroy, Washington, US			Museum		1958	59960	9600989	59.269	0.0311	14.9078	95.8874	92.139	83.2073	78.7665	74.1917	65.1149	56.4365	27.4528	13.024
260/4305	Manis pentadactyla	Dried skin	Asia	People's Republic of China	Chekiang	Ningbo	29.8872	121.556	Yes	LR market	NMW - Naturhistorisches Museum Wien, Austria			Museum		1893	137209	22372059	59.5205	0.0323	34.7379	98.653	98.0198	96.5543	95.9116	95.1652	93.5729	91.595	76.7554	57.1377
M4119	Manis pentadactyla	Scale	Asia	People's Republic of China		Puching	3.02751	101.645	Yes	LR market	NHMO - Naturhistorisk Museum, Oslo, Norway			Museum		1886	1888	220590	22.3302	0.068	0.3425	10.6903	7.11618	2.16839	1.40367	0.89717	0.501223	0.382904	0.189899	0.104654
Pg-1	Manis pentadactyla	Liver	Asia	Thailand		Loei	17.4824	101.726	No	LR market		J-P. Hugot (MNHN)	[2]	Gaubert et al 2018 - https://doi.org/10.1093/jhered/esx097		2003	93434	26086344	59.5723	0.0353	40.5052	99.0345	98.6117	97.7228	97.1793	96.5813	94.9645	93.1678	79.0803	61.0638
75096	Manis pentadactyla	Skin	Asia	Vietnam	Tonkin	Hanoi	21.0273	105.845	Yes	LR market	ZMB - Museum für Naturkunde, Berlin, Germany			Museum		NA	126232	18118017	59.4114	0.0327	28.1325	98.5505	97.5602	95.4163	94.0327	92.6761	89.6933	86.2821	63.964	41.0051
79.11.21.651	Manis pentadactyla	Skin	Asia	India	Darjeeling		27.0411	88.2643	Yes	RR market	BMNH - British Museum of Natural History, London, UK			Museum		NA	113859	12741342	59.3167	0.033	19.7839	97.0274	94.7618	89.9089	87.3323	84.4711	78.571	72.2486	42.9376	21.9842
355454	Manis pentadactyla	Skin	Asia	Laos		Xieng Khouang, 18 Km NW, Ban Theuong	19.3928	103.184	Yes	RR market	USNM - Smithsonian National Museum of Natural Histroy, Washington, US			Museum		1960	89453	15192612	59.6628	0.0066	23.5901	99.4451	99.0862	97.6263	96.4972	95.1566	91.8238	87.371	55.8826	27.0604
50.752	Manis pentadactyla	Skin	Asia	Myanmar	Upper Burma	Htingn Ga (now Putao)	26.6	97.9	Yes	RR market	BMNH - British Museum of Natural History, London, UK			Museum		1939	34022	3890380	58.9473	0.0329	6.0407	90.8409	80.8183	60.439	50.9788	42.3948	28.5487	18.762	2.73328	0.855091
114387	Manis pentadactyla	Skin	Asia	Nepal	Sankhuwasabha	Tumlingtar	27.3156	87.1971	Yes	RR market	FMNH - Field Museum of Natural History, Chicago, US			Museum		1973	22259	3014115	58.7888	0.0347	4.6801	90.9718	80.3373	54.8282	42.4828	31.8997	16.2337	8.08214	0.645006	0.444703
50.315	Manis pentadactyla	Skin	Asia	People's Republic of China	Fujian	Kuatun village	27.6693	117.662	Yes	RR market	ZFMK - Zoologisches Forschungsmuseum Alexander Koenig, Bonn, Germany			Museum		1946	51969	6481897	59.2026	0.0325	10.0647	95.3938	90.7241	80.1247	74.0731	67.3685	55.0202	43.8871	11.1693	2.14805
39388	Manis pentadactyla	Skin	Asia	People's Republic of China	Hain	da	19.5147	109.546	Yes	RR market	FMNH - Field Museum of Natural History, Chicago, US			Museum		1923	50681	8087386	59.412	0.0342	12.5576	97.5521	95.125	88.0008	83.5947	78.8218	68.1835	57.5989	16.1767	3.22286
356431	Manis pentadactyla	Skin	Asia	Vietnam	Quang Tri	Khe Sanh	16.6284	106.738	Yes	RR market	USNM - Smithsonian National Museum of Natural Histroy, Washington, US			Museum		1965	20777	2737570	58.2923	0.0309	4.2507	86.3864	71.6949	44.8416	35.0384	27.2584	16.3727	9.72944	1.06921	0.279182
606180	Manis pentadactyla	Connective tissues	Asia	Vietnam	N Tonkin	Sa pa (= Chapa)	22.3369	103.846	Yes	RR market	SMNH - Swedish Museum of Natural History, Stockholm, Sweden			Museum		1939	47429	6298906	58.7084	0.037	9.7805	92.0085	83.6169	66.8347	58.9361	52.1606	40.7983	32.3104	11.3516	4.38042
33.4.1.507	Manis pentadactyla	Skin	Asia	Vietnam	Tonkin	Sa Pa (= Chapa)	22.3369	103.846	Yes	RR market	BMNH - British Museum of Natural History, London, UK			Museum		1929	17760	1466204	56.6879	0.033	2.2766	66.5252	44.227	19.4977	13.4434	9.45864	5.18443	3.18466	0.843911	0.33803
587996	Manis pentadactyla	Muscle	Asia	Unknown			NA	NA	Yes	Trade seizure	USNM - Smithsonian National Museum of Natural Histroy, Washington, US			Museum		NA	26235	7814085	59.4806	0.0402	12.1332	97.7709	95.0943	86.0687	80.3428	73.9482	61.3181	49.5221	17.4653	5.12713
587997	Manis pentadactyla	Muscle	Asia	Unknown			NA	NA	Yes	Trade seizure	USNM - Smithsonian National Museum of Natural Histroy, Washington, US			Museum		NA	56786	16813836	59.5692	0.0369	26.1074	98.8921	98.1917	96.8872	96.0489	95.0864	92.8032	89.5926	65.4712	36.4584
599827	Manis pentadactyla	Muscle	Asia	Unknown			NA	NA	Yes	Trade seizure	USNM - Smithsonian National Museum of Natural Histroy, Washington, US			Museum		NA	32919	9684366	59.5921	0.0385	15.0373	98.3285	97.1315	93.9668	91.432	88.6832	81.3926	73.2663	26.6828	4.24999
599829	Manis pentadactyla	Muscle	Asia	Unknown			NA	NA	Yes	Trade seizure	USNM - Smithsonian National Museum of Natural Histroy, Washington, US			Museum		NA	39601	11672452	59.5539	0.0363	18.1242	98.0974	96.7809	93.5027	91.0533	88.5028	82.1213	74.4494	36.9309	16.7007
599830	Manis pentadactyla	Muscle	Asia	Unknown			NA	NA	Yes	Trade seizure	USNM - Smithsonian National Museum of Natural Histroy, Washington, US			Museum		NA	177833	29820089	59.5424	0.0331	46.3027	99.0684	98.749	97.9395	97.4369	96.8627	95.5651	93.8676	81.7768	66.3432
599831	Manis pentadactyla	Muscle	Asia	Unknown			NA	NA	Yes	Trade seizure	USNM - Smithsonian National Museum of Natural Histroy, Washington, US			Museum		NA	46751	14004589	59.5484	0.0471	21.7454	97.9679	96.4245	91.8258	88.5352	85.0318	77.6487	70.0682	38.1498	20.8372
599832	Manis pentadactyla	Muscle	Asia	Unknown			NA	NA	Yes	Trade seizure	USNM - Smithsonian National Museum of Natural Histroy, Washington, US			Museum		NA	34216	10013376	59.4674	0.0385	15.5481	98.2119	97.1003	93.8495	91.4336	88.8084	81.7381	73.5847	29.26	5.56485
599833	Manis pentadactyla	Muscle	Asia	Unknown			NA	NA	Yes	Trade seizure	USNM - Smithsonian National Museum of Natural Histroy, Washington, US			Museum		NA	58166	17334168	59.5413	0.0367	26.9154	98.8129	98.1825	96.9045	96.2096	95.5263	93.5381	90.9108	69.0256	39.6797
599834	Manis pentadactyla	Muscle	Asia	Unknown			NA	NA	Yes	Trade seizure	USNM - Smithsonian National Museum of Natural Histroy, Washington, US			Museum		NA	172133	29753156	59.5362	0.031	46.1988	98.7302	98.1554	97.2816	96.8309	96.4324	95.4949	94.4668	87.3235	75.6311
599835	Manis pentadactyla	Muscle	Asia	Unknown			NA	NA	Yes	Trade seizure	USNM - Smithsonian National Museum of Natural Histroy, Washington, US			Museum		NA	42380	12738462	59.546	0.0418	19.7795	98.6887	97.9023	95.4954	93.9914	92.088	86.7622	80.2879	41.3962	15.001
599837	Manis pentadactyla	Muscle	Asia	Unknown			NA	NA	Yes	Trade seizure	USNM - Smithsonian National Museum of Natural Histroy, Washington, US			Museum		NA	36786	10824551	59.5023	0.0422	16.8077	98.6555	97.5762	94.8033	92.9278	90.6813	84.79	77.3035	32.7504	6.89771
2603230109	Manis pentadactyla	Dried skin	Asia	India	S India		11.91	77.7588	Yes	Unknown	ROM - Royal Ontario Museum, Toronto, Canada			Museum		NA	1000	111327	14.7128	0.0891	0.1729	6.45736	4.16847	0.770467	0.406661	0.260083	0.18167	0.132914	0.0636621	0.0263965
58.6.24.35	Manis pentadactyla	Skin	Asia	India	Sikkim		27.6673	88.3356	Yes	Unknown	BMNH - British Museum of Natural History, London, UK			Museum		NA	1447	156588	18.6402	0.0733	0.2431	8.95058	5.4737	1.2515	0.740499	0.483056	0.359148	0.282598	0.118163	0.046582
1303	Manis pentadactyla	Dried skin	Asia	People's Republic of China	Yunn	Sz'mao (Simao)	22.7964	100.886	Yes	Unknown	MSNF - Museo di Storia Naturale di Firenze, Florence, Italy			Museum		NA	215	31457	10.3095	0.0425	0.0488	4.56846	0.292225	0	0	0	0	0	0	0
72.11.13.1	Manis pentadactyla	Skin	Asia	People's Republic of China	Hain		19.1839	109.73	Yes	Unknown	BMNH - British Museum of Natural History, London, UK			Museum		1868	42560	4690671	58.6994	0.0429	7.2834	93.93	87.0496	68.5728	58.758	49.1647	32.243	20.3487	2.70067	1.29265
104598	Manis javanica	Skin	Asia	Indonesia	Kepulauan Riau	tu Islands, Bunguran	3.95514	108.173	Yes	Field site	USNM - Smithsonian National Museum of Natural Histroy, Washington, US			Museum		2000	1958	276429	31.0698	0.022	0.4292	18.4643	10.6462	2.15737	1.16579	0.842824	0.579015	0.37452	0.118939	0.0487559
113114	Manis javanica	Skin	Asia	Indonesia	Sumatra Isl., Kepulauan Riau	Singkep	-0.474749	104.425	Yes	Field site	USNM - Smithsonian National Museum of Natural Histroy, Washington, US			Museum		2001	12705	1420161	55.6612	0.0104	2.2051	67.6859	47.9526	18.4842	11.2066	7.02224	3.12612	1.73316	0.721866	0.463957
141164	Manis javanica	Skin	Asia	Indonesia	Sumatra Isl.	Nias island, Mojeia River	1.1199	97.5225	Yes	Field site	USNM - Smithsonian National Museum of Natural Histroy, Washington, US			Museum		2005	1999	183565	19.4739	0.0624	0.285	8.98148	4.79112	1.4119	0.954777	0.697178	0.483211	0.334614	0.157913	0.0979776
MZBR.1163	Manis javanica	Tissue	Asia	Indonesia	S Borneo Isl., Central Kalimantan	Pangkalanbun	-2.68648	111.639	No	Field site		Wirdateti (Indonesian Institute of Science, Cibinong, Indonesia)	[40]	Nash et al 2018 - https://doi.org/10.1007/s10592-018-1080-9		2008-2016	52275	14701981	59.559	0.0127	22.8283	99.5058	99.212	98.1776	97.2757	95.9236	92.5304	86.93	42.2698	13.1765
MZBR.1179	Manis javanica	Tissue	Asia	Indonesia	E Java Isl.	Jember	-8.17718	113.704	No	Field site		Wirdateti (Indonesian Institute of Science, Cibinong, Indonesia)	[40]	Nash et al 2018 - https://doi.org/10.1007/s10592-018-1080-9		2008-2016	60154	16746634	59.694	0.0117	26.0031	99.2353	98.8769	98.0394	97.4021	96.8905	95.2423	92.9483	68.2404	28.7638
MZBR.1184	Manis javanica	Tissue	Asia	Indonesia	E Java Isl.	Jember	-8.17718	113.704	No	Field site		Wirdateti (Indonesian Institute of Science, Cibinong, Indonesia)	[40]	Nash et al 2018 - https://doi.org/10.1007/s10592-018-1080-9		2008-2016	52255	14524274	59.6612	0.0126	22.5523	99.3978	99.1292	98.1853	97.6068	96.6848	94.1914	90.6597	54.5839	18.4588
488088	Manis javanica	Skin	Asia	Malaysia	Borneo, Sabah	Kampong Morok, Rau District, Morok Forest	5.85621	116.746	Yes	Field site	USNM - Smithsonian National Museum of Natural Histroy, Washington, US			Museum		1971	92252	15416571	59.6947	0.0058	23.9378	98.9704	98.1269	95.9651	94.6912	93.2916	89.9013	85.7141	55.8926	29.2445
1a	Manis javanica	Tissue	Asia	Singapore			1.36389	103.857	No	Field site		H. Nash (National University of Singapore, Singapore)	[40]	Nash et al 2018 - https://doi.org/10.1007/s10592-018-1080-9		2008-2016	85437	25472273	59.7607	0.0057	39.5517	99.6834	99.4893	99.0373	98.7811	98.4706	97.5832	96.3744	84.8706	63.9202
Pangolin5a	Manis javanica	Tissue	Asia	Singapore			1.36389	103.857	No	Field site		H. Nash (National University of Singapore, Singapore)	[40]	Nash et al 2018 - https://doi.org/10.1007/s10592-018-1080-9		2008-2016	79136	23417865	59.7392	0.006	36.3617	99.4968	99.2839	98.694	98.246	97.7811	96.6865	95.3311	80.7259	57.7765
Pangolinrescue1	Manis javanica	Tissue	Asia	Singapore			1.36389	103.857	No	Field site		H. Nash (National University of Singapore, Singapore)	[40]	Nash et al 2018 - https://doi.org/10.1007/s10592-018-1080-9		2008-2016	108325	32158184	59.752	0.0059	49.9331	99.6662	99.582	99.2851	99.0934	98.8504	98.3078	97.6383	90.7994	77.0913
Pangolinrescue2	Manis javanica	Tissue	Asia	Singapore			1.36389	103.857	No	Field site		H. Nash (National University of Singapore, Singapore)	[40]	Nash et al 2018 - https://doi.org/10.1007/s10592-018-1080-9		2008-2016	82985	24316916	59.7577	0.006	37.7577	99.5393	99.3438	98.908	98.6528	98.3033	97.2787	95.6579	81.2569	59.0331
Pangolinrescue3	Manis javanica	Tissue	Asia	Singapore			1.36389	103.857	No	Field site		H. Nash (National University of Singapore, Singapore)	[40]	Nash et al 2018 - https://doi.org/10.1007/s10592-018-1080-9		2008-2016	77552	22964293	59.7439	0.0057	35.6575	99.6527	99.4974	99.0334	98.7477	98.3262	97.2577	95.5839	80.0092	56.366
Pangolinrescue4	Manis javanica	Tissue	Asia	Singapore			1.36389	103.857	No	Field site		H. Nash (National University of Singapore, Singapore)	[40]	Nash et al 2018 - https://doi.org/10.1007/s10592-018-1080-9		2008-2016	84843	25134867	59.7512	0.0057	39.0278	99.5534	99.3286	98.5889	98.204	97.7557	96.8548	95.6107	83.2932	63.3867
Pangolinrescue7b	Manis javanica	Tissue	Asia	Singapore			1.36389	103.857	No	Field site		H. Nash (National University of Singapore, Singapore)	[40]	Nash et al 2018 - https://doi.org/10.1007/s10592-018-1080-9		2008-2016	86586	25907125	59.74	0.0056	40.2269	99.611	99.3662	99.0654	98.7459	98.4248	97.6108	96.5775	85.4664	66.1325
Pangolinrescue8b	Manis javanica	Tissue	Asia	Singapore			1.36389	103.857	No	Field site		H. Nash (National University of Singapore, Singapore)	[40]	Nash et al 2018 - https://doi.org/10.1007/s10592-018-1080-9		2008-2016	75432	22474484	59.7558	0.0055	34.8969	99.6474	99.4545	98.946	98.4869	98.0878	96.861	95.101	77.7547	53.4475
Zoo6bCherus	Manis javanica	Tissue	Asia	Singapore			1.36389	103.857	No	Field site		H. Nash (National University of Singapore, Singapore)	[40]	Nash et al 2018 - https://doi.org/10.1007/s10592-018-1080-9		2008-2016	86836	25672826	59.7497	0.0061	39.8631	99.4929	99.151	98.5699	98.2199	97.9078	97.0383	96.1186	86.1817	68.3638
257682	Manis javanica	Skin	Asia	Thailand		Bangra	6.28561	101.914	Yes	Field site	USNM - Smithsonian National Museum of Natural Histroy, Washington, US			Museum		1931	120704	19036189	59.6883	0.007	29.5582	99.4623	99.05	97.6279	96.6483	95.4415	92.5539	89.041	64.5351	38.3934
356430	Manis javanica	Skin	Asia	Vietnam	Da ng	Mount Sontra Area	16.1195	108.285	Yes	Field site	USNM - Smithsonian National Museum of Natural Histroy, Washington, US			Museum		1966	1777	268546	37.6585	0.008	0.417	31.0134	6.75688	0.696867	0.318155	0.16459	0.0548115	0.0214277	0.00636621	0.00636621
198319	Manis javanica	Skin	Asia	Brunei	Borneo	Madang	4.95426	114.952	Yes	LR market	USNM - Smithsonian National Museum of Natural Histroy, Washington, US			Museum		2013	64162	8156788	59.4411	0.0066	12.6653	97.2253	94.1238	85.4664	80.5593	75.4326	64.4428	53.601	16.8158	4.96502
22389	Manis javanica	Dried skin	Asia	Indonesia	W Java Isl.	Bogor	-6.60405	106.797	Yes	LR market	NMW - Naturhistorisches Museum Wien, Austria			Museum		NA	2396	302348	22.7895	0.0537	0.4695	12.4036	8.02764	2.70812	1.89139	1.45398	1.12713	0.931486	0.373277	0.192229
142461	Manis javanica	Skin	Asia	Indonesia	Borneo	Pontiak	-0.028872	109.334	Yes	LR market	USNM - Smithsonian National Museum of Natural Histroy, Washington, US			Museum		2005	12837	1793645	51.9894	0.0146	2.7851	52.8945	35.8464	11.8362	6.91184	4.44796	2.5912	2.09247	1.62727	1.43923
119379	Manis javanica	Dried skin	Asia	Singapore			1.36389	103.857	Yes	LR market	MVZ - Museum of Vertebrate Zoology, UC Berkeley, US			Museum		1954	107833	14370371	59.5876	0.0054	22.3134	98.4616	97.1579	94.0664	92.0998	89.9776	85.4912	80.2129	50.6507	26.9028
98.10.5.48	Manis javanica	Connective tissues	Asia	Thailand		Chiang Mai, Roi Soitepe	18.7255	98.979	Yes	LR market	BMNH - British Museum of Natural History, London, UK			Museum		1898	68490	8294877	59.495	0.0076	12.8797	96.7051	92.7927	83.0278	77.6957	72.4017	61.9585	52.2588	19.367	6.19277
B5184	Manis javanica	Dried skin	Asia	Vietnam	S Vietm, Gia Dinh Province	Saigon (new me Ho Chi Minh City)	10.7816	106.65	Yes	LR market	NMW - Naturhistorisches Museum Wien, Austria			Museum		1888	13772	3785467	59.5661	0.0078	5.8778	97.7321	91.9244	72.0079	59.7843	47.3423	26.1849	12.8886	0.578394	0.372812
267389	Manis javanica	Skin	Asia	Indonesia	Sumatra Isl.	Siantar	2.92519	99.1112	Yes	RR market	USNM - Smithsonian National Museum of Natural Histroy, Washington, US			Museum		NA	131874	17970892	59.6798	0.0078	27.904	98.7983	97.8122	95.8085	94.8493	93.6965	91.1426	87.9033	66.2345	41.831
68743	Manis javanica	Skin	Asia	Malaysia	Sabah, East Coast Residency, Sandakan Dist	Sandakan	5.87451	118.091	Yes	RR market	FMNH - Field Museum of Natural History, Chicago, US			Museum		1950	129176	19435733	59.631	0.0082	30.1785	99.2566	98.5806	97.0298	96.1595	95.0794	92.6753	89.6203	66.0302	42.6615
124242	Manis javanica	Skin	Asia	Myanmar	Tanintharyi	Maliwun	10.2654	98.5992	Yes	RR market	USNM - Smithsonian National Museum of Natural Histroy, Washington, US			Museum		2004	92384	11607882	59.5704	0.0061	18.024	98.11	96.5726	93.0635	90.8783	88.2492	82.533	76.0618	39.146	13.0085
260592	Manis javanica	Skin	Asia	Thailand		Ban Ku Khao	17.3908	98.4592	Yes	RR market	USNM - Smithsonian National Museum of Natural Histroy, Washington, US			Museum		1935	39944	5164713	59.3713	0.0066	8.0194	94.9482	87.7503	69.1335	58.8219	49.1063	32.85	21.4621	4.57839	2.46295
6.11.6.41	Manis javanica	Skin	Asia	Vietnam		near Nha trang, Dongtrang	12.179	108.329	Yes	RR market	BMNH - British Museum of Natural History, London, UK			Museum		1905	13487	1653709	57.593	0.0123	2.5678	77.9592	55.9548	22.7092	13.796	8.30014	3.39133	1.8948	0.83475	0.498273
MZBR.0270	Manis javanica	Tissue	Asia	Indonesia	W Java Isl.	Sukabumi	-6.93275	106.93	No	Trade seizure		Wirdateti (Indonesian Institute of Science, Cibinong, Indonesia)	[40]	Nash et al 2018 - https://doi.org/10.1007/s10592-018-1080-9		2008-2016	60148	16244446	59.6138	0.012	25.2233	99.1398	98.7126	97.8453	97.2329	96.513	94.83	92.6099	68.8239	33.7544
MZBR.0271	Manis javanica	Tissue	Asia	Indonesia	N Sumatra Isl.	Medan	3.57649	98.6722	No	Trade seizure		Wirdateti (Indonesian Institute of Science, Cibinong, Indonesia)	[40]	Nash et al 2018 - https://doi.org/10.1007/s10592-018-1080-9		2008-2016	115328	32084579	59.7073	0.0108	49.8188	99.5314	99.2859	98.7213	98.3803	97.9991	97.2869	96.5309	88.1112	74.8676
MZBR.0272	Manis javanica	Tissue	Asia	Indonesia	N Sumatra Isl.	Medan	3.57649	98.6722	No	Trade seizure		Wirdateti (Indonesian Institute of Science, Cibinong, Indonesia)	[40]	Nash et al 2018 - https://doi.org/10.1007/s10592-018-1080-9		2008-2016	45874	12755187	58.9416	0.0105	19.8054	95.3069	92.6231	89.1239	87.1244	85.3374	81.7447	77.6037	51.5995	20.5528
MZBR.0273	Manis javanica	Tissue	Asia	Indonesia	N Sumatra Isl.	Medan	3.57649	98.6722	No	Trade seizure		Wirdateti (Indonesian Institute of Science, Cibinong, Indonesia)	[40]	Nash et al 2018 - https://doi.org/10.1007/s10592-018-1080-9		2008-2016	123518	33841991	59.0828	0.0112	52.5476	95.6157	93.1254	89.8313	88.5427	87.3814	85.2768	83.4326	74.7997	67.4058
MZBR.0274	Manis javanica	Tissue	Asia	Indonesia	N Sumatra Isl.	Medan	3.57649	98.6722	No	Trade seizure		Wirdateti (Indonesian Institute of Science, Cibinong, Indonesia)	[40]	Nash et al 2018 - https://doi.org/10.1007/s10592-018-1080-9		2008-2016	82983	22934681	59.3026	0.0106	35.6115	96.0938	94.3325	91.8618	90.4985	89.0843	86.3796	83.9443	70.2762	54.0985
MZBR.0275	Manis javanica	Tissue	Asia	Indonesia	N Sumatra Isl.	Medan	3.57649	98.6722	No	Trade seizure		Wirdateti (Indonesian Institute of Science, Cibinong, Indonesia)	[40]	Nash et al 2018 - https://doi.org/10.1007/s10592-018-1080-9		2008-2016	94047	25765154	59.7001	0.011	40.0065	99.0342	98.4538	97.411	96.9565	96.3655	95.1393	93.4987	80.8371	63.391
MZBR.0276	Manis javanica	Tissue	Asia	Indonesia	N Sumatra Isl.	Medan	3.57649	98.6722	No	Trade seizure		Wirdateti (Indonesian Institute of Science, Cibinong, Indonesia)	[40]	Nash et al 2018 - https://doi.org/10.1007/s10592-018-1080-9		2008-2016	83949	22579480	59.5617	0.0127	35.0599	97.4453	95.9798	93.8242	92.9667	92.0019	90.264	88.436	77.5504	63.0485
MZBR.1030	Manis javanica	Tissue	Asia	Indonesia	W Java Isl.	Tegal alur, Jakarta	-6.1157	106.717	No	Trade seizure		Wirdateti (Indonesian Institute of Science, Cibinong, Indonesia)	[40]	Nash et al 2018 - https://doi.org/10.1007/s10592-018-1080-9		2008-2016	73076	20223160	59.6474	0.0115	31.4012	99.1288	98.68	97.5777	96.7405	95.8444	93.7262	91.1415	70.0822	45.6416
MZBR.1031	Manis javanica	Tissue	Asia	Indonesia	W Java Isl.	Tegal alur, Jakarta	-6.1157	106.717	No	Trade seizure		Wirdateti (Indonesian Institute of Science, Cibinong, Indonesia)	[40]	Nash et al 2018 - https://doi.org/10.1007/s10592-018-1080-9		2008-2016	36833	10366862	58.4963	0.0081	16.097	91.5294	87.3929	81.2892	78.8488	76.6388	72.3178	67.9202	39.9076	11.4978
MZBR.1032	Manis javanica	Tissue	Asia	Indonesia	W Java Isl.	Tegal alur, Jakarta	-6.1157	106.717	No	Trade seizure		Wirdateti (Indonesian Institute of Science, Cibinong, Indonesia)	[40]	Nash et al 2018 - https://doi.org/10.1007/s10592-018-1080-9		2008-2016	44737	12399799	58.75	0.0108	19.2536	93.1621	90.046	84.9981	82.8778	80.6542	76.5995	72.4194	44.143	15.6461
MZBR.1033	Manis javanica	Tissue	Asia	Indonesia	W Java Isl.	Tegal alur, Jakarta	-6.1157	106.717	No	Trade seizure		Wirdateti (Indonesian Institute of Science, Cibinong, Indonesia)	[40]	Nash et al 2018 - https://doi.org/10.1007/s10592-018-1080-9		2008-2016	161078	45336662	59.6571	0.01	70.3958	98.7021	98.0262	97.1195	96.7197	96.221	95.4079	94.4794	89.7296	83.9562
MZBR.1034	Manis javanica	Tissue	Asia	Indonesia	W Java Isl.	Bogor	-6.5975	106.804	No	Trade seizure		Wirdateti (Indonesian Institute of Science, Cibinong, Indonesia)	[40]	Nash et al 2018 - https://doi.org/10.1007/s10592-018-1080-9		2008-2016	117837	33536982	59.6397	0.0121	52.074	99.5357	99.3149	98.8502	98.6044	98.3602	97.597	96.5532	87.3694	72.7312
MZBR.1035	Manis javanica	Tissue	Asia	Indonesia	W Java Isl.	Bogor	-6.5975	106.804	No	Trade seizure		Wirdateti (Indonesian Institute of Science, Cibinong, Indonesia)	[40]	Nash et al 2018 - https://doi.org/10.1007/s10592-018-1080-9		2008-2016	47678	12922336	59.6852	0.0103	20.065	98.9114	98.2005	96.3672	95.0289	93.5156	89.9714	85.201	43.0455	9.68456
MZBR.1036	Manis javanica	Tissue	Asia	Indonesia	W Java Isl.	Bogor	-6.5975	106.804	No	Trade seizure		Wirdateti (Indonesian Institute of Science, Cibinong, Indonesia)	[40]	Nash et al 2018 - https://doi.org/10.1007/s10592-018-1080-9		2008-2016	113839	31024727	59.674	0.0149	48.1732	99.652	99.4919	99.0994	98.8302	98.5252	97.651	96.7194	86.6476	71.0154
MZBR.1037	Manis javanica	Tissue	Asia	Indonesia	W Java Isl.	Bogor	-6.5975	106.804	No	Trade seizure		Wirdateti (Indonesian Institute of Science, Cibinong, Indonesia)	[40]	Nash et al 2018 - https://doi.org/10.1007/s10592-018-1080-9		2008-2016	141043	38569251	59.576	0.0136	59.8878	98.2855	97.4312	96.3441	95.7245	95.1784	94.176	92.9843	86.5875	78.4803
MZBR.1038	Manis javanica	Tissue	Asia	Indonesia	W Java Isl.	Bogor	-6.5975	106.804	No	Trade seizure		Wirdateti (Indonesian Institute of Science, Cibinong, Indonesia)	[40]	Nash et al 2018 - https://doi.org/10.1007/s10592-018-1080-9		2008-2016	125114	34057697	59.1796	0.0143	52.8826	96.8616	94.9552	92.5239	91.425	90.4032	88.8906	87.341	79.65	71.6152
MZBR.1039	Manis javanica	Tissue	Asia	Indonesia	W Java Isl.	Bogor	-6.5975	106.804	No	Trade seizure		Wirdateti (Indonesian Institute of Science, Cibinong, Indonesia)	[40]	Nash et al 2018 - https://doi.org/10.1007/s10592-018-1080-9		2008-2016	51431	14717506	59.7265	0.0121	22.8524	99.3615	98.8617	97.2666	96.1043	94.5575	90.0123	84.3098	49.8237	22.9401
MZBR.1040	Manis javanica	Tissue	Asia	Indonesia	W Java Isl.	Bogor	-6.5975	106.804	No	Trade seizure		Wirdateti (Indonesian Institute of Science, Cibinong, Indonesia)	[40]	Nash et al 2018 - https://doi.org/10.1007/s10592-018-1080-9		2008-2016	103268	28226177	59.3475	0.013	43.8278	96.5747	95.2986	92.611	91.5596	90.4956	88.4512	86.5566	75.9599	64.7712
MZBR.1041	Manis javanica	Tissue	Asia	Indonesia	W Java Isl.	Bogor	-6.5975	106.804	No	Trade seizure		Wirdateti (Indonesian Institute of Science, Cibinong, Indonesia)	[40]	Nash et al 2018 - https://doi.org/10.1007/s10592-018-1080-9		2008-2016	23493	6227612	59.547	0.0144	9.6698	97.933	95.4548	88.3149	83.3893	77.5099	64.3261	48.8455	3.72191	0.186173
MZBR.1042	Manis javanica	Tissue	Asia	Indonesia	W Java Isl.	Bogor	-6.5975	106.804	No	Trade seizure		Wirdateti (Indonesian Institute of Science, Cibinong, Indonesia)	[40]	Nash et al 2018 - https://doi.org/10.1007/s10592-018-1080-9		2008-2016	93687	25355386	59.6076	0.0129	39.3702	98.5327	97.7066	95.9627	95.0064	94.1449	92.3518	90.3769	77.7591	61.6655
MZBR.1043	Manis javanica	Tissue	Asia	Indonesia	W Java Isl.	Bogor	-6.5975	106.804	No	Trade seizure		Wirdateti (Indonesian Institute of Science, Cibinong, Indonesia)	[40]	Nash et al 2018 - https://doi.org/10.1007/s10592-018-1080-9		2008-2016	43329	11818611	59.6346	0.0133	18.3512	99.344	98.8522	97.6319	96.6663	95.3656	91.3983	85.6007	38.8654	8.02174
MZBR.1044	Manis javanica	Tissue	Asia	Indonesia	W Java Isl.	Bogor	-6.5975	106.804	No	Trade seizure		Wirdateti (Indonesian Institute of Science, Cibinong, Indonesia)	[40]	Nash et al 2018 - https://doi.org/10.1007/s10592-018-1080-9		2008-2016	193266	52852543	59.6679	0.013	82.066	99.5856	99.4505	99.2522	99.1581	99.0226	98.8275	98.5094	95.9562	91.2406
MZBR.1045	Manis javanica	Tissue	Asia	Indonesia	W Java Isl.	Bogor	-6.5975	106.804	No	Trade seizure		Wirdateti (Indonesian Institute of Science, Cibinong, Indonesia)	[40]	Nash et al 2018 - https://doi.org/10.1007/s10592-018-1080-9		2008-2016	46643	12558838	59.4752	0.013	19.5005	97.4127	95.28	91.3946	89.5298	87.8638	84.7643	80.9661	51.4103	16.8861
MZBR.1046	Manis javanica	Tissue	Asia	Indonesia	W Java Isl.	Bogor	-6.5975	106.804	No	Trade seizure		Wirdateti (Indonesian Institute of Science, Cibinong, Indonesia)	[40]	Nash et al 2018 - https://doi.org/10.1007/s10592-018-1080-9		2008-2016	109816	30886801	59.4724	0.0123	47.959	97.1528	95.8452	93.6436	92.589	91.6506	90.0224	88.3734	80.3477	70.0811
MZBR.1047	Manis javanica	Tissue	Asia	Indonesia	W Java Isl.	Bogor	-6.5975	106.804	No	Trade seizure		Wirdateti (Indonesian Institute of Science, Cibinong, Indonesia)	[40]	Nash et al 2018 - https://doi.org/10.1007/s10592-018-1080-9		2008-2016	69898	19506348	59.6967	0.0114	30.2882	99.332	98.9208	98.3529	97.9448	97.4204	96.0624	94.0712	71.7511	34.8687
MZBR.1048	Manis javanica	Tissue	Asia	Indonesia	W Java Isl.	Bogor	-6.5975	106.804	No	Trade seizure		Wirdateti (Indonesian Institute of Science, Cibinong, Indonesia)	[40]	Nash et al 2018 - https://doi.org/10.1007/s10592-018-1080-9		2008-2016	145284	43179697	59.7244	0.0095	67.0466	99.5441	99.3876	99.11	98.9944	98.8657	98.5316	98.1825	95.1002	88.6731
MZBR.1049	Manis javanica	Tissue	Asia	Indonesia	W Java Isl.	Bogor	-6.5975	106.804	No	Trade seizure		Wirdateti (Indonesian Institute of Science, Cibinong, Indonesia)	[40]	Nash et al 2018 - https://doi.org/10.1007/s10592-018-1080-9		2008-2016	21640	5761777	59.2686	0.0142	8.9465	97.5866	95.6204	87.9089	82.3864	75.6163	58.9171	42.0335	2.02088	0.486938
MZBR.1050	Manis javanica	Tissue	Asia	Indonesia	W Java Isl.	Bogor	-6.5975	106.804	No	Trade seizure		Wirdateti (Indonesian Institute of Science, Cibinong, Indonesia)	[40]	Nash et al 2018 - https://doi.org/10.1007/s10592-018-1080-9		2008-2016	98301	27183735	59.6764	0.0066	42.2091	99.518	99.1833	98.4712	98.0732	97.7119	96.8751	95.7929	85.6405	68.6803
MZBR.1051	Manis javanica	Tissue	Asia	Indonesia	W Java Isl.	Bogor	-6.5975	106.804	No	Trade seizure		Wirdateti (Indonesian Institute of Science, Cibinong, Indonesia)	[40]	Nash et al 2018 - https://doi.org/10.1007/s10592-018-1080-9		2008-2016	99710	27370937	59.6611	0.0133	42.4998	99.1365	98.4485	97.2611	96.6171	96.0082	94.6089	93.0212	81.1121	64.9431
MZBR.1052	Manis javanica	Tissue	Asia	Indonesia	W Java Isl.	Bogor	-6.5975	106.804	No	Trade seizure		Wirdateti (Indonesian Institute of Science, Cibinong, Indonesia)	[40]	Nash et al 2018 - https://doi.org/10.1007/s10592-018-1080-9		2008-2016	28015	7793947	59.6074	0.0125	12.1019	99.2064	97.8127	92.577	88.0539	81.8142	66.4749	49.3585	4.80478	2.51745
MZBR.1053	Manis javanica	Tissue	Asia	Indonesia	W Java Isl.	Bogor	-6.5975	106.804	No	Trade seizure		Wirdateti (Indonesian Institute of Science, Cibinong, Indonesia)	[40]	Nash et al 2018 - https://doi.org/10.1007/s10592-018-1080-9		2008-2016	18969	5064438	59.0232	0.0146	7.8637	96.2461	92.166	82.0204	75.3607	67.7986	51.0491	33.6499	1.21129	0.234308
MZBR.1054	Manis javanica	Tissue	Asia	Indonesia	W Java Isl.	Bogor	-6.5975	106.804	No	Trade seizure		Wirdateti (Indonesian Institute of Science, Cibinong, Indonesia)	[40]	Nash et al 2018 - https://doi.org/10.1007/s10592-018-1080-9		2008-2016	49309	13564119	59.6662	0.0122	21.0615	99.1747	98.5159	97.3223	96.425	95.4087	93.1981	90.1757	57.3503	16.0242
MZBR.1055	Manis javanica	Tissue	Asia	Indonesia	W Java Isl.	Bogor	-6.5975	106.804	No	Trade seizure		Wirdateti (Indonesian Institute of Science, Cibinong, Indonesia)	[40]	Nash et al 2018 - https://doi.org/10.1007/s10592-018-1080-9		2008-2016	17280	4678087	59.2788	0.014	7.2638	97.1976	93.1993	78.1366	67.6733	56.114	35.0598	19.5828	2.51077	1.68549
MZBR.1056	Manis javanica	Tissue	Asia	Indonesia	W Java Isl.	Bogor	-6.5975	106.804	No	Trade seizure		Wirdateti (Indonesian Institute of Science, Cibinong, Indonesia)	[40]	Nash et al 2018 - https://doi.org/10.1007/s10592-018-1080-9		2008-2016	129344	35095266	59.6714	0.0129	54.4936	99.5236	99.3699	98.8775	98.6218	98.3723	97.7606	96.986	89.7047	77.2277
MZBR.1057	Manis javanica	Tissue	Asia	Indonesia	S Sumatra	Tanggamus, lampung	-5.38039	104.584	No	Trade seizure		Wirdateti (Indonesian Institute of Science, Cibinong, Indonesia)	[40]	Nash et al 2018 - https://doi.org/10.1007/s10592-018-1080-9		2008-2016	63323	18844555	59.7342	0.0092	29.2606	99.5373	99.3238	98.7667	98.4529	98.0318	97.0251	95.3665	76.0135	42.767
MZBR.1060	Manis javanica	Tissue	Asia	Indonesia	W Java Isl.	Bogor	-6.5975	106.804	No	Trade seizure		Wirdateti (Indonesian Institute of Science, Cibinong, Indonesia)	[40]	Nash et al 2018 - https://doi.org/10.1007/s10592-018-1080-9		2008-2016	54563	16173451	59.6895	0.0094	25.1131	99.3715	98.9994	98.071	97.4644	96.6494	94.562	91.7832	65.8125	31.8584
MZBR.1062	Manis javanica	Tissue	Asia	Indonesia	W Java Isl.	Bogor	-6.5975	106.804	No	Trade seizure		Wirdateti (Indonesian Institute of Science, Cibinong, Indonesia)	[40]	Nash et al 2018 - https://doi.org/10.1007/s10592-018-1080-9		2008-2016	140409	38797044	59.6648	0.011	60.2415	98.3387	97.3035	95.4947	94.6951	93.8968	92.6	91.386	85.6187	78.9007
MZBR.1063	Manis javanica	Tissue	Asia	Indonesia	W Java Isl.	Bogor	-6.5975	106.804	No	Trade seizure		Wirdateti (Indonesian Institute of Science, Cibinong, Indonesia)	[40]	Nash et al 2018 - https://doi.org/10.1007/s10592-018-1080-9		2008-2016	119841	33952381	59.7188	0.0106	52.719	99.5944	99.3643	98.9401	98.6257	98.4248	97.8608	97.095	91.4123	81.1285
MZBR.1065	Manis javanica	Tissue	Asia	Indonesia	W Java Isl.	Bogor	-6.5975	106.804	No	Trade seizure		Wirdateti (Indonesian Institute of Science, Cibinong, Indonesia)	[40]	Nash et al 2018 - https://doi.org/10.1007/s10592-018-1080-9		2008-2016	108001	29922787	59.708	0.0113	46.4622	99.4128	99.0198	98.0641	97.7139	97.3852	96.6279	95.8471	88.8903	77.2149
MZBR.1067	Manis javanica	Tissue	Asia	Indonesia	W Java Isl.	Bogor	-6.5975	106.804	No	Trade seizure		Wirdateti (Indonesian Institute of Science, Cibinong, Indonesia)	[40]	Nash et al 2018 - https://doi.org/10.1007/s10592-018-1080-9		2008-2016	93527	27999690	59.7138	0.0085	43.4761	99.5249	99.3924	99.1795	99.0398	98.8632	98.299	97.3583	87.9561	69.0678
MZBR.1068	Manis javanica	Tissue	Asia	Indonesia	W Java Isl.	Bogor	-6.5975	106.804	No	Trade seizure		Wirdateti (Indonesian Institute of Science, Cibinong, Indonesia)	[40]	Nash et al 2018 - https://doi.org/10.1007/s10592-018-1080-9		2008-2016	44679	13315193	59.7361	0.0086	20.675	99.3187	98.866	97.5015	96.5745	95.3483	92.0405	87.4871	52.5772	17.6554
MZBR.1069	Manis javanica	Tissue	Asia	Indonesia	E Java Isl.	Surabaya	-7.26403	112.753	No	Trade seizure		Wirdateti (Indonesian Institute of Science, Cibinong, Indonesia)	[40]	Nash et al 2018 - https://doi.org/10.1007/s10592-018-1080-9		2008-2016	50789	14028668	58.0599	0.0131	21.7828	91.4323	88.3074	82.6511	80.5298	78.4468	74.8018	70.7418	49.635	29.1945
MZBR.1070	Manis javanica	Tissue	Asia	Indonesia	E Java Isl.	Surabaya	-7.26403	112.753	No	Trade seizure		Wirdateti (Indonesian Institute of Science, Cibinong, Indonesia)	[40]	Nash et al 2018 - https://doi.org/10.1007/s10592-018-1080-9		2008-2016	26060	7093105	59.5403	0.0158	11.0137	98.4137	96.8431	91.9502	88.3812	83.616	71.5076	57.152	7.85311	0.492838
MZBR.1071	Manis javanica	Tissue	Asia	Indonesia	E Java Isl.	Surabaya	-7.26403	112.753	No	Trade seizure		Wirdateti (Indonesian Institute of Science, Cibinong, Indonesia)	[40]	Nash et al 2018 - https://doi.org/10.1007/s10592-018-1080-9		2008-2016	120962	32714255	59.6882	0.0141	50.7966	99.4213	99.1118	98.4847	98.1462	97.8554	97.145	96.2565	89.0972	76.3483
MZBR.1072	Manis javanica	Tissue	Asia	Indonesia	E Java Isl.	Surabaya	-7.26403	112.753	No	Trade seizure		Wirdateti (Indonesian Institute of Science, Cibinong, Indonesia)	[40]	Nash et al 2018 - https://doi.org/10.1007/s10592-018-1080-9		2008-2016	32540	8699480	58.8919	0.015	13.508	95.6337	92.3582	86.4589	83.3003	80.0568	72.9349	64.0964	19.6033	3.65514
MZBR.1073	Manis javanica	Tissue	Asia	Indonesia	E Java Isl.	Surabaya	-7.26403	112.753	No	Trade seizure		Wirdateti (Indonesian Institute of Science, Cibinong, Indonesia)	[40]	Nash et al 2018 - https://doi.org/10.1007/s10592-018-1080-9		2008-2016	28924	7618608	58.8807	0.0137	11.8297	95.326	92.8754	87.6798	84.413	80.7287	72.6153	62.6974	12.2113	0.916269
MZBR.1074	Manis javanica	Tissue	Asia	Indonesia	E Java Isl.	Surabaya	-7.26403	112.753	No	Trade seizure		Wirdateti (Indonesian Institute of Science, Cibinong, Indonesia)	[40]	Nash et al 2018 - https://doi.org/10.1007/s10592-018-1080-9		2008-2016	122684	36353175	59.4508	0.011	56.4468	96.8452	95.3038	93.1709	92.3949	91.3913	89.6085	88.0509	79.4056	71.0027
MZBR.1075	Manis javanica	Tissue	Asia	Indonesia	E Java Isl.	Surabaya	-7.26403	112.753	No	Trade seizure		Wirdateti (Indonesian Institute of Science, Cibinong, Indonesia)	[40]	Nash et al 2018 - https://doi.org/10.1007/s10592-018-1080-9		2008-2016	59921	17899923	59.7484	0.0098	27.7938	99.4238	99.1749	98.5597	98.1432	97.6265	96.0599	94.0113	72.9962	41.9712
MZBR.1076	Manis javanica	Tissue	Asia	Indonesia	E Java Isl.	Surabaya	-7.26403	112.753	No	Trade seizure		Wirdateti (Indonesian Institute of Science, Cibinong, Indonesia)	[40]	Nash et al 2018 - https://doi.org/10.1007/s10592-018-1080-9		2008-2016	47841	12935287	59.5391	0.0142	20.0851	98.9921	98.1651	95.2969	93.0378	90.4097	84.0529	76.9605	39.7447	20.2629
MZBR.1077	Manis javanica	Tissue	Asia	Indonesia	E Java Isl.	Surabaya	-7.26403	112.753	No	Trade seizure		Wirdateti (Indonesian Institute of Science, Cibinong, Indonesia)	[40]	Nash et al 2018 - https://doi.org/10.1007/s10592-018-1080-9		2008-2016	30727	8270646	59.4154	0.0165	12.8421	97.2409	95.3297	90.4844	87.0572	82.8561	72.6829	61.0864	10.7233	2.55673
MZBR.1078	Manis javanica	Tissue	Asia	Indonesia	E Java Isl.	Surabaya	-7.26403	112.753	No	Trade seizure		Wirdateti (Indonesian Institute of Science, Cibinong, Indonesia)	[40]	Nash et al 2018 - https://doi.org/10.1007/s10592-018-1080-9		2008-2016	29158	7767620	59.4271	0.0127	12.0611	96.4168	94.2128	89.0774	85.9446	82.4336	74.151	63.9194	12.4032	1.26812
MZBR.1079	Manis javanica	Tissue	Asia	Indonesia	S Borneo Isl., Central Kalimantan	Nyaru menteng	-2.03702	113.777	No	Trade seizure		Wirdateti (Indonesian Institute of Science, Cibinong, Indonesia)	[40]	Nash et al 2018 - https://doi.org/10.1007/s10592-018-1080-9		2008-2016	87952	23353574	59.6511	0.014	36.2619	99.0404	98.5247	97.4638	96.8425	96.2357	94.7931	93.015	77.2529	56.3919
MZBR.1080	Manis javanica	Tissue	Asia	Indonesia	S Borneo Isl., Central Kalimantan	Nyaru menteng	-2.03702	113.777	No	Trade seizure		Wirdateti (Indonesian Institute of Science, Cibinong, Indonesia)	[40]	Nash et al 2018 - https://doi.org/10.1007/s10592-018-1080-9		2008-2016	125811	33644498	59.6721	0.0066	52.241	98.919	98.4179	97.4572	97.1096	96.8307	95.9933	95.0162	87.9506	77.6748
MZBR.1081	Manis javanica	Tissue	Asia	Indonesia	S Borneo Isl., Central Kalimantan	Nyaru menteng	-2.03702	113.777	No	Trade seizure		Wirdateti (Indonesian Institute of Science, Cibinong, Indonesia)	[40]	Nash et al 2018 - https://doi.org/10.1007/s10592-018-1080-9		2008-2016	19266	5257661	57.6409	0.0129	8.1638	90.7342	84.5461	74.2164	68.6015	62.5893	48.9065	35.2415	2.9637	1.25057
MZBR.1082	Manis javanica	Tissue	Asia	Indonesia	S Borneo Isl., Central Kalimantan	Nyaru menteng	-2.03702	113.777	No	Trade seizure		Wirdateti (Indonesian Institute of Science, Cibinong, Indonesia)	[40]	Nash et al 2018 - https://doi.org/10.1007/s10592-018-1080-9		2008-2016	137582	37756836	59.6867	0.013	58.6264	99.552	99.3362	98.9528	98.7637	98.5594	98.0021	97.3687	92.4379	82.7538
MZBR.1083	Manis javanica	Tissue	Asia	Indonesia	S Borneo Isl., Central Kalimantan	Nyaru menteng	-2.03702	113.777	No	Trade seizure		Wirdateti (Indonesian Institute of Science, Cibinong, Indonesia)	[40]	Nash et al 2018 - https://doi.org/10.1007/s10592-018-1080-9		2008-2016	170211	45920262	59.6698	0.013	71.302	99.3028	98.9743	98.5572	98.2671	98.0043	97.5032	97.0369	93.0091	85.9518
MZBR.1084	Manis javanica	Tissue	Asia	Indonesia	S Borneo Isl., Central Kalimantan	Nyaru menteng	-2.03702	113.777	No	Trade seizure		Wirdateti (Indonesian Institute of Science, Cibinong, Indonesia)	[40]	Nash et al 2018 - https://doi.org/10.1007/s10592-018-1080-9		2008-2016	245005	73514248	59.7223	0.0108	114.148	99.1196	98.8542	98.4373	98.2352	98.0793	97.8027	97.5678	96.0261	94.4114
MZBR.1085	Manis javanica	Tissue	Asia	Indonesia	S Borneo Isl., Central Kalimantan	Nyaru menteng	-2.03702	113.777	No	Trade seizure		Wirdateti (Indonesian Institute of Science, Cibinong, Indonesia)	[40]	Nash et al 2018 - https://doi.org/10.1007/s10592-018-1080-9		2008-2016	64300	18981262	59.6523	0.0107	29.4729	99.2208	98.771	97.6021	96.8815	95.7924	92.8953	89.338	62.798	35.6696
MZBR.1086	Manis javanica	Tissue	Asia	Indonesia	S Borneo Isl., Central Kalimantan	Nyaru menteng	-2.03702	113.777	No	Trade seizure		Wirdateti (Indonesian Institute of Science, Cibinong, Indonesia)	[40]	Nash et al 2018 - https://doi.org/10.1007/s10592-018-1080-9		2008-2016	25124	6906719	58.3995	0.0124	10.7243	92.6209	89.1498	82.301	78.5805	74.5456	65.517	54.4339	10.1268	1.28908
MZBR.1087	Manis javanica	Tissue	Asia	Indonesia	S Borneo Isl., Central Kalimantan	Nyaru menteng	-2.03702	113.777	No	Trade seizure		Wirdateti (Indonesian Institute of Science, Cibinong, Indonesia)	[40]	Nash et al 2018 - https://doi.org/10.1007/s10592-018-1080-9		2008-2016	70295	20875167	59.7361	0.0099	32.4136	99.5346	99.2902	98.7053	98.4201	98.0904	97.1596	95.8674	80.1992	51.8078
MZBR.1088	Manis javanica	Tissue	Asia	Indonesia	S Borneo Isl., Central Kalimantan	Nyaru menteng	-2.03702	113.777	No	Trade seizure		Wirdateti (Indonesian Institute of Science, Cibinong, Indonesia)	[40]	Nash et al 2018 - https://doi.org/10.1007/s10592-018-1080-9		2008-2016	23425	6377133	59.4113	0.0131	9.902	97.6513	95.618	88.6129	82.9639	76.1279	59.6332	42.714	4.58072	1.79667
MZBR.1157	Manis javanica	Tissue	Asia	Indonesia	S Borneo Isl., Central Kalimantan	Pangkalanbun	-2.68648	111.639	No	Trade seizure		Wirdateti (Indonesian Institute of Science, Cibinong, Indonesia)	[40]	Nash et al 2018 - https://doi.org/10.1007/s10592-018-1080-9		2008-2016	174175	47107613	59.6866	0.0128	73.1456	99.6693	99.5157	99.178	98.9879	98.8316	98.6159	98.3785	95.7092	90.1906
MZBR.1158	Manis javanica	Tissue	Asia	Indonesia	S Borneo Isl., Central Kalimantan	Pangkalanbun	-2.68648	111.639	No	Trade seizure		Wirdateti (Indonesian Institute of Science, Cibinong, Indonesia)	[40]	Nash et al 2018 - https://doi.org/10.1007/s10592-018-1080-9		2008-2016	29937	8401475	58.1381	0.0123	13.0453	92.114	88.6365	82.5331	79.166	75.0878	66.1664	55.8553	12.4838	3.80016
MZBR.1159	Manis javanica	Tissue	Asia	Indonesia	S Borneo Isl., Central Kalimantan	Pangkalanbun	-2.68648	111.639	No	Trade seizure		Wirdateti (Indonesian Institute of Science, Cibinong, Indonesia)	[40]	Nash et al 2018 - https://doi.org/10.1007/s10592-018-1080-9		2008-2016	112153	30666199	59.6346	0.0127	47.6165	99.148	98.9205	98.2083	97.7136	97.1537	96.293	95.058	84.0998	67.5489
MZBR.1160	Manis javanica	Tissue	Asia	Indonesia	S Borneo Isl., Central Kalimantan	Pangkalanbun	-2.68648	111.639	No	Trade seizure		Wirdateti (Indonesian Institute of Science, Cibinong, Indonesia)	[40]	Nash et al 2018 - https://doi.org/10.1007/s10592-018-1080-9		2008-2016	71961	19911729	59.6386	0.0123	30.9176	98.5411	97.6633	95.7455	94.7176	93.5855	90.9244	87.9273	68.8545	45.9147
MZBR.1161	Manis javanica	Tissue	Asia	Indonesia	S Borneo Isl., Central Kalimantan	Pangkalanbun	-2.68648	111.639	No	Trade seizure		Wirdateti (Indonesian Institute of Science, Cibinong, Indonesia)	[40]	Nash et al 2018 - https://doi.org/10.1007/s10592-018-1080-9		2008-2016	44693	13606500	59.7461	0.0094	21.1273	99.0097	98.281	96.6461	95.4929	94.0595	90.1852	84.9778	45.5591	12.5626
MZBR.1162	Manis javanica	Tissue	Asia	Indonesia	S Borneo Isl., Central Kalimantan	Pangkalanbun	-2.68648	111.639	No	Trade seizure		Wirdateti (Indonesian Institute of Science, Cibinong, Indonesia)	[40]	Nash et al 2018 - https://doi.org/10.1007/s10592-018-1080-9		2008-2016	117915	32633772	59.6733	0.0118	50.6716	99.6169	99.5478	99.4126	99.3213	99.159	98.794	98.3364	93.3531	80.6259
MZBR.1164	Manis javanica	Tissue	Asia	Indonesia	S Borneo Isl., Central Kalimantan	Pangkalanbun	-2.68648	111.639	No	Trade seizure		Wirdateti (Indonesian Institute of Science, Cibinong, Indonesia)	[40]	Nash et al 2018 - https://doi.org/10.1007/s10592-018-1080-9		2008-2016	78523	21691104	59.6509	0.0136	33.6805	99.1025	98.7471	97.8655	97.3577	96.8281	95.3624	93.1799	74.0296	49.215
MZBR.1165	Manis javanica	Tissue	Asia	Indonesia	S Borneo Isl., Central Kalimantan	Pangkalanbun	-2.68648	111.639	No	Trade seizure		Wirdateti (Indonesian Institute of Science, Cibinong, Indonesia)	[40]	Nash et al 2018 - https://doi.org/10.1007/s10592-018-1080-9		2008-2016	122502	34004684	59.6911	0.0123	52.8003	99.5353	99.3264	98.7614	98.4261	98.1796	97.6389	96.8361	89.0052	75.6918
MZBR.1166	Manis javanica	Tissue	Asia	Indonesia	S Borneo Isl., Central Kalimantan	Pangkalanbun	-2.68648	111.639	No	Trade seizure		Wirdateti (Indonesian Institute of Science, Cibinong, Indonesia)	[40]	Nash et al 2018 - https://doi.org/10.1007/s10592-018-1080-9		2008-2016	61201	16951528	59.6972	0.0152	26.3212	99.28	98.6942	97.6228	96.9559	96.1514	94.2577	91.6155	63.0003	26.6764
MZBR.1167	Manis javanica	Tissue	Asia	Indonesia	S Borneo Isl., Central Kalimantan	Pangkalanbun	-2.68648	111.639	No	Trade seizure		Wirdateti (Indonesian Institute of Science, Cibinong, Indonesia)	[40]	Nash et al 2018 - https://doi.org/10.1007/s10592-018-1080-9		2008-2016	40059	10963567	59.4824	0.0165	17.0235	97.9021	96.5972	93.3619	91.1969	88.6958	82.1004	73.9589	26.117	5.19638
MZBR.1180	Manis javanica	Tissue	Asia	Indonesia	E Java Isl.	Jember	-8.17718	113.704	No	Trade seizure		Wirdateti (Indonesian Institute of Science, Cibinong, Indonesia)	[40]	Nash et al 2018 - https://doi.org/10.1007/s10592-018-1080-9		2008-2016	30394	8536353	59.4561	0.0148	13.2547	98.7417	97.572	92.9377	89.0043	83.7697	69.4027	53.5835	7.02783	2.32211
MZBR.1181	Manis javanica	Tissue	Asia	Indonesia	E Java Isl.	Jember	-8.17718	113.704	No	Trade seizure		Wirdateti (Indonesian Institute of Science, Cibinong, Indonesia)	[40]	Nash et al 2018 - https://doi.org/10.1007/s10592-018-1080-9		2008-2016	30517	8435220	59.6291	0.0108	13.0977	98.3782	97.1945	93.5732	90.9826	87.7499	79.6896	69.5374	15.6891	1.38426
MZBR.1182	Manis javanica	Tissue	Asia	Indonesia	E Java Isl.	Jember	-8.17718	113.704	No	Trade seizure		Wirdateti (Indonesian Institute of Science, Cibinong, Indonesia)	[40]	Nash et al 2018 - https://doi.org/10.1007/s10592-018-1080-9		2008-2016	8438	2396467	57.9374	0.0105	3.7211	89.4416	74.1212	41.524	28.7292	18.8013	7.80203	3.46182	0.84888	0.538799
MZBR.1183	Manis javanica	Tissue	Asia	Indonesia	E Java Isl.	Jember	-8.17718	113.704	No	Trade seizure		Wirdateti (Indonesian Institute of Science, Cibinong, Indonesia)	[40]	Nash et al 2018 - https://doi.org/10.1007/s10592-018-1080-9		2008-2016	77368	21576620	59.6807	0.0135	33.5028	99.4402	99.1533	98.3123	97.7211	96.9531	95.3246	92.8936	73.9839	50.3886
MZBR.1185	Manis javanica	Tissue	Asia	Indonesia	E Java Isl.	Jember	-8.17718	113.704	No	Trade seizure		Wirdateti (Indonesian Institute of Science, Cibinong, Indonesia)	[40]	Nash et al 2018 - https://doi.org/10.1007/s10592-018-1080-9		2008-2016	47216	13166375	59.7168	0.0134	20.4439	99.2929	99.0143	98.074	97.4726	96.4248	93.3194	88.3076	43.9992	11.1668
MZBR.1186	Manis javanica	Tissue	Asia	Indonesia	E Java Isl.	Jember	-8.17718	113.704	No	Trade seizure		Wirdateti (Indonesian Institute of Science, Cibinong, Indonesia)	[40]	Nash et al 2018 - https://doi.org/10.1007/s10592-018-1080-9		2008-2016	55901	16438586	59.7219	0.0101	25.5248	99.3238	99.0609	98.5286	98.0572	97.4363	95.9048	93.5585	70.0724	34.5279
MZBR.1187	Manis javanica	Tissue	Asia	Indonesia	E Java Isl.	Jember	-8.17718	113.704	No	Trade seizure		Wirdateti (Indonesian Institute of Science, Cibinong, Indonesia)	[40]	Nash et al 2018 - https://doi.org/10.1007/s10592-018-1080-9		2008-2016	122759	35405397	59.5921	0.0113	54.9752	98.5782	98.0807	97.0288	96.5565	95.9099	94.6823	93.3697	85.3107	74.587
MZBR.1188	Manis javanica	Tissue	Asia	Indonesia	E Java Isl.	Jember	-8.17718	113.704	No	Trade seizure		Wirdateti (Indonesian Institute of Science, Cibinong, Indonesia)	[40]	Nash et al 2018 - https://doi.org/10.1007/s10592-018-1080-9		2008-2016	27618	7339985	59.6421	0.0141	11.397	98.9949	97.8583	93.8335	90.3383	86.0922	75.2034	61.858	7.06572	0.531812
MZBR.1189	Manis javanica	Tissue	Asia	Indonesia	E Java Isl.	Jember	-8.17718	113.704	No	Trade seizure		Wirdateti (Indonesian Institute of Science, Cibinong, Indonesia)	[40]	Nash et al 2018 - https://doi.org/10.1007/s10592-018-1080-9		2008-2016	41483	11228088	59.5397	0.0141	17.4342	97.6839	95.9638	92.9051	91.3356	89.6801	85.1035	79.2802	36.3522	6.72598
MZBR.1190	Manis javanica	Tissue	Asia	Indonesia	E Java Isl.	Jember	-8.17718	113.704	No	Trade seizure		Wirdateti (Indonesian Institute of Science, Cibinong, Indonesia)	[40]	Nash et al 2018 - https://doi.org/10.1007/s10592-018-1080-9		2008-2016	109253	29900175	59.7003	0.0122	46.427	98.9412	98.3786	97.2687	96.6981	96.2843	95.0566	93.7656	83.8214	70.2925
745.041	Manis javanica	Skin	Asia	Indonesia	Borneo, Sarawak		3.00936	113.774	Yes	Unknown	MHNG - Muséum d'Histoire Naturelle de Genève, Geneva, Switzerland			Museum		1907	1497	162299	21.3132	0.0633	0.252	10.2639	6.1184	1.17558	0.704165	0.520477	0.270642	0.209153	0.0958037	0.0403711
75104	Manis javanica	Skin	Asia	Indonesia	Java Isl.		-7.54051	110.882	Yes	Unknown	ZMB - Museum für Naturkunde, Berlin, Germany			Museum		NA	1325	167849	20.4799	0.0807	0.2606	10.0116	5.98719	1.13909	0.6301	0.531346	0.348123	0.274058	0.133535	0.056209
1911-1717	Manis javanica	Dried skin	Asia	Indonesia	Sumatra Isl.		-0.690208	101.726	Yes	Unknown	MNHN - Museum National d'Historie Naturelle, Paris, France			Museum		<1911	18464	2103362	57.5074	0.0097	3.266	76.3494	56.3845	26.8398	17.8398	11.975	5.8049	3.39754	1.297	1.01238
M4140	Manis javanica	Scale	Asia	Indonesia	Java Isl.		-7.61095	110.702	Yes	Unknown	NHMO - Naturhistorisk Museum, Oslo, Norway			Museum		NA	5046	683533	33.2588	0.0241	1.0613	19.5565	12.7548	3.94565	2.76977	2.15908	1.62789	1.46811	1.15896	0.879469
4083	Manis javanica	Scale	Asia	Thailand			15.582	101.147	Yes	Unknown	NHMO - Naturhistorisk Museum, Oslo, Norway			Museum		NA	162288	24204357	59.6874	0.0053	37.5829	98.9854	98.385	97.1515	96.5481	95.8236	94.0355	92.2745	79.3218	61.98
SMF15979	Manis javanica	Tissue	Asia	Thailand			15.582	101.147	Yes	Unknown	SMF - Senckenberg Natural History Museum, Frankfurt, Germany			Museum		1980	73036	21595605	59.7015	0.0084	33.5322	99.4857	99.2646	98.2578	97.6911	96.9906	95.3519	93.3636	76.3945	54.2448
SMF15980B	Manis javanica	Tissue	Asia	Thailand			15.582	101.147	Yes	Unknown	SMF - Senckenberg Natural History Museum, Frankfurt, Germany			Museum		1980	109875	17832168	59.6773	0.0058	27.6886	98.5359	97.7987	96.1883	95.2264	94.128	91.5693	88.5672	67.7404	41.6537
1878-1171	Manis javanica	Dried skin	Asia	Vietnam	S Vietm		11.244	107.908	Yes	Unknown	MNHN - Museum National d'Historie Naturelle, Paris, France			Museum		<1878	20661	2565105	58.8627	0.0087	3.9829	89.5636	76.5371	46.8859	34.5286	24.5164	11.5696	5.13878	0.550134	0.244245

## Sheet: Samples WGS Data
Sample ID	Species	Continent	Country	Region	Local Area	Latitude	Longitude	Site-type	Date of field collection	Collector	In-text citation	Sample Source Reference	Previous publication populations
MJ01	Manis javanica	Asia	China	Sino-Burmese border		23.5222	98.9748	Trade seizure	2014	Animal Branch of the Germplasm Bank of Wild Species, Chinese Academy of Sciences, China	[39]	Hu et al 2020 - https://doi.org/10.1093/nsr/nwaa034	MJA2
MJ02	Manis javanica	Asia	China	Sino-Burmese border		23.5222	98.9748	Trade seizure	2014	Animal Branch of the Germplasm Bank of Wild Species, Chinese Academy of Sciences, China	[39]	Hu et al 2020 - https://doi.org/10.1093/nsr/nwaa034	MJA2
MJ03	Manis javanica	Asia	China	Sino-Burmese border		23.5222	98.9748	Trade seizure	2014	Animal Branch of the Germplasm Bank of Wild Species, Chinese Academy of Sciences, China	[39]	Hu et al 2020 - https://doi.org/10.1093/nsr/nwaa034	MJA2
MJ05	Manis javanica	Asia	China	Sino-Burmese border		23.5222	98.9748	Trade seizure	2014	Animal Branch of the Germplasm Bank of Wild Species, Chinese Academy of Sciences, China	[39]	Hu et al 2020 - https://doi.org/10.1093/nsr/nwaa034	MJA2
MJ06	Manis javanica	Asia	China	Yunnan Province		24.7889	101.499	Trade seizure	2016	Animal Branch of the Germplasm Bank of Wild Species, Chinese Academy of Sciences, China	[39]	Hu et al 2020 - https://doi.org/10.1093/nsr/nwaa034	MJA2
MJ07	Manis javanica	Asia	China	Yunnan Province		24.7889	101.499	Trade seizure	2017	Animal Branch of the Germplasm Bank of Wild Species, Chinese Academy of Sciences, China	[39]	Hu et al 2020 - https://doi.org/10.1093/nsr/nwaa034	MJA2
MJ09	Manis javanica	Asia	China	Yunnan Province		24.7889	101.499	field site	2000	Animal Branch of the Germplasm Bank of Wild Species, Chinese Academy of Sciences, China	[39]	Hu et al 2020 - https://doi.org/10.1093/nsr/nwaa034	MJA2
MJ10	Manis javanica	Asia	China	Sino-Burmese border		23.5222	98.9748	Trade seizure	2014	Animal Branch of the Germplasm Bank of Wild Species, Chinese Academy of Sciences, China	[39]	Hu et al 2020 - https://doi.org/10.1093/nsr/nwaa034	MJA2
MJ14	Manis javanica	Asia	China	Sino-Burmese border		23.5222	98.9748	Trade seizure	2014	Animal Branch of the Germplasm Bank of Wild Species, Chinese Academy of Sciences, China	[39]	Hu et al 2020 - https://doi.org/10.1093/nsr/nwaa034	MJA2
MJ15	Manis javanica	Asia	China	Sino-Burmese border		23.5222	98.9748	Trade seizure	2014	Animal Branch of the Germplasm Bank of Wild Species, Chinese Academy of Sciences, China	[39]	Hu et al 2020 - https://doi.org/10.1093/nsr/nwaa034	MJA2
MJ16	Manis javanica	Asia	China	Yunnan Province		24.7889	101.499	field site	2000	Animal Branch of the Germplasm Bank of Wild Species, Chinese Academy of Sciences, China	[39]	Hu et al 2020 - https://doi.org/10.1093/nsr/nwaa034	MJA2
MJ17	Manis javanica	Asia	China	Yunnan Province		24.7889	101.499	field site	2000	Animal Branch of the Germplasm Bank of Wild Species, Chinese Academy of Sciences, China	[39]	Hu et al 2020 - https://doi.org/10.1093/nsr/nwaa034	MJA2
MJ18	Manis javanica	Asia	China	Sino-Burmese border		23.5222	98.9748	Trade seizure	2014	Animal Branch of the Germplasm Bank of Wild Species, Chinese Academy of Sciences, China	[39]	Hu et al 2020 - https://doi.org/10.1093/nsr/nwaa034	MJA2
MJ19	Manis javanica	Asia	China	Sino-Burmese border		23.5222	98.9748	Trade seizure	2014	Animal Branch of the Germplasm Bank of Wild Species, Chinese Academy of Sciences, China	[39]	Hu et al 2020 - https://doi.org/10.1093/nsr/nwaa034	MJA2
MJ20	Manis javanica	Asia	China	Yunnan Province		24.7889	101.499	Trade seizure	2017	Animal Branch of the Germplasm Bank of Wild Species, Chinese Academy of Sciences, China	[39]	Hu et al 2020 - https://doi.org/10.1093/nsr/nwaa034	MJA2
MJ21	Manis javanica	Asia	China	Sino-Burmese border		23.5222	98.9748	Trade seizure	2014	Animal Branch of the Germplasm Bank of Wild Species, Chinese Academy of Sciences, China	[39]	Hu et al 2020 - https://doi.org/10.1093/nsr/nwaa034	MJA2
MJ23	Manis javanica	Asia	China	Sino-Burmese border		23.5222	98.9748	Trade seizure	2014	Animal Branch of the Germplasm Bank of Wild Species, Chinese Academy of Sciences, China	[39]	Hu et al 2020 - https://doi.org/10.1093/nsr/nwaa034	MJA1
MJ24	Manis javanica	Asia	China	Sino-Burmese border		23.5222	98.9748	Trade seizure	2014	Animal Branch of the Germplasm Bank of Wild Species, Chinese Academy of Sciences, China	[39]	Hu et al 2020 - https://doi.org/10.1093/nsr/nwaa034	MJA1
MJ25	Manis javanica	Asia	China	Sino-Burmese border		23.5222	98.9748	Trade seizure	2014	Animal Branch of the Germplasm Bank of Wild Species, Chinese Academy of Sciences, China	[39]	Hu et al 2020 - https://doi.org/10.1093/nsr/nwaa034	MJA1
MJ26	Manis javanica	Asia	Myanmar			21.7725	96.4337	field site	2017	Nujiang Forestry Bureau,Yunnan, China	[39]	Hu et al 2020 - https://doi.org/10.1093/nsr/nwaa034	MJA1
MJ27	Manis javanica	Asia	China	Yunnan Province		24.7889	101.499	Trade seizure	2017	Animal Branch of the Germplasm Bank of Wild Species, Chinese Academy of Sciences, China	[39]	Hu et al 2020 - https://doi.org/10.1093/nsr/nwaa034	MJA1
MJ30	Manis javanica	Asia	China	Sino-Burmese border		23.5222	98.9748	Trade seizure	2014	Animal Branch of the Germplasm Bank of Wild Species, Chinese Academy of Sciences, China	[39]	Hu et al 2020 - https://doi.org/10.1093/nsr/nwaa034	MJA1
MJ32	Manis javanica	Asia	China	Sino-Burmese border		23.5222	98.9748	Trade seizure	2014	Animal Branch of the Germplasm Bank of Wild Species, Chinese Academy of Sciences, China	[39]	Hu et al 2020 - https://doi.org/10.1093/nsr/nwaa034	MJA1
MJ33	Manis javanica	Asia	China	Sino-Burmese border		23.5222	98.9748	Trade seizure	2014	Animal Branch of the Germplasm Bank of Wild Species, Chinese Academy of Sciences, China	[39]	Hu et al 2020 - https://doi.org/10.1093/nsr/nwaa034	MJA1
MJ34	Manis javanica	Asia	China	Sino-Burmese border		23.5222	98.9748	Trade seizure	2014	Animal Branch of the Germplasm Bank of Wild Species, Chinese Academy of Sciences, China	[39]	Hu et al 2020 - https://doi.org/10.1093/nsr/nwaa034	MJA1
MJ35	Manis javanica	Asia	China	Sino-Burmese border		23.5222	98.9748	Trade seizure	2014	Animal Branch of the Germplasm Bank of Wild Species, Chinese Academy of Sciences, China	[39]	Hu et al 2020 - https://doi.org/10.1093/nsr/nwaa034	MJA1
MJ36	Manis javanica	Asia	China	Sino-Burmese border		23.5222	98.9748	Trade seizure	2014	Animal Branch of the Germplasm Bank of Wild Species, Chinese Academy of Sciences, China	[39]	Hu et al 2020 - https://doi.org/10.1093/nsr/nwaa034	MJA1
MJ37	Manis javanica	Asia	China	Yunnan Province		24.7889	101.499	Trade seizure	2017	Animal Branch of the Germplasm Bank of Wild Species, Chinese Academy of Sciences, China	[39]	Hu et al 2020 - https://doi.org/10.1093/nsr/nwaa034	MJA1
MJ42	Manis javanica	Asia	China	Sino-Burmese border		23.5222	98.9748	Trade seizure	2014	Animal Branch of the Germplasm Bank of Wild Species, Chinese Academy of Sciences, China	[39]	Hu et al 2020 - https://doi.org/10.1093/nsr/nwaa034	MJA1
MJ43	Manis javanica	Asia	China	Yunnan Province		24.7889	101.499	Trade seizure	2017	Animal Branch of the Germplasm Bank of Wild Species, Chinese Academy of Sciences, China	[39]	Hu et al 2020 - https://doi.org/10.1093/nsr/nwaa034	MJB3
MJ44	Manis javanica	Asia	China	Yunnan Province		24.7889	101.499	Trade seizure	2017	Animal Branch of the Germplasm Bank of Wild Species, Chinese Academy of Sciences, China	[39]	Hu et al 2020 - https://doi.org/10.1093/nsr/nwaa034	MJB3
MJ45	Manis javanica	Asia	China	Guangzhou Province		23.2862	113.445	Trade seizure	2017	Guangzhou wildlife rescue center, Guangzhou, China	[39]	Hu et al 2020 - https://doi.org/10.1093/nsr/nwaa034	MJB3
MJ46	Manis javanica	Asia	China	Guangzhou Province		23.2862	113.445	Trade seizure	2018	Guangzhou wildlife rescue center, Guangzhou, China	[39]	Hu et al 2020 - https://doi.org/10.1093/nsr/nwaa034	MJB3
MJ47	Manis javanica	Asia	China	Yunnan Province		24.7889	101.499	Trade seizure	2016	Animal Branch of the Germplasm Bank of Wild Species, Chinese Academy of Sciences, China	[39]	Hu et al 2020 - https://doi.org/10.1093/nsr/nwaa034	MJB3
MJ48	Manis javanica	Asia	China	Yunnan Province		24.7889	101.499	Trade seizure	2003	Animal Branch of the Germplasm Bank of Wild Species, Chinese Academy of Sciences, China	[39]	Hu et al 2020 - https://doi.org/10.1093/nsr/nwaa034	MJB3
MJ49	Manis javanica	Asia	China	Yunnan Province		24.7889	101.499	Trade seizure	2017	Animal Branch of the Germplasm Bank of Wild Species, Chinese Academy of Sciences, China	[39]	Hu et al 2020 - https://doi.org/10.1093/nsr/nwaa034	MJB3
MJ50	Manis javanica	Asia	China	Yunnan Province		24.7889	101.499	Trade seizure	2016	Animal Branch of the Germplasm Bank of Wild Species, Chinese Academy of Sciences, China	[39]	Hu et al 2020 - https://doi.org/10.1093/nsr/nwaa034	MJB3
MJ51	Manis javanica	Asia	China	Yunnan Province		24.7889	101.499	Trade seizure	2016	Animal Branch of the Germplasm Bank of Wild Species, Chinese Academy of Sciences, China	[39]	Hu et al 2020 - https://doi.org/10.1093/nsr/nwaa034	MJB3
MJ52	Manis javanica	Asia	China	Yunnan Province		24.7889	101.499	Trade seizure	2016	Animal Branch of the Germplasm Bank of Wild Species, Chinese Academy of Sciences, China	[39]	Hu et al 2020 - https://doi.org/10.1093/nsr/nwaa034	MJB3
MJ53	Manis javanica	Asia	China	Yunnan Province		24.7889	101.499	Trade seizure	2014	Animal Branch of the Germplasm Bank of Wild Species, Chinese Academy of Sciences, China	[39]	Hu et al 2020 - https://doi.org/10.1093/nsr/nwaa034	MJB2
MJ54	Manis javanica	Asia	China	Yunnan Province		24.7889	101.499	Trade seizure	2017	Animal Branch of the Germplasm Bank of Wild Species, Chinese Academy of Sciences, China	[39]	Hu et al 2020 - https://doi.org/10.1093/nsr/nwaa034	MJB2
MJ55	Manis javanica	Asia	China	Yunnan Province		24.7889	101.499	Trade seizure	2016	Animal Branch of the Germplasm Bank of Wild Species, Chinese Academy of Sciences, China	[39]	Hu et al 2020 - https://doi.org/10.1093/nsr/nwaa034	MJB2
MJ57	Manis javanica	Asia	China	Yunnan Province		24.7889	101.499	Trade seizure	2017	Animal Branch of the Germplasm Bank of Wild Species, Chinese Academy of Sciences, China	[39]	Hu et al 2020 - https://doi.org/10.1093/nsr/nwaa034	MJB2
MJ58	Manis javanica	Asia	China	Yunnan Province		24.7889	101.499	Trade seizure	2016	Animal Branch of the Germplasm Bank of Wild Species, Chinese Academy of Sciences, China	[39]	Hu et al 2020 - https://doi.org/10.1093/nsr/nwaa034	MJB2
MJ59	Manis javanica	Asia	China	Yunnan Province		24.7889	101.499	Trade seizure	2016	Animal Branch of the Germplasm Bank of Wild Species, Chinese Academy of Sciences, China	[39]	Hu et al 2020 - https://doi.org/10.1093/nsr/nwaa034	MJB2
MJ60	Manis javanica	Asia	China	Yunnan Province		24.7889	101.499	Trade seizure	2016	Animal Branch of the Germplasm Bank of Wild Species, Chinese Academy of Sciences, China	[39]	Hu et al 2020 - https://doi.org/10.1093/nsr/nwaa034	MJB2
MJ61	Manis javanica	Asia	China	Yunnan Province		24.7889	101.499	Trade seizure	2017	Animal Branch of the Germplasm Bank of Wild Species, Chinese Academy of Sciences, China	[39]	Hu et al 2020 - https://doi.org/10.1093/nsr/nwaa034	MJB2
MJ62	Manis javanica	Asia	China	Yunnan Province		24.7889	101.499	Trade seizure	2016	Animal Branch of the Germplasm Bank of Wild Species, Chinese Academy of Sciences, China	[39]	Hu et al 2020 - https://doi.org/10.1093/nsr/nwaa034	MJB2
MJ63	Manis javanica	Asia	China	Yunnan Province		24.7889	101.499	Trade seizure	2016	Animal Branch of the Germplasm Bank of Wild Species, Chinese Academy of Sciences, China	[39]	Hu et al 2020 - https://doi.org/10.1093/nsr/nwaa034	MJB1
MJ64	Manis javanica	Asia	China	Yunnan Province		24.7889	101.499	Trade seizure	2017	Animal Branch of the Germplasm Bank of Wild Species, Chinese Academy of Sciences, China	[39]	Hu et al 2020 - https://doi.org/10.1093/nsr/nwaa034	MJB1
MJ65	Manis javanica	Asia	China	Yunnan Province		24.7889	101.499	Trade seizure	2017	Animal Branch of the Germplasm Bank of Wild Species, Chinese Academy of Sciences, China	[39]	Hu et al 2020 - https://doi.org/10.1093/nsr/nwaa034	MJB1
MJ66	Manis javanica	Asia	China	Yunnan Province		24.7889	101.499	Trade seizure	2017	Animal Branch of the Germplasm Bank of Wild Species, Chinese Academy of Sciences, China	[39]	Hu et al 2020 - https://doi.org/10.1093/nsr/nwaa034	MJB1
MJ67	Manis javanica	Asia	China	Yunnan Province		24.7889	101.499	Trade seizure	2017	Animal Branch of the Germplasm Bank of Wild Species, Chinese Academy of Sciences, China	[39]	Hu et al 2020 - https://doi.org/10.1093/nsr/nwaa034	MJB1
MJ70	Manis javanica	Asia	China	Guangzhou Province		23.2862	113.445	Trade seizure	2018	Guangzhou wildlife rescue center, Guangzhou, China	[39]	Hu et al 2020 - https://doi.org/10.1093/nsr/nwaa034	MJB1
MJ73	Manis javanica	Asia	China	Yunnan Province		24.7889	101.499	Trade seizure	2017	Animal Branch of the Germplasm Bank of Wild Species, Chinese Academy of Sciences, China	[39]	Hu et al 2020 - https://doi.org/10.1093/nsr/nwaa034	MJB1
MJ74	Manis javanica	Asia	China	Yunnan Province		24.7889	101.499	Trade seizure	2014	Animal Branch of the Germplasm Bank of Wild Species, Chinese Academy of Sciences, China	[39]	Hu et al 2020 - https://doi.org/10.1093/nsr/nwaa034	MJB1
MJavChoo	Manis javanica	Asia	Malaysia			4.28287	101.891	field site			[97, 39]	Choo et al 2016 - doi:10.1101/gr.203521.115. / Hu et al 2020 - https://doi.org/10.1093/nsr/nwaa034	MJB1
DP8400010189TL-568	Manis pentadactyla	Asia	India	West Bengal	New Jalpaiguri_2	26.6842	88.4428	LR market		Zoological Society of India, Kolkata, India		This study
GAFM0006	Manis pentadactyla	Asia	China	Guangdong Province		23.8736	114.499	Trade seizure		Guangdong Provincial Wildlife Rescue Center, China	[41]	Wang et al 2022 - https://doi.org/10.1038/s42003-022-03757-3	MPA-CPB
GAFM0010	Manis pentadactyla	Asia	China	Guangdong Province		23.8736	114.499	Trade seizure		Guangdong Provincial Wildlife Rescue Center, China	[41]	Wang et al 2022 - https://doi.org/10.1038/s42003-022-03757-3	CPA
GAFM0012	Manis pentadactyla	Asia	China	Guangdong Province		23.8736	114.499	Trade seizure		Guangdong Provincial Wildlife Rescue Center, China	[41]	Wang et al 2022 - https://doi.org/10.1038/s42003-022-03757-3	CPA
GAFM0013	Manis pentadactyla	Asia	China	Zengcheng District, Guangdong Province	Guangzhou City	23.3475	113.77	Trade seizure		Guangdong Provincial Wildlife Rescue Center, China	[41]	Wang et al 2022 - https://doi.org/10.1038/s42003-022-03757-3	MPA-CPB
GAFM0016	Manis pentadactyla	Asia	China	Guangdong Province	Shaoguan City	24.8027	113.573	Trade seizure		Guangdong Provincial Wildlife Rescue Center, China	[41]	Wang et al 2022 - https://doi.org/10.1038/s42003-022-03757-3	CPA
GAFM0017	Manis pentadactyla	Asia	China	Huidong County, Guangdong Province	Huizhou City	23.1233	114.417	Trade seizure		Guangdong Provincial Wildlife Rescue Center, China	[41]	Wang et al 2022 - https://doi.org/10.1038/s42003-022-03757-3	MPA-CPB
MP01	Manis pentadactyla	Asia	China	Yunnan Province		24.7889	101.499	field site	1990	Animal Branch of the Germplasm Bank of Wild Species, Chinese Academy of Sciences, China	[39]	Hu et al 2020 - https://doi.org/10.1093/nsr/nwaa034	MPA
MP03	Manis pentadactyla	Asia	China	Yunnan Province		24.7889	101.499	field site	2000	Animal Branch of the Germplasm Bank of Wild Species, Chinese Academy of Sciences, China	[39]	Hu et al 2020 - https://doi.org/10.1093/nsr/nwaa034	MPA
MP11	Manis pentadactyla	Asia	China	Yunnan Province		24.7889	101.499	field site	2005	Animal Branch of the Germplasm Bank of Wild Species, Chinese Academy of Sciences, China	[39]	Hu et al 2020 - https://doi.org/10.1093/nsr/nwaa034	MPA
MP16	Manis pentadactyla	Asia	China	Sino-Burmese border		23.5222	98.9748	Trade seizure	2014	Animal Branch of the Germplasm Bank of Wild Species, Chinese Academy of Sciences, China	[39]	Hu et al 2020 - https://doi.org/10.1093/nsr/nwaa034	MPB
MP19	Manis pentadactyla	Asia	China	Yunnan Province		24.7889	101.499	Trade seizure	2017	Animal Branch of the Germplasm Bank of Wild Species, Chinese Academy of Sciences, China	[39]	Hu et al 2020 - https://doi.org/10.1093/nsr/nwaa034	MPB
MP22	Manis pentadactyla	Asia	China	Yunnan Province		24.7889	101.499	Trade seizure	2016	Animal Branch of the Germplasm Bank of Wild Species, Chinese Academy of Sciences, China	[39]	Hu et al 2020 - https://doi.org/10.1093/nsr/nwaa034	MPB
MT3936	Manis pentadactyla	Asia	India	West Bengal	New Jalpaiguri_2	26.6842	88.4428	LR market		Zoological Society of India, Kolkata, India		This study
MT5254	Manis pentadactyla	Asia	India	West Bengal	Kolkata	22.5726	88.3639	LR market		Zoological Society of India, Kolkata, India		This study
MT5622	Manis pentadactyla	Asia	India	Assam	Guwahati	26.1158	91.7086	RR market		Zoological Society of India, Kolkata, India		This study
SRR25256554	Phataginus tricuspis	Africa	China		Yunnan	24.092	101.813	Trade seizure		Yunnan Provincial Forest Public Security Bureau, and the Animal Branch of the Germplasm Bank of Wild Species of Chinese Academy of Sciences	[21]	Gu et al 2023 - https://doi.org/10.1073/pnas.2304096120	Not Given
SRR25256555	Phataginus tricuspis	Africa	China		Yunnan	24.092	101.813	Trade seizure		Yunnan Provincial Forest Public Security Bureau, and the Animal Branch of the Germplasm Bank of Wild Species of Chinese Academy of Sciences	[21]	Gu et al 2023 - https://doi.org/10.1073/pnas.2304096120	Not Given
SRR25256556	Phataginus tricuspis	Africa	China		Yunnan	24.092	101.813	Trade seizure		Yunnan Provincial Forest Public Security Bureau, and the Animal Branch of the Germplasm Bank of Wild Species of Chinese Academy of Sciences	[21]	Gu et al 2023 - https://doi.org/10.1073/pnas.2304096120	Not Given
SRR25256557	Phataginus tricuspis	Africa	China		Yunnan	24.092	101.813	Trade seizure		Yunnan Provincial Forest Public Security Bureau, and the Animal Branch of the Germplasm Bank of Wild Species of Chinese Academy of Sciences	[21]	Gu et al 2023 - https://doi.org/10.1073/pnas.2304096120	Not Given
SRR25256559	Phataginus tricuspis	Africa	China		Yunnan	24.092	101.813	Trade seizure		Yunnan Provincial Forest Public Security Bureau, and the Animal Branch of the Germplasm Bank of Wild Species of Chinese Academy of Sciences	[21]	Gu et al 2023 - https://doi.org/10.1073/pnas.2304096120	Not Given
SRR25256561	Phataginus tricuspis	Africa	China		Yunnan	24.092	101.813	Trade seizure		Yunnan Provincial Forest Public Security Bureau, and the Animal Branch of the Germplasm Bank of Wild Species of Chinese Academy of Sciences	[21]	Gu et al 2023 - https://doi.org/10.1073/pnas.2304096120	Not Given
SRR25256562	Phataginus tricuspis	Africa	China		Yunnan	24.092	101.813	Trade seizure		Yunnan Provincial Forest Public Security Bureau, and the Animal Branch of the Germplasm Bank of Wild Species of Chinese Academy of Sciences	[21]	Gu et al 2023 - https://doi.org/10.1073/pnas.2304096120	Not Given
SRR25256563	Phataginus tricuspis	Africa	China		Yunnan	24.092	101.813	Trade seizure		Yunnan Provincial Forest Public Security Bureau, and the Animal Branch of the Germplasm Bank of Wild Species of Chinese Academy of Sciences	[21]	Gu et al 2023 - https://doi.org/10.1073/pnas.2304096120	Not Given
SRR25256564	Phataginus tricuspis	Africa	China		Yunnan	24.092	101.813	Trade seizure		Yunnan Provincial Forest Public Security Bureau, and the Animal Branch of the Germplasm Bank of Wild Species of Chinese Academy of Sciences	[21]	Gu et al 2023 - https://doi.org/10.1073/pnas.2304096120	Not Given
SRR25256567	Phataginus tricuspis	Africa	China		Yunnan	24.092	101.813	Trade seizure		Yunnan Provincial Forest Public Security Bureau, and the Animal Branch of the Germplasm Bank of Wild Species of Chinese Academy of Sciences	[21]	Gu et al 2023 - https://doi.org/10.1073/pnas.2304096120	Not Given
SRR25256568	Phataginus tricuspis	Africa	China		Yunnan	24.092	101.813	Trade seizure		Yunnan Provincial Forest Public Security Bureau, and the Animal Branch of the Germplasm Bank of Wild Species of Chinese Academy of Sciences	[21]	Gu et al 2023 - https://doi.org/10.1073/pnas.2304096120	Not Given
SRR25256569	Phataginus tricuspis	Africa	China		Yunnan	24.092	101.813	Trade seizure		Yunnan Provincial Forest Public Security Bureau, and the Animal Branch of the Germplasm Bank of Wild Species of Chinese Academy of Sciences	[21]	Gu et al 2023 - https://doi.org/10.1073/pnas.2304096120	Not Given
SRR25256574	Phataginus tricuspis	Africa	China		Yunnan	24.092	101.813	Trade seizure		Yunnan Provincial Forest Public Security Bureau, and the Animal Branch of the Germplasm Bank of Wild Species of Chinese Academy of Sciences	[21]	Gu et al 2023 - https://doi.org/10.1073/pnas.2304096120	Not Given
SRR25256575	Phataginus tricuspis	Africa	China		Yunnan	24.092	101.813	Trade seizure		Yunnan Provincial Forest Public Security Bureau, and the Animal Branch of the Germplasm Bank of Wild Species of Chinese Academy of Sciences	[21]	Gu et al 2023 - https://doi.org/10.1073/pnas.2304096120	Not Given
SRR25256576	Phataginus tricuspis	Africa	China		Yunnan	24.092	101.813	Trade seizure		Yunnan Provincial Forest Public Security Bureau, and the Animal Branch of the Germplasm Bank of Wild Species of Chinese Academy of Sciences	[21]	Gu et al 2023 - https://doi.org/10.1073/pnas.2304096120	Not Given
SRR25256586	Phataginus tricuspis	Africa	China		Yunnan	24.092	101.813	Trade seizure		Yunnan Provincial Forest Public Security Bureau, and the Animal Branch of the Germplasm Bank of Wild Species of Chinese Academy of Sciences	[21]	Gu et al 2023 - https://doi.org/10.1073/pnas.2304096120	Not Given
SRR25256588	Phataginus tricuspis	Africa	China		Yunnan	24.092	101.813	Trade seizure		Yunnan Provincial Forest Public Security Bureau, and the Animal Branch of the Germplasm Bank of Wild Species of Chinese Academy of Sciences	[21]	Gu et al 2023 - https://doi.org/10.1073/pnas.2304096120	Not Given
SRR25256589	Phataginus tricuspis	Africa	China		Yunnan	24.092	101.813	Trade seizure		Yunnan Provincial Forest Public Security Bureau, and the Animal Branch of the Germplasm Bank of Wild Species of Chinese Academy of Sciences	[21]	Gu et al 2023 - https://doi.org/10.1073/pnas.2304096120	Not Given
SRR25256590	Phataginus tricuspis	Africa	China		Yunnan	24.092	101.813	Trade seizure		Yunnan Provincial Forest Public Security Bureau, and the Animal Branch of the Germplasm Bank of Wild Species of Chinese Academy of Sciences	[21]	Gu et al 2023 - https://doi.org/10.1073/pnas.2304096120	Not Given

## Sheet: Appendix Reference list
Appendix S1 Internal References
1. Chaber AL, Moloney GK, Renault V, Morrison-Lanjouw S, Garigliany M, Flandroy L, Pires D, Busoni V, Saegerman C, Gaubert P. Examining the international bushmeat traffic in Belgium: A threat to conservation and public health. One Health. 2023 Dec 1;17:100605.
2. Gaubert P, Antunes A, Meng H, Miao L, Peigné S, Justy F, Njiokou F, Dufour S, Danquah E, Alahakoon J, Verheyen E. The complete phylogeny of pangolins: scaling up resources for the molecular tracing of the most trafficked mammals on earth. Journal of Heredity. 2018 May 11;109(4):347-59.
