# Supplementary material for: Targeted sequencing enhances detection of pangolin trafficking hotspots and dynamics of both domestic and global trade markets
Source: PLoS Biol. 2026 May 7;24(5):e3003762. doi: 10.1371/journal.pbio.3003762 (PMC13152146; doi:10.1371/journal.pbio.3003762)
Supplement: S1 Data — The underlying data has been broken up across multiple sheets (numbered as figure numbers) in an Excel Workbook. The README sheet explains the connections between sheets and their respective figures, as well as any key functions used to produce the figure from the datasheet. Coding scripts used to produce these data, along with their key figures, have been included in the Zenodo Archive (https://doi.org/10.5281/zenodo.19286247). (XLSX) [file pbio.3003762.s022.xlsx]

## Sheet: README
Readme for S1 Data
This Excel Workbook file provides the data used for plotting each figure in the manuscript
The custom Rscripts for the key figures can be found here, along with example input datasets: https://doi.org/10.5281/zenodo.19286247
Key points:
Fig. 1-3 Mapped Pie charts (combing each individuals admixture proportion in that site) are derived from the ggplot2 function geom_scatterpie()
Fig. 4. A-E are derived from the same data but have been zoomed in for each region (B-C). Therefore, we have separated the data into PANEL A and PANEL B-E. PANEL A showing Locator training sampling locations (red diamond) with the known localities (field-site and RR-market) and trade tracing sampling locations (black circle) with unknown localities (LR-market, Seizure, Unknown). PANELS B-C showin…
Fig. 5A-D shows Locator training sampling locations (red diamond) with the known localities (field-site and RR-market) and trade tracing sampling locations (black circle) with unknown localities (LR-market, Seizure, Unknown), along with predicted localities (grey crosses; averaged across bootstraps for each sample using dyplr function summarise_at()) and predicted locality bootstrap runs (used to…
S1 Fig boxplot estimates (mean, IQR, etc) were derived from the Excel boxplot function.
S2 Fig is derived directly from the S1 Appendix. Therefore, we do not provide the data again here.
S7 Fig is derived from the same data as Fig. 1 B-C, only changing to colour-blind friendly colours. Therefore, we do not provide the data again for S7 Fig.
S10 Fig is derived from the same data as Fig. 2 B-C, only changing to colour-blind friendly colours. Therefore, we do not provide the data again for S10 Fig.
S12 Fig is derived from the same data as Fig. 3 B-C, only changing to colour-blind friendly colours. Therefore, we do not provide the data again for S12 Fig.
S13 Figure boxplot estimates (mean, IQR, etc) were derived from the ggplot2 function geom_boxplot().
S15 Figure boxplot estimates (mean, IQR, etc) were derived from the ggplot2 function geom_boxplot().
S16 Fig is derived from the same data as Fig. 4 B-E, but is not zoomed into each part of the range map. Therefore, we do not provide the data again for S16 Fig.

## Sheet: Fig1.A
EIGENVEC							EIGENVAL
#FID	IID	PC1	PC2	Country	Site-type		PC1	37.9585
10488_766_Phataginus-tricuspis_Republic-of-Congo_4_Yes_RR-market	10488	0.135019	0.030172	Republic-of-Congo	RR-market		PC2	30.0451
11490_755_Phataginus-tricuspis_Democratic-Republic-of-Congo_4_Yes_RR-market	11490	0.135664	0.0294095	Democratic-Republic-of-Congo	RR-market		PC3	16.0031
12102858_818_Phataginus-tricuspis_Nigeria_4_Yes_field-site	12102858	-0.02202	0.0192655	Nigeria	field-site		PC4	12.694
12243_765_Phataginus-tricuspis_Democratic-Republic-of-Congo_4_Yes_LR-market	12243	0.132761	0.0300086	Democratic-Republic-of-Congo	LR-market		PC5	5.90779
122972_537_Phataginus-tricuspis_Uganda_5_Yes_field-site	122972	0.136054	0.0338178	Uganda	field-site		PC6	3.92042
133085_532_Phataginus-tricuspis_Liberia_4_Yes_RR-market	133085	0.013342	-0.108911	Liberia	RR-market		PC7	3.64292
14174_768_Phataginus-tricuspis_Democratic-Republic-of-Congo_4_Yes_LR-market	14174	0.134801	0.03087	Democratic-Republic-of-Congo	LR-market		PC8	3.58313
14575_774_Phataginus-tricuspis_Democratic-Republic-of-Congo_4_Yes_RR-market	14575	0.142913	0.0339026	Democratic-Republic-of-Congo	RR-market		PC9	3.34458
1586_777_Phataginus-tricuspis_Democratic-Republic-of-Congo_4_Yes_LR-market	1586	0.119105	0.0265833	Democratic-Republic-of-Congo	LR-market		PC10	3.24059
1686061_582_Phataginus-tricuspis_Central-African-Republic_4_Yes_RR-market	1686061	0.0871074	0.0246049	Central-African-Republic	RR-market
17457_793_Phataginus-tricuspis_Democratic-Republic-of-Congo_4_Yes_LR-market	17457	0.126615	0.0290578	Democratic-Republic-of-Congo	LR-market
1828023_580_Phataginus-tricuspis_Cameroon_1_Yes_NA	1828023	-0.0221623	0.0216672	Cameroon	NA
1883_767_Phataginus-tricuspis_Democratic-Republic-of-Congo_4_Yes_RR-market	1883	0.136978	0.029366	Democratic-Republic-of-Congo	RR-market
19518_761_Phataginus-tricuspis_Democratic-Republic-of-Congo_4_Yes_RR-market	19518	0.138325	0.0315041	Democratic-Republic-of-Congo	RR-market
1958164_750_Phataginus-tricuspis_Democratic-Republic-of-Congo_4_Yes_RR-market	1958164	0.105516	0.0261457	Democratic-Republic-of-Congo	RR-market
19699_762_Phataginus-tricuspis_Democratic-Republic-of-Congo_4_Yes_RR-market	19699	0.139113	0.0312706	Democratic-Republic-of-Congo	RR-market
1996314_817_Phataginus-tricuspis_Nigeria_4_Yes_field-site	1996314	0.00177397	-0.0721007	Nigeria	field-site
220403_1005_Phataginus-tricuspis_Gabon_4_Yes_field-site	220403	0.0852843	0.0209785	Gabon	field-site
222492_1014_Phataginus-tricuspis_Democratic-Republic-of-Congo_5_Yes_field-site	222492	0.133082	0.0281199	Democratic-Republic-of-Congo	field-site
222493_1009_Phataginus-tricuspisX_Democratic-Republic-of-Congo_5_Yes_field-site	222493	0.136547	0.0328841	Democratic-Republic-of-Congo	field-site
222494_1010_Phataginus-tetradactyla_Democratic-Republic-of-Congo_5_Yes_field-site	222494	0.135391	0.0297243	Democratic-Republic-of-Congo	field-site
222495_1011_Phataginus-tricuspisX_Democratic-Republic-of-Congo_5_Yes_field-site	222495	0.139569	0.0340523	Democratic-Republic-of-Congo	field-site
2224_780_Phataginus-tricuspis_Democratic-Republic-of-Congo_4_Yes_RR-market	2224	0.140421	0.0332963	Democratic-Republic-of-Congo	RR-market
222632_1012_Phataginus-tricuspisX_Democratic-Republic-of-Congo_5_Yes_field-site	222632	0.136858	0.0320765	Democratic-Republic-of-Congo	field-site
222633_1013_Phataginus-tricuspisX_Democratic-Republic-of-Congo_5_Yes_field-site	222633	0.133184	0.0310916	Democratic-Republic-of-Congo	field-site
25859_752_Phataginus-tricuspis_Democratic-Republic-of-Congo_4_Yes_RR-market	25859	0.144826	0.0338357	Democratic-Republic-of-Congo	RR-market
30806_770_Phataginus-tricuspis_Democratic-Republic-of-Congo_4_Yes_field-site	30806	0.146801	0.034495	Democratic-Republic-of-Congo	field-site
31271_769_Phataginus-tricuspis_Democratic-Republic-of-Congo_4_Yes_field-site	31271	0.146223	0.0335733	Democratic-Republic-of-Congo	field-site
34406_536_Phataginus-tricuspis_Uganda_4_Yes_LR-market	34406	0.145037	0.0328991	Uganda	LR-market
346292_828_Phataginus-tricuspis_Uganda_4_Yes_field-site	346292	0.138632	0.0337396	Uganda	field-site
346293_827_Phataginus-tricuspis_Uganda_4_Yes_field-site	346293	0.131494	0.0302617	Uganda	field-site
377283_1002_Phataginus-tricuspis_Nigeria_4_Yes_LR-market	377283	0.00311658	-0.0861461	Nigeria	LR-market
377284_1003_Phataginus-tricuspis_Nigeria_5_Yes_field-site	377284	0.00286265	-0.085069	Nigeria	field-site
379617_1004_Phataginus-tricuspis_Nigeria_4_Yes_field-site	379617	0.00359973	-0.0694911	Nigeria	field-site
38099_829_Phataginus-tricuspis_Cameroon_4_Yes_RR-market	38099	-0.0224954	0.0175797	Cameroon	RR-market
38505_810_Phataginus-tricuspis_Liberia_4_Yes_RR-market	38505	0.0108573	-0.114153	Liberia	RR-market
4305_788_Phataginus-tricuspis_Democratic-Republic-of-Congo_4_Yes_RR-market	4305	0.145171	0.032583	Democratic-Republic-of-Congo	RR-market
4306_789_Phataginus-tricuspis_Democratic-Republic-of-Congo_4_Yes_RR-market	4306	0.128637	0.0315704	Democratic-Republic-of-Congo	RR-market
5661_822_Phataginus-tricuspis_Sierra-Leone_4_Yes_RR-market	5661	0.0116259	-0.114162	Sierra-Leone	RR-market
59269_821_Phataginus-tricuspis_Sierra-Leone_4_Yes_RR-market	59269	0.0129783	-0.128118	Sierra-Leone	RR-market
619030_579_Phataginus-tricuspis_Liberia_1_Yes_NA	619030	0.0128542	-0.119332	Liberia	NA
6257_775_Phataginus-tricuspis_Democratic-Republic-of-Congo_4_Yes_LR-market	6257	0.13339	0.0311572	Democratic-Republic-of-Congo	LR-market
634a_786_Phataginus-tricuspis_Democratic-Republic-of-Congo_4_Yes_RR-market	634a	0.124684	0.0252622	Democratic-Republic-of-Congo	RR-market
634b_787_Phataginus-tricuspis_Democratic-Republic-of-Congo_4_Yes_RR-market	634b	0.132909	0.030691	Democratic-Republic-of-Congo	RR-market
66651_797_Phataginus-tricuspis_Equatorial-Guinea_5_Yes_RR-market	66651	-0.0186787	0.0162338	Equatorial-Guinea	RR-market
6993_758_Phataginus-tricuspis_Democratic-Republic-of-Congo_4_Yes_RR-market	6993	0.142879	0.0328809	Democratic-Republic-of-Congo	RR-market
7211_760_Phataginus-tricuspis_Democratic-Republic-of-Congo_4_Yes_RR-market	7211	0.124435	0.0297851	Democratic-Republic-of-Congo	RR-market
75076_830_Phataginus-tricuspis_Cameroon_4_Yes_RR-market	75076	-0.0199912	0.0201206	Cameroon	RR-market
761813_807_Phataginus-tricuspis_Ghana_4_Yes_RR-market	761813	0.0128045	-0.126043	Ghana	RR-market
83006m0576_791_Phataginus-tricuspis_Democratic-Republic-of-Congo_4_Yes_LR-market	83006m0576	0.141071	0.0339007	Democratic-Republic-of-Congo	LR-market
m3875_619_Phataginus-tricuspis_Democratic-Republic-of-Congo_3_Yes_NA	m3875	0.128331	0.0316737	Democratic-Republic-of-Congo	NA
1t_1064_Phataginus-tricuspis_Republic-of-Congo_6_No_LR-market	1t	0.0910251	0.0247894	Republic-of-Congo	LR-market
2t_1065_Phataginus-tricuspis_Republic-of-Congo_6_No_RR-market	2t	0.0874259	0.0254423	Republic-of-Congo	RR-market
3t_1066_Phataginus-tricuspis_Republic-of-Congo_6_No_RR-market	3t	0.093028	0.0279129	Republic-of-Congo	RR-market
4t_1067_Phataginus-tricuspis_Republic-of-Congo_6_No_RR-market	4t	0.0888409	0.0264664	Republic-of-Congo	RR-market
5t_1068_Phataginus-tricuspis_Republic-of-Congo_6_No_RR-market	5t	0.0899793	0.0242731	Republic-of-Congo	RR-market
6t_1069_Phataginus-tricuspis_Republic-of-Congo_6_No_RR-market	6t	0.0872506	0.0257121	Republic-of-Congo	RR-market
7t_1070_Phataginus-tricuspis_Republic-of-Congo_6_No_RR-market	7t	0.0871841	0.0245101	Republic-of-Congo	RR-market
a10_1132_Phataginus-tricuspis_Benin_4_No_LR-market	a10	0.00434762	-0.0875461	Benin	LR-market
a11_1133_Phataginus-tricuspis_Benin_4_No_LR-market	a11	0.00476993	-0.0989855	Benin	LR-market
a19_1141_Phataginus-tricuspis_Benin_4_No_LR-market	a19	0.00301567	-0.114225	Benin	LR-market
a1_1123_Phataginus-tricuspis_Benin_4_No_LR-market	a1	0.00322774	-0.0904503	Benin	LR-market
a38_1158_Phataginus-tricuspis_Benin_4_No_RR-market	a38	0.00527347	-0.097208	Benin	RR-market
a39_1159_Phataginus-tricuspis_Benin_4_No_RR-market	a39	0.00383972	-0.0937753	Benin	RR-market
a42_1162_Phataginus-tricuspis_Benin_4_No_RR-market	a42	0.00377494	-0.0953752	Benin	RR-market
a43_1163_Phataginus-tricuspis_Benin_4_No_RR-market	a43	0.00537985	-0.0972781	Benin	RR-market
a60_1179_Phataginus-tricuspis_Togo_5_No_LR-market	a60	0.00345848	-0.0949446	Togo	LR-market
a63_1182_Phataginus-tricuspis_Togo_5_No_LR-market	a63	0.00342353	-0.102191	Togo	LR-market
a65_1184_Smutsia-giganteaX_Benin_4_No_LR-market	a65	0.00418232	-0.0926579	Benin	LR-market
a6_1128_Phataginus-tricuspis_Benin_4_No_RR-market	a6	0.00413093	-0.0964573	Benin	RR-market
a74_1193_Phataginus-tricuspis_Benin_4_No_field-site	a74	0.00469336	-0.0948139	Benin	field-site
a78_1197_Phataginus-tricuspis_Benin_4_No_field-site	a78	0.00471749	-0.0949833	Benin	field-site
a79_1198_Phataginus-tricuspis_Benin_4_No_field-site	a79	0.00404372	-0.0960808	Benin	field-site
a80_1199_Phataginus-tricuspis_Benin_4_No_field-site	a80	0.0047839	-0.0974641	Benin	field-site
b11_1211_Phataginus-tricuspis_Benin_4_No_RR-market	b11	0.00388281	-0.0933061	Benin	RR-market
b12_1212_Phataginus-tricuspis_Benin_4_No_RR-market	b12	0.00349114	-0.0857289	Benin	RR-market
b14_1214_Phataginus-tricuspis_Benin_4_No_field-site	b14	0.00426119	-0.0953813	Benin	field-site
b16_1216_Phataginus-tricuspis_Benin_4_No_field-site	b16	0.00444481	-0.0977393	Benin	field-site
b17_1217_Phataginus-tricuspis_Benin_4_No_field-site	b17	0.00399954	-0.0943165	Benin	field-site
b18_1218_Phataginus-tricuspis_Benin_4_No_field-site	b18	0.00333822	-0.0963723	Benin	field-site
b21_1221_Phataginus-tricuspis_Benin_4_No_field-site	b21	0.00486308	-0.0988165	Benin	field-site
b23_1223_Phataginus-tricuspis_Benin_4_No_field-site	b23	0.00306035	-0.0936647	Benin	field-site
b24_1224_Phataginus-tricuspis_Benin_4_No_field-site	b24	0.00520377	-0.102254	Benin	field-site
b25_1225_Phataginus-tricuspis_Benin_4_No_field-site	b25	0.00394702	-0.0970721	Benin	field-site
b2_1202_Phataginus-tricuspis_Benin_4_No_field-site	b2	0.00432323	-0.0917292	Benin	field-site
b3_1203_Phataginus-tricuspis_Benin_4_No_field-site	b3	0.00378148	-0.0933756	Benin	field-site
b47_1247_Phataginus-tricuspis_Benin_4_No_LR-market	b47	0.00389499	-0.0959273	Benin	LR-market
b50_1250_Phataginus-tricuspis_Benin_4_No_RR-market	b50	0.00386014	-0.0938703	Benin	RR-market
b51_1251_Phataginus-tricuspis_Benin_4_No_RR-market	b51	0.00511827	-0.0873542	Benin	RR-market
b55_1255_Phataginus-tricuspis_Benin_4_No_RR-market	b55	0.00147829	-0.111048	Benin	RR-market
b5_1205_Phataginus-tricuspis_Benin_4_No_field-site	b5	0.00390604	-0.0919882	Benin	field-site
b6_1206_Phataginus-tricuspis_Benin_4_No_field-site	b6	0.00320853	-0.0958908	Benin	field-site
b7_1207_Phataginus-tricuspis_Benin_4_No_field-site	b7	0.00469024	-0.0965421	Benin	field-site
b8_1208_Phataginus-tricuspis_Benin_4_No_field-site	b8	0.00417248	-0.0954904	Benin	field-site
bay012_38_Phataginus-tricuspis_Cameroon_5_No_RR-market	bay012	-0.0242098	0.0187551	Cameroon	RR-market
bay030_39_Phataginus-tricuspis_Cameroon_5_No_RR-market	bay030	-0.01935	0.0183485	Cameroon	RR-market
cam002_61_Phataginus-tricuspis_Cameroon_4_No_LR-market	cam002	-0.0245924	0.0241185	Cameroon	LR-market
cam004_63_Phataginus-tricuspis_Cameroon_4_No_LR-market	cam004	-0.0211816	0.0175522	Cameroon	LR-market
cam008_64_Phataginus-tricuspis_Cameroon_4_No_LR-market	cam008	-0.0232768	0.0236408	Cameroon	LR-market
cam017_34_Phataginus-tricuspis_Cameroon_5_No_RR-market	cam017	-0.0231419	0.0161572	Cameroon	RR-market
cam039_49_Phataginus-tricuspis_Cameroon_5_No_RR-market	cam039	-0.0241901	0.0197898	Cameroon	RR-market
cam043_50_Phataginus-tricuspis_Cameroon_5_No_RR-market	cam043	-0.0263049	0.020076	Cameroon	RR-market
cam048_36_Phataginus-tricuspis_Cameroon_5_No_RR-market	cam048	-0.0242751	0.0170362	Cameroon	RR-market
cam052_52_Phataginus-tricuspis_Cameroon_5_No_RR-market	cam052	-0.0226821	0.0164708	Cameroon	RR-market
dj10_1355_Phataginus-tricuspis_Cameroon_4_No_RR-market	dj10	-0.0213227	0.0194918	Cameroon	RR-market
dj11_1356_Phataginus-tricuspis_Cameroon_4_No_RR-market	dj11	-0.0211325	0.0197546	Cameroon	RR-market
dj13_1358_Phataginus-tricuspis_Cameroon_4_No_RR-market	dj13	-0.0231913	0.0180224	Cameroon	RR-market
dj1_1354_Phataginus-tricuspis_Cameroon_4_No_RR-market	dj1	-0.0224018	0.0206583	Cameroon	RR-market
dj2_1359_Phataginus-tricuspis_Cameroon_4_No_RR-market	dj2	-0.0195008	0.0197966	Cameroon	RR-market
dj3_1360_Phataginus-tricuspis_Cameroon_4_No_RR-market	dj3	-0.020676	0.0199043	Cameroon	RR-market
dj5_1362_Phataginus-tricuspis_Cameroon_4_No_RR-market	dj5	-0.0229468	0.0196941	Cameroon	RR-market
dj6_1363_Phataginus-tricuspis_Cameroon_4_No_RR-market	dj6	-0.0212803	0.0194304	Cameroon	RR-market
dj7_1364_Phataginus-tricuspis_Cameroon_4_No_RR-market	dj7	-0.0213693	0.0186386	Cameroon	RR-market
dj8_1365_Phataginus-tricuspis_Cameroon_4_No_RR-market	dj8	-0.0226192	0.0198864	Cameroon	RR-market
dj9_1366_Phataginus-tricuspis_Cameroon_4_No_RR-market	dj9	-0.0207378	0.0185627	Cameroon	RR-market
dlaa12_176_Phataginus-tricuspis_Cameroon_4_No_LR-market	dlaa12	-0.0252337	0.0226227	Cameroon	LR-market
dlaa13_177_Phataginus-tricuspis_Cameroon_4_No_LR-market	dlaa13	-0.0245809	0.020283	Cameroon	LR-market
dlaa1_172_Phataginus-tricuspis_Cameroon_4_No_LR-market	dlaa1	-0.0232645	0.018939	Cameroon	LR-market
dlaa30_179_Phataginus-tricuspis_Cameroon_4_No_LR-market	dlaa30	-0.0267968	0.0193535	Cameroon	LR-market
dlaa31_180_Phataginus-tricuspis_Cameroon_4_No_LR-market	dlaa31	-0.0247124	0.0220123	Cameroon	LR-market
dlaa32_181_Phataginus-tricuspis_Cameroon_4_No_LR-market	dlaa32	-0.0220762	0.0182814	Cameroon	LR-market
dlaa33_182_Phataginus-tricuspis_Cameroon_4_No_LR-market	dlaa33	-0.0246325	0.0186325	Cameroon	LR-market
dlaa34_183_Phataginus-tricuspis_Cameroon_4_No_LR-market	dlaa34	-0.0235601	0.0189144	Cameroon	LR-market
dlaa35_184_Phataginus-tricuspis_Cameroon_4_No_LR-market	dlaa35	-0.0238272	0.019849	Cameroon	LR-market
dlaa36_185_Phataginus-tricuspis_Cameroon_4_No_LR-market	dlaa36	-0.0248256	0.0194427	Cameroon	LR-market
dlaa37_186_Phataginus-tricuspis_Cameroon_4_No_LR-market	dlaa37	-0.0244134	0.0208854	Cameroon	LR-market
dlaa40_189_Phataginus-tricuspis_Cameroon_4_No_LR-market	dlaa40	-0.0236915	0.020265	Cameroon	LR-market
dlaa41_190_Phataginus-tricuspis_Cameroon_4_No_LR-market	dlaa41	-0.0214934	0.0181475	Cameroon	LR-market
dlaa7_174_Phataginus-tricuspis_Cameroon_4_No_LR-market	dlaa7	-0.022546	0.0193276	Cameroon	LR-market
dlaa8_175_Phataginus-tricuspis_Cameroon_4_No_LR-market	dlaa8	-0.023768	0.0194143	Cameroon	LR-market
dlab13_196_Phataginus-tricuspis_Cameroon_4_No_LR-market	dlab13	-0.0250945	0.0195703	Cameroon	LR-market
dlab14_197_Phataginus-tricuspis_Cameroon_4_No_LR-market	dlab14	-0.0237192	0.0192399	Cameroon	LR-market
dlab16_199_Phataginus-tricuspis_Cameroon_4_No_LR-market	dlab16	-0.025631	0.0209298	Cameroon	LR-market
dlab28_201_Phataginus-tricuspis_Cameroon_4_No_LR-market	dlab28	-0.024775	0.0192434	Cameroon	LR-market
dlab29_202_Phataginus-tricuspis_Cameroon_4_No_LR-market	dlab29	-0.0277751	0.0215508	Cameroon	LR-market
dlab31_204_Phataginus-tricuspis_Cameroon_4_No_LR-market	dlab31	-0.0230748	0.0176448	Cameroon	LR-market
dlab32_205_Phataginus-tricuspis_Cameroon_4_No_LR-market	dlab32	-0.0239172	0.0179122	Cameroon	LR-market
dlab33_206_Phataginus-tricuspis_Cameroon_4_No_LR-market	dlab33	-0.0212876	0.0156056	Cameroon	LR-market
dlab35_208_Phataginus-tricuspis_Cameroon_4_No_LR-market	dlab35	-0.0221119	0.0191722	Cameroon	LR-market
dlab3_194_Phataginus-tricuspis_Cameroon_4_No_LR-market	dlab3	-0.0222568	0.014849	Cameroon	LR-market
dlab45_209_Phataginus-tricuspis_Cameroon_4_No_LR-market	dlab45	-0.0238451	0.0190203	Cameroon	LR-market
dlab46_210_Phataginus-tricuspis_Cameroon_4_No_LR-market	dlab46	-0.024599	0.0170812	Cameroon	LR-market
dlab47_211_Phataginus-tricuspis_Cameroon_4_No_LR-market	dlab47	-0.0236265	0.0198908	Cameroon	LR-market
dlab4_195_Phataginus-tricuspis_Cameroon_4_No_LR-market	dlab4	-0.0214091	0.0166168	Cameroon	LR-market
ek1_1319_Phataginus-tricuspis_Cameroon_4_No_RR-market	ek1	-0.0243481	0.0201926	Cameroon	RR-market
ek2_1326_Phataginus-tricuspis_Cameroon_4_No_RR-market	ek2	-0.0244919	0.0189762	Cameroon	RR-market
ek3_1327_Phataginus-tricuspis_Cameroon_4_No_RR-market	ek3	-0.0235127	0.0169478	Cameroon	RR-market
inc20_513_Phataginus-tricuspis_Ivory-Coast_4_No_RR-market	inc20	0.0124182	-0.126759	Ivory-Coast	RR-market
lo1_1367_Phataginus-tricuspis_Cameroon_4_No_RR-market	lo1	-0.0234797	0.0188491	Cameroon	RR-market
lo2_1368_Phataginus-tricuspis_Cameroon_4_No_RR-market	lo2	-0.0211926	0.0212521	Cameroon	RR-market
lo3_1369_Phataginus-tricuspis_Cameroon_4_No_RR-market	lo3	-0.0210699	0.0182086	Cameroon	RR-market
lo4_1370_Phataginus-tricuspis_Cameroon_4_No_RR-market	lo4	-0.0203413	0.0217802	Cameroon	RR-market
lo5_1371_Phataginus-tricuspis_Cameroon_4_No_RR-market	lo5	-0.0228919	0.0182407	Cameroon	RR-market
mc1_215_Phataginus-tricuspis_Cameroon_4_No_field-site	mc1	-0.0201884	0.0197611	Cameroon	field-site
mg10_1375_Phataginus-tricuspis_Cameroon_4_No_RR-market	mg10	-0.0222723	0.0155306	Cameroon	RR-market
mg11_1376_Phataginus-tricuspis_Cameroon_4_No_RR-market	mg11	-0.0239737	0.0179895	Cameroon	RR-market
mg12_1377_Phataginus-tricuspis_Cameroon_4_No_RR-market	mg12	-0.0222986	0.0165902	Cameroon	RR-market
mg13_1378_Phataginus-tricuspis_Cameroon_4_No_RR-market	mg13	-0.0188244	0.0175968	Cameroon	RR-market
mg15_1380_Phataginus-tricuspis_Cameroon_4_No_RR-market	mg15	-0.024162	0.0196621	Cameroon	RR-market
mg16_1381_Phataginus-tricuspis_Cameroon_4_No_RR-market	mg16	-0.0241609	0.0193429	Cameroon	RR-market
mg18_1383_Phataginus-tricuspis_Cameroon_4_No_RR-market	mg18	-0.0240358	0.0187689	Cameroon	RR-market
mg19_1384_Phataginus-tricuspis_Cameroon_4_No_RR-market	mg19	-0.0243429	0.0188073	Cameroon	RR-market
mg1_1374_Phataginus-tricuspis_Cameroon_4_No_RR-market	mg1	-0.0227633	0.019477	Cameroon	RR-market
mg2_1385_Phataginus-tricuspis_Cameroon_4_No_RR-market	mg2	-0.0248693	0.0207613	Cameroon	RR-market
mg3_1386_Phataginus-tricuspis_Cameroon_4_No_RR-market	mg3	-0.0248171	0.0171721	Cameroon	RR-market
mg6_1389_Phataginus-tricuspis_Cameroon_4_No_RR-market	mg6	-0.0236163	0.0196016	Cameroon	RR-market
mg7_1390_Phataginus-tricuspis_Cameroon_4_No_RR-market	mg7	-0.0235227	0.01818	Cameroon	RR-market
mg8_1391_Phataginus-tricuspis_Cameroon_4_No_RR-market	mg8	-0.0241619	0.0184579	Cameroon	RR-market
mg9_1392_Phataginus-tricuspis_Cameroon_4_No_RR-market	mg9	-0.02402	0.0186361	Cameroon	RR-market
pandrc918mus10_1015_Phataginus-tricuspis_Democratic-Republic-of-Congo_6_No_LR-market	pandrc918mus10	0.134983	0.028096	Democratic-Republic-of-Congo	LR-market
sg10_1402_Phataginus-tricuspis_Cameroon_4_No_LR-market	sg10	-0.0225278	0.0197809	Cameroon	LR-market
sg11_1403_Phataginus-tricuspis_Cameroon_4_No_LR-market	sg11	-0.0172401	0.0160165	Cameroon	LR-market
sg12_1404_Phataginus-tricuspis_Cameroon_4_No_LR-market	sg12	-0.0232039	0.020204	Cameroon	LR-market
sg13_1405_Phataginus-tricuspis_Cameroon_4_No_LR-market	sg13	-0.0231602	0.0192345	Cameroon	LR-market
sg14_1406_Phataginus-tricuspis_Cameroon_4_No_LR-market	sg14	-0.0206239	0.0179615	Cameroon	LR-market
sg17_1409_Phataginus-tricuspis_Cameroon_4_No_LR-market	sg17	-0.0225296	0.0200667	Cameroon	LR-market
sg18_1410_Phataginus-tricuspis_Cameroon_4_No_LR-market	sg18	-0.0221332	0.0197834	Cameroon	LR-market
sg20_1413_Phataginus-tricuspis_Cameroon_4_No_LR-market	sg20	-0.0193813	0.0196957	Cameroon	LR-market
sg21_1414_Phataginus-tricuspis_Cameroon_4_No_LR-market	sg21	-0.021199	0.0186346	Cameroon	LR-market
sg22_1415_Phataginus-tricuspis_Cameroon_4_No_LR-market	sg22	-0.0215062	0.0203868	Cameroon	LR-market
sg23_1416_Phataginus-tricuspis_Cameroon_4_No_LR-market	sg23	-0.022211	0.0188165	Cameroon	LR-market
sg24_1417_Phataginus-tricuspis_Cameroon_4_No_LR-market	sg24	-0.0223862	0.0182679	Cameroon	LR-market
sg25_1418_Phataginus-tricuspis_Cameroon_4_No_LR-market	sg25	-0.0215617	0.0204666	Cameroon	LR-market
sg26_1419_Phataginus-tricuspis_Cameroon_4_No_LR-market	sg26	-0.0218094	0.0195522	Cameroon	LR-market
sg27_1420_Phataginus-tricuspis_Cameroon_4_No_LR-market	sg27	-0.0215436	0.0201934	Cameroon	LR-market
sg2_1412_Phataginus-tricuspis_Cameroon_4_No_LR-market	sg2	-0.0246706	0.0190159	Cameroon	LR-market
sg3_1423_Phataginus-tricuspis_Cameroon_4_No_LR-market	sg3	-0.0244199	0.0183773	Cameroon	LR-market
sg4_1424_Phataginus-tricuspis_Cameroon_4_No_LR-market	sg4	-0.0183999	0.0189327	Cameroon	LR-market
sg5_1425_Phataginus-tricuspis_Cameroon_4_No_LR-market	sg5	-0.0228681	0.0179137	Cameroon	LR-market
sg7_1426_Phataginus-tricuspis_Cameroon_4_No_LR-market	sg7	-0.0209463	0.0187369	Cameroon	LR-market
sg9_1428_Phataginus-tricuspis_Cameroon_4_No_LR-market	sg9	-0.0237292	0.0190497	Cameroon	LR-market
t1024_141_Phataginus-tricuspis_Equatorial-Guinea_5_No_RR-market	t1024	-0.022873	0.0172528	Equatorial-Guinea	RR-market
t1049_137_Phataginus-tricuspis_Equatorial-Guinea_5_No_RR-market	t1049	-0.022277	0.0173769	Equatorial-Guinea	RR-market
t1052_143_Phataginus-tricuspis_Equatorial-Guinea_5_No_RR-market	t1052	-0.0220684	0.017841	Equatorial-Guinea	RR-market
t1059_129_Phataginus-tricuspis_Equatorial-Guinea_5_No_RR-market	t1059	-0.0216212	0.0201951	Equatorial-Guinea	RR-market
t1063_130_Phataginus-tricuspis_Equatorial-Guinea_5_No_RR-market	t1063	-0.0217504	0.018093	Equatorial-Guinea	RR-market
t1064_131_Phataginus-tricuspis_Equatorial-Guinea_5_No_RR-market	t1064	-0.019604	0.0174212	Equatorial-Guinea	RR-market
t1092_138_Phataginus-tricuspis_Equatorial-Guinea_5_No_RR-market	t1092	-0.0217035	0.0190225	Equatorial-Guinea	RR-market
t1096_136_Phataginus-tricuspis_Equatorial-Guinea_5_No_RR-market	t1096	-0.0234072	0.0167819	Equatorial-Guinea	RR-market
t1099_140_Phataginus-tricuspis_Equatorial-Guinea_5_No_RR-market	t1099	-0.0230458	0.0192721	Equatorial-Guinea	RR-market
t1103_135_Phataginus-tricuspis_Equatorial-Guinea_5_No_LR-market	t1103	-0.0212365	0.0187379	Equatorial-Guinea	LR-market
t1141_133_Phataginus-tricuspis_Equatorial-Guinea_5_No_RR-market	t1141	-0.0197992	0.0160984	Equatorial-Guinea	RR-market
t1157_132_Phataginus-tricuspis_Equatorial-Guinea_5_No_RR-market	t1157	-0.0215015	0.0227786	Equatorial-Guinea	RR-market
t1314_112_Smutsia-giganteaX_Ghana_5_No_LR-market	t1314	0.0128694	-0.127542	Ghana	LR-market
t1317_111_Phataginus-tricuspis_Ghana_5_No_LR-market	t1317	0.0131202	-0.125225	Ghana	LR-market
t1409_1_Phataginus-tricuspis_Ivory-Coast_5_No_LR-market	t1409	0.0122805	-0.116527	Ivory-Coast	LR-market
t1413_2_Phataginus-tricuspis_Ivory-Coast_5_No_LR-market	t1413	0.0147413	-0.129047	Ivory-Coast	LR-market
t1442_162_Phataginus-tricuspis_Ivory-Coast_5_No_LR-market	t1442	0.0129727	-0.12889	Ivory-Coast	LR-market
t1443_163_Phataginus-tricuspis_Ivory-Coast_5_No_LR-market	t1443	0.0122385	-0.124369	Ivory-Coast	LR-market
t1563_115_Phataginus-tricuspis_Equatorial-Guinea_5_No_LR-market	t1563	-0.023776	0.0183694	Equatorial-Guinea	LR-market
t1654_33_Phataginus-tricuspis_Central-African-Republic_4_No_trade-seizure	t1654	0.123289	0.0269389	Central-African-Republic	trade-seizure
t1655_32_Phataginus-tricuspis_Cameroon_1_No_trade-seizure	t1655	-0.0215821	0.0203343	Cameroon	trade-seizure
t1689_117_Phataginus-tricuspis_Cameroon_4_No_LR-market	t1689	-0.025314	0.0190867	Cameroon	LR-market
t1703_118_Phataginus-tricuspis_Cameroon_4_No_LR-market	t1703	-0.0228922	0.0169011	Cameroon	LR-market
t1704_119_Phataginus-tricuspis_Cameroon_4_No_LR-market	t1704	-0.0226266	0.0172933	Cameroon	LR-market
t1736_120_Phataginus-tricuspis_Cameroon_4_No_LR-market	t1736	-0.0253752	0.0204197	Cameroon	LR-market
t1744_121_Phataginus-tricuspis_Cameroon_4_No_LR-market	t1744	-0.0258188	0.0188749	Cameroon	LR-market
t1756_122_Phataginus-tricuspis_Cameroon_4_No_LR-market	t1756	-0.0246344	0.0192688	Cameroon	LR-market
t1777_123_Phataginus-tricuspis_Togo_5_No_field-site	t1777	0.00499952	-0.09614	Togo	field-site
t1780_124_Phataginus-tricuspis_Togo_4_No_RR-market	t1780	0.00482428	-0.0948848	Togo	RR-market
t1789_125_Phataginus-tricuspis_Togo_5_No_field-site	t1789	0.00436373	-0.0939138	Togo	field-site
t1802_126_Phataginus-tricuspis_Togo_4_No_RR-market	t1802	0.0049477	-0.0892243	Togo	RR-market
t1866_144_Phataginus-tricuspis_Guinea_5_No_RR-market	t1866	0.0128829	-0.126154	Guinea	RR-market
t1867_145_Phataginus-tricuspis_Guinea_5_No_RR-market	t1867	0.012116	-0.126816	Guinea	RR-market
t2141_148_Phataginus-tricuspis_Cameroon_1_No_trade-seizure	t2141	-0.0203553	0.0196198	Cameroon	trade-seizure
t2145_149_Phataginus-tricuspis_Cameroon_1_No_trade-seizure	t2145	-0.0232145	0.0224812	Cameroon	trade-seizure
t2163_152_Phataginus-tricuspis_Cameroon_1_No_trade-seizure	t2163	-0.021017	0.0200509	Cameroon	trade-seizure
t2205_127_Phataginus-tricuspis_Benin_4_No_RR-market	t2205	0.00408003	-0.0955253	Benin	RR-market
t2219_128_Phataginus-tricuspis_Benin_4_No_LR-market	t2219	0.00401961	-0.0924898	Benin	LR-market
t2268_69_Phataginus-tricuspis_Democratic-Republic-of-Congo_4_No_RR-market	t2268	0.132671	0.0285669	Democratic-Republic-of-Congo	RR-market
t3156_70_Phataginus-tricuspis_Democratic-Republic-of-Congo_5_No_field-site	t3156	0.12486	0.0259584	Democratic-Republic-of-Congo	field-site
t3166_80_Phataginus-tricuspis_Gabon_6_No_LR-market	t3166	0.0870572	0.0266039	Gabon	LR-market
t3168_82_Phataginus-tricuspis_Gabon_6_No_RR-market	t3168	0.0710357	0.021294	Gabon	RR-market
t3169_83_Phataginus-tricuspis_Gabon_6_No_RR-market	t3169	0.0804886	0.0254104	Gabon	RR-market
t3170_84_Phataginus-tricuspis_Gabon_6_No_RR-market	t3170	-0.0209095	0.0166092	Gabon	RR-market
t3171_20_Phataginus-tricuspis_Gabon_4_No_RR-market	t3171	-0.0188802	0.0147202	Gabon	RR-market
t3172_85_Phataginus-tricuspis_Gabon_4_No_RR-market	t3172	-0.0165516	0.0159277	Gabon	RR-market
t3173_14_Phataginus-tricuspisX_Gabon_4_No_RR-market	t3173	-0.0201706	0.0184385	Gabon	RR-market
t3176_88_Phataginus-tricuspis_Gabon_4_No_LR-market	t3176	0.0925843	0.0277526	Gabon	LR-market
t3202bm_159_Phataginus-tricuspis_Guinea_1_No_NA	t3202bm	0.0129634	-0.127758	Guinea	NA
t579_43_Phataginus-tricuspis_Cameroon_5_No_RR-market	t579	-0.0202869	0.0188659	Cameroon	RR-market
t580_44_Phataginus-tricuspis_Cameroon_5_No_RR-market	t580	-0.0186855	0.0203364	Cameroon	RR-market
t584_46_Phataginus-tricuspis_Cameroon_5_No_RR-market	t584	-0.0252387	0.0207122	Cameroon	RR-market
t587_47_Phataginus-tricuspis_Cameroon_5_No_RR-market	t587	-0.027549	0.0223874	Cameroon	RR-market
t594_41_Phataginus-tricuspis_Cameroon_5_No_RR-market	t594	-0.0237822	0.0202158	Cameroon	RR-market
t602_56_Phataginus-tricuspis_Cameroon_4_No_LR-market	t602	-0.0244032	0.0211229	Cameroon	LR-market
t603_57_Phataginus-tricuspis_Cameroon_4_No_LR-market	t603	-0.0197655	0.0200421	Cameroon	LR-market
t605_58_Phataginus-tricuspis_Cameroon_4_No_LR-market	t605	-0.0186745	0.0189574	Cameroon	LR-market
t617_67_Phataginus-tricuspis_Democratic-Republic-of-Congo_5_No_RR-market	t617	0.141712	0.0327027	Democratic-Republic-of-Congo	RR-market
t619_68_Phataginus-tricuspis_Democratic-Republic-of-Congo_5_No_RR-market	t619	0.142278	0.0351972	Democratic-Republic-of-Congo	RR-market
t707_72_Phataginus-tricuspis_Gabon_4_No_LR-market	t707	-0.0159231	0.0189305	Gabon	LR-market
t775_96_Phataginus-tricuspis_Guinea_5_No_RR-market	t775	0.0100975	-0.113326	Guinea	RR-market
t781_73_Phataginus-tricuspis_Gabon_4_No_LR-market	t781	-0.0219454	0.0174535	Gabon	LR-market
t787_92_Phataginus-tricuspis_Ghana_5_No_field-site	t787	0.0153506	-0.135723	Ghana	field-site
t805ep5pg3_74_Phataginus-tricuspis_Gabon_4_No_RR-market	t805ep5pg3	0.0808028	0.0253669	Gabon	RR-market
t813_100_Phataginus-tricuspis_Benin_5_No_RR-market	t813	0.00223688	-0.0783786	Benin	RR-market
t815_102_Phataginus-tricuspis_Benin_5_No_RR-market	t815	0.00417373	-0.104286	Benin	RR-market
t877_105_Phataginus-tricuspis_Nigeria_4_No_RR-market	t877	0.00531382	-0.0838636	Nigeria	RR-market
t878_106_Phataginus-tricuspis_Nigeria_4_No_RR-market	t878	0.0041005	-0.089138	Nigeria	RR-market
t946_109_Phataginus-tricuspis_Togo_4_No_RR-market	t946	0.00449275	-0.0794645	Togo	RR-market
t954_110_Phataginus-tricuspis_Togo_5_No_RR-market	t954	0.00499897	-0.0959593	Togo	RR-market
tetra12_510_Phataginus-tricuspis_Ivory-Coast_4_No_RR-market	tetra12	0.015105	-0.140469	Ivory-Coast	RR-market
tetra2_500_Smutsia-giganteaX_Ivory-Coast_5_No_LR-market	tetra2	0.013632	-0.126587	Ivory-Coast	LR-market
tetra4_502_Phataginus-tricuspis_Ivory-Coast_4_No_RR-market	tetra4	0.0127159	-0.126914	Ivory-Coast	RR-market
tetra5_503_Phataginus-tricuspis_Ivory-Coast_4_No_RR-market	tetra5	0.0126377	-0.125416	Ivory-Coast	RR-market
tetra6_504_Phataginus-tricuspis_Ivory-Coast_4_No_RR-market	tetra6	0.0139496	-0.12451	Ivory-Coast	RR-market
tetra9_507_Phataginus-tricuspis_Ivory-Coast_4_No_RR-market	tetra9	0.013718	-0.121	Ivory-Coast	RR-market
y100_300_Phataginus-tricuspis_Cameroon_4_No_LR-market	y100	-0.0190104	0.0184882	Cameroon	LR-market
y102_302_Phataginus-tricuspis_Cameroon_4_No_LR-market	y102	-0.0211368	0.0199123	Cameroon	LR-market
y109_309_Phataginus-tricuspis_Cameroon_4_No_LR-market	y109	-0.0210581	0.0175689	Cameroon	LR-market
y10_225_Phataginus-tricuspis_Cameroon_4_No_LR-market	y10	-0.0230248	0.0184171	Cameroon	LR-market
y110_310_Phataginus-tricuspis_Cameroon_4_No_LR-market	y110	-0.0230946	0.01884	Cameroon	LR-market
y113_313_Phataginus-tricuspis_Cameroon_4_No_LR-market	y113	-0.0244643	0.0197416	Cameroon	LR-market
y114_314_Phataginus-tricuspis_Cameroon_4_No_LR-market	y114	-0.0212365	0.0196747	Cameroon	LR-market
y115_315_Phataginus-tricuspis_Cameroon_4_No_LR-market	y115	-0.0179953	0.0220956	Cameroon	LR-market
y117_317_Phataginus-tricuspis_Cameroon_4_No_LR-market	y117	-0.0193874	0.0188295	Cameroon	LR-market
y11_226_Phataginus-tricuspis_Cameroon_4_No_LR-market	y11	-0.0242083	0.0156587	Cameroon	LR-market
y121_321_Phataginus-tricuspis_Cameroon_4_No_LR-market	y121	-0.0205415	0.0201511	Cameroon	LR-market
y122_322_Phataginus-tricuspis_Cameroon_4_No_LR-market	y122	-0.0220178	0.0173024	Cameroon	LR-market
y123_323_Phataginus-tricuspis_Cameroon_4_No_LR-market	y123	-0.0228118	0.0184722	Cameroon	LR-market
y125_325_Phataginus-tricuspis_Cameroon_4_No_LR-market	y125	-0.0203387	0.0167518	Cameroon	LR-market
y127_327_Phataginus-tricuspis_Cameroon_4_No_LR-market	y127	-0.0212231	0.0206675	Cameroon	LR-market
y128_328_Phataginus-tricuspis_Cameroon_4_No_LR-market	y128	-0.0204532	0.0200477	Cameroon	LR-market
y130_330_Phataginus-tricuspis_Cameroon_4_No_LR-market	y130	-0.0222298	0.0195574	Cameroon	LR-market
y132_332_Phataginus-tricuspis_Cameroon_4_No_LR-market	y132	-0.0226145	0.018668	Cameroon	LR-market
y133_333_Phataginus-tricuspis_Cameroon_4_No_LR-market	y133	-0.0191313	0.0224	Cameroon	LR-market
y135_335_Phataginus-tricuspis_Cameroon_4_No_LR-market	y135	-0.0265191	0.0188965	Cameroon	LR-market
y145_339_Phataginus-tricuspis_Cameroon_4_No_LR-market	y145	-0.0203007	0.0202576	Cameroon	LR-market
y146_340_Phataginus-tricuspis_Cameroon_4_No_LR-market	y146	-0.0199867	0.0191839	Cameroon	LR-market
y147_341_Phataginus-tricuspis_Cameroon_4_No_LR-market	y147	-0.0228846	0.0200268	Cameroon	LR-market
y148_342_Phataginus-tricuspis_Cameroon_4_No_LR-market	y148	-0.022502	0.0180411	Cameroon	LR-market
y149_343_Phataginus-tricuspis_Cameroon_4_No_LR-market	y149	-0.0220081	0.0180391	Cameroon	LR-market
y14_228_Phataginus-tricuspis_Cameroon_4_No_LR-market	y14	-0.0201649	0.0189077	Cameroon	LR-market
y150_344_Phataginus-tricuspis_Cameroon_4_No_LR-market	y150	-0.0210218	0.0159417	Cameroon	LR-market
y151_345_Phataginus-tricuspis_Cameroon_4_No_LR-market	y151	-0.0220133	0.0206362	Cameroon	LR-market
y152_346_Phataginus-tricuspis_Cameroon_4_No_LR-market	y152	-0.0208616	0.0189798	Cameroon	LR-market
y153_347_Phataginus-tricuspis_Cameroon_4_No_LR-market	y153	-0.0206156	0.0194447	Cameroon	LR-market
y154_348_Phataginus-tricuspis_Cameroon_4_No_LR-market	y154	-0.0227356	0.0181125	Cameroon	LR-market
y155_349_Phataginus-tricuspis_Cameroon_4_No_LR-market	y155	-0.0218678	0.0198447	Cameroon	LR-market
y157_351_Phataginus-tricuspis_Cameroon_4_No_LR-market	y157	-0.0155827	0.0210767	Cameroon	LR-market
y158_352_Phataginus-tricuspis_Cameroon_4_No_LR-market	y158	-0.0221937	0.0213392	Cameroon	LR-market
y159_353_Phataginus-tricuspis_Cameroon_4_No_LR-market	y159	-0.0228566	0.0180407	Cameroon	LR-market
y15_229_Phataginus-tricuspis_Cameroon_4_No_LR-market	y15	-0.0244905	0.0186861	Cameroon	LR-market
y160_354_Phataginus-tricuspis_Cameroon_4_No_LR-market	y160	-0.0201755	0.0180275	Cameroon	LR-market
y162_356_Phataginus-tricuspis_Cameroon_4_No_LR-market	y162	-0.0215791	0.0178809	Cameroon	LR-market
y163_357_Phataginus-tricuspis_Cameroon_4_No_LR-market	y163	-0.0216953	0.0197556	Cameroon	LR-market
y164_358_Phataginus-tricuspis_Cameroon_4_No_LR-market	y164	-0.0214376	0.0205677	Cameroon	LR-market
y166_360_Phataginus-tricuspis_Cameroon_4_No_LR-market	y166	-0.0226497	0.0183945	Cameroon	LR-market
y167_361_Phataginus-tricuspis_Cameroon_4_No_LR-market	y167	-0.0231096	0.0201449	Cameroon	LR-market
y168_362_Phataginus-tricuspis_Cameroon_4_No_LR-market	y168	-0.0199783	0.0211774	Cameroon	LR-market
y169_363_Phataginus-tricuspis_Cameroon_4_No_LR-market	y169	-0.0166144	0.0212656	Cameroon	LR-market
y171_365_Phataginus-tricuspis_Cameroon_4_No_LR-market	y171	-0.0188673	0.0199035	Cameroon	LR-market
y172_366_Phataginus-tricuspis_Cameroon_4_No_LR-market	y172	-0.0189673	0.0182028	Cameroon	LR-market
y176_370_Phataginus-tricuspis_Cameroon_4_No_LR-market	y176	-0.0225015	0.018881	Cameroon	LR-market
y179_373_Phataginus-tricuspis_Cameroon_4_No_LR-market	y179	-0.020924	0.0183193	Cameroon	LR-market
y180_374_Phataginus-tricuspis_Cameroon_4_No_LR-market	y180	-0.019178	0.0219127	Cameroon	LR-market
y183_377_Phataginus-tricuspis_Cameroon_4_No_LR-market	y183	-0.0217701	0.0188802	Cameroon	LR-market
y185_379_Phataginus-tricuspis_Cameroon_4_No_LR-market	y185	-0.0216349	0.0192732	Cameroon	LR-market
y186_380_Phataginus-tricuspis_Cameroon_4_No_LR-market	y186	-0.0185715	0.0185278	Cameroon	LR-market
y188_382_Phataginus-tricuspis_Cameroon_4_No_LR-market	y188	-0.01699	0.0188385	Cameroon	LR-market
y189_383_Phataginus-tricuspis_Cameroon_4_No_LR-market	y189	-0.0219036	0.0184943	Cameroon	LR-market
y18_231_Phataginus-tricuspis_Cameroon_4_No_LR-market	y18	-0.0230963	0.0197654	Cameroon	LR-market
y190_384_Phataginus-tricuspis_Cameroon_4_No_LR-market	y190	-0.0227533	0.0197658	Cameroon	LR-market
y191_385_Phataginus-tricuspis_Cameroon_4_No_LR-market	y191	-0.0191495	0.0167878	Cameroon	LR-market
y193_387_Phataginus-tricuspis_Cameroon_4_No_LR-market	y193	-0.0180855	0.0218359	Cameroon	LR-market
y194_388_Phataginus-tricuspis_Cameroon_4_No_LR-market	y194	-0.0235703	0.0204154	Cameroon	LR-market
y197_391_Phataginus-tricuspis_Cameroon_4_No_LR-market	y197	-0.0233722	0.0196863	Cameroon	LR-market
y198_392_Phataginus-tricuspis_Cameroon_4_No_LR-market	y198	-0.0232645	0.0199879	Cameroon	LR-market
y199_393_Phataginus-tricuspis_Cameroon_4_No_LR-market	y199	-0.0202469	0.018469	Cameroon	LR-market
y200_394_Phataginus-tricuspis_Cameroon_4_No_LR-market	y200	-0.021883	0.0184601	Cameroon	LR-market
y201_395_Phataginus-tricuspis_Cameroon_4_No_LR-market	y201	-0.0238914	0.0195944	Cameroon	LR-market
y202_396_Phataginus-tricuspis_Cameroon_4_No_LR-market	y202	-0.0216568	0.0198552	Cameroon	LR-market
y204_398_Phataginus-tricuspis_Cameroon_4_No_LR-market	y204	-0.0252313	0.0196573	Cameroon	LR-market
y205_399_Phataginus-tricuspis_Cameroon_4_No_LR-market	y205	-0.0218142	0.0179155	Cameroon	LR-market
y206_400_Phataginus-tricuspis_Cameroon_4_No_LR-market	y206	-0.0202955	0.0152677	Cameroon	LR-market
y208_403_Phataginus-tricuspis_Cameroon_4_No_LR-market	y208	-0.0212978	0.0178748	Cameroon	LR-market
y209_404_Phataginus-tricuspis_Cameroon_4_No_LR-market	y209	-0.0195512	0.0180072	Cameroon	LR-market
y20_233_Phataginus-tricuspis_Cameroon_4_No_LR-market	y20	-0.0232239	0.0175001	Cameroon	LR-market
y210_405_Phataginus-tricuspis_Cameroon_4_No_LR-market	y210	-0.0187094	0.0188269	Cameroon	LR-market
y212_407_Phataginus-tricuspis_Cameroon_4_No_LR-market	y212	-0.0211013	0.0194086	Cameroon	LR-market
y214_409_Phataginus-tricuspis_Cameroon_4_No_LR-market	y214	-0.0215173	0.0196712	Cameroon	LR-market
y215_410_Phataginus-tricuspis_Cameroon_4_No_LR-market	y215	-0.0218372	0.0216457	Cameroon	LR-market
y217_412_Phataginus-tricuspis_Cameroon_4_No_LR-market	y217	-0.0201826	0.0205206	Cameroon	LR-market
y218_413_Phataginus-tricuspis_Cameroon_4_No_LR-market	y218	-0.0214359	0.0200378	Cameroon	LR-market
y21_234_Phataginus-tricuspis_Cameroon_4_No_LR-market	y21	-0.0196515	0.0195703	Cameroon	LR-market
y221_416_Phataginus-tricuspis_Cameroon_4_No_LR-market	y221	-0.0215887	0.0160284	Cameroon	LR-market
y222_417_Phataginus-tricuspis_Cameroon_4_No_LR-market	y222	-0.0187006	0.0191968	Cameroon	LR-market
y227_422_Phataginus-tricuspis_Cameroon_4_No_LR-market	y227	-0.0218063	0.0193939	Cameroon	LR-market
y228_423_Phataginus-tricuspis_Cameroon_4_No_LR-market	y228	-0.0224757	0.0206475	Cameroon	LR-market
y229_424_Phataginus-tricuspis_Cameroon_4_No_LR-market	y229	-0.0249158	0.0231844	Cameroon	LR-market
y22_235_Phataginus-tricuspis_Cameroon_4_No_LR-market	y22	-0.0249148	0.0179075	Cameroon	LR-market
y232_427_Phataginus-tricuspis_Cameroon_4_No_LR-market	y232	-0.0218798	0.0183345	Cameroon	LR-market
y234_429_Phataginus-tricuspis_Cameroon_4_No_LR-market	y234	-0.0190101	0.0160317	Cameroon	LR-market
y235_431_Phataginus-tricuspis_Cameroon_4_No_LR-market	y235	-0.0206455	0.018969	Cameroon	LR-market
y236_432_Phataginus-tricuspis_Cameroon_4_No_LR-market	y236	-0.0236881	0.020533	Cameroon	LR-market
y238_434_Phataginus-tricuspis_Cameroon_4_No_LR-market	y238	-0.0206068	0.0143968	Cameroon	LR-market
y23_236_Phataginus-tricuspis_Cameroon_4_No_LR-market	y23	-0.0234196	0.0195814	Cameroon	LR-market
y240_436_Phataginus-tricuspis_Cameroon_4_No_LR-market	y240	-0.0186676	0.0178816	Cameroon	LR-market
y243_439_Phataginus-tricuspis_Cameroon_4_No_LR-market	y243	-0.0199821	0.0176328	Cameroon	LR-market
y244_440_Phataginus-tricuspis_Cameroon_4_No_LR-market	y244	-0.0226917	0.0170152	Cameroon	LR-market
y246_442_Phataginus-tricuspis_Cameroon_4_No_LR-market	y246	-0.0230388	0.0184471	Cameroon	LR-market
y248_444_Phataginus-tricuspis_Cameroon_4_No_LR-market	y248	-0.0216958	0.0226976	Cameroon	LR-market
y249_445_Phataginus-tricuspis_Cameroon_4_No_LR-market	y249	-0.0201251	0.019809	Cameroon	LR-market
y24_237_Phataginus-tricuspis_Cameroon_4_No_LR-market	y24	-0.0224225	0.0171109	Cameroon	LR-market
y251_447_Phataginus-tricuspis_Cameroon_4_No_LR-market	y251	-0.0215701	0.0197825	Cameroon	LR-market
y26_239_Phataginus-tricuspis_Cameroon_4_No_LR-market	y26	-0.0156158	0.0216544	Cameroon	LR-market
y27_240_Phataginus-tricuspis_Cameroon_4_No_LR-market	y27	-0.0206376	0.0192999	Cameroon	LR-market
y31_243_Phataginus-tricuspis_Cameroon_4_No_LR-market	y31	-0.0231681	0.0193673	Cameroon	LR-market
y32_244_Phataginus-tricuspis_Cameroon_4_No_LR-market	y32	-0.0236853	0.0193798	Cameroon	LR-market
y330_448_Phataginus-tricuspis_Cameroon_4_No_LR-market	y330	-0.0175649	0.0173229	Cameroon	LR-market
y331_449_Phataginus-tricuspis_Cameroon_4_No_LR-market	y331	-0.0220114	0.0207009	Cameroon	LR-market
y332_450_Phataginus-tricuspis_Cameroon_4_No_LR-market	y332	-0.0212878	0.0179247	Cameroon	LR-market
y333_451_Phataginus-tricuspis_Cameroon_4_No_LR-market	y333	-0.0199764	0.0186978	Cameroon	LR-market
y335_453_Phataginus-tricuspis_Cameroon_4_No_LR-market	y335	-0.0202492	0.0197609	Cameroon	LR-market
y336_454_Phataginus-tricuspis_Cameroon_4_No_LR-market	y336	-0.0227704	0.0194427	Cameroon	LR-market
y338_456_Phataginus-tricuspis_Cameroon_4_No_LR-market	y338	-0.0215781	0.0176344	Cameroon	LR-market
y339_457_Phataginus-tricuspis_Cameroon_4_No_LR-market	y339	-0.023603	0.0202148	Cameroon	LR-market
y340_458_Phataginus-tricuspis_Cameroon_4_No_LR-market	y340	-0.0188824	0.0144449	Cameroon	LR-market
y341_459_Phataginus-tricuspis_Cameroon_4_No_LR-market	y341	-0.0220106	0.0204592	Cameroon	LR-market
y343_461_Phataginus-tricuspis_Cameroon_4_No_LR-market	y343	-0.0214397	0.0191384	Cameroon	LR-market
y344_462_Phataginus-tricuspis_Cameroon_4_No_LR-market	y344	-0.0192078	0.0204851	Cameroon	LR-market
y345_463_Phataginus-tricuspis_Cameroon_4_No_LR-market	y345	-0.0242611	0.0216022	Cameroon	LR-market
y346_464_Phataginus-tricuspis_Cameroon_4_No_LR-market	y346	-0.0182983	0.0224106	Cameroon	LR-market
y347_465_Phataginus-tricuspis_Cameroon_4_No_LR-market	y347	-0.0205725	0.0200198	Cameroon	LR-market
y349_467_Phataginus-tricuspis_Cameroon_4_No_LR-market	y349	-0.0230605	0.0203496	Cameroon	LR-market
y350_468_Phataginus-tricuspis_Cameroon_4_No_LR-market	y350	-0.0233631	0.0207594	Cameroon	LR-market
y351_469_Phataginus-tricuspis_Cameroon_4_No_LR-market	y351	-0.0200576	0.0180227	Cameroon	LR-market
y353_471_Phataginus-tricuspis_Cameroon_4_No_LR-market	y353	-0.0200415	0.0199634	Cameroon	LR-market
y354_472_Phataginus-tricuspis_Cameroon_4_No_LR-market	y354	-0.0207272	0.021005	Cameroon	LR-market
y355_473_Phataginus-tricuspis_Cameroon_4_No_LR-market	y355	-0.0187927	0.0200474	Cameroon	LR-market
y356_474_Phataginus-tricuspis_Cameroon_4_No_LR-market	y356	-0.0205579	0.0205274	Cameroon	LR-market
y357_475_Phataginus-tricuspis_Cameroon_4_No_LR-market	y357	-0.020458	0.0179186	Cameroon	LR-market
y358_476_Phataginus-tricuspis_Cameroon_4_No_LR-market	y358	-0.0216988	0.0202131	Cameroon	LR-market
y359_477_Phataginus-tricuspis_Cameroon_4_No_LR-market	y359	-0.0213089	0.021644	Cameroon	LR-market
y361_479_Phataginus-tricuspis_Cameroon_4_No_LR-market	y361	-0.022789	0.0171061	Cameroon	LR-market
y362_480_Phataginus-tricuspis_Cameroon_4_No_LR-market	y362	-0.021456	0.019393	Cameroon	LR-market
y364_482_Phataginus-tricuspis_Cameroon_4_No_LR-market	y364	-0.0251944	0.0183551	Cameroon	LR-market
y365_483_Phataginus-tricuspis_Cameroon_4_No_LR-market	y365	-0.0173724	0.0186694	Cameroon	LR-market
y366_484_Phataginus-tricuspis_Cameroon_4_No_LR-market	y366	-0.0239629	0.0188018	Cameroon	LR-market
y367_485_Phataginus-tricuspis_Cameroon_4_No_LR-market	y367	-0.0231917	0.0205442	Cameroon	LR-market
y368_486_Phataginus-tricuspis_Cameroon_4_No_LR-market	y368	-0.0279433	0.022205	Cameroon	LR-market
y369_487_Phataginus-tricuspis_Cameroon_4_No_LR-market	y369	-0.022191	0.0194179	Cameroon	LR-market
y371_489_Phataginus-tricuspis_Cameroon_4_No_LR-market	y371	-0.0228968	0.0190291	Cameroon	LR-market
y373_491_Phataginus-tricuspis_Cameroon_4_No_LR-market	y373	-0.0186228	0.0196217	Cameroon	LR-market
y374_492_Phataginus-tricuspis_Cameroon_4_No_LR-market	y374	-0.0195407	0.0207719	Cameroon	LR-market
y375_493_Phataginus-tricuspis_Cameroon_4_No_LR-market	y375	-0.0213965	0.0178179	Cameroon	LR-market
y376_494_Phataginus-tricuspis_Cameroon_4_No_LR-market	y376	-0.0296425	0.0190112	Cameroon	LR-market
y377_495_Phataginus-tricuspis_Cameroon_4_No_LR-market	y377	-0.0228382	0.0188764	Cameroon	LR-market
y4_220_Phataginus-tricuspis_Cameroon_4_No_LR-market	y4	-0.0175158	0.0194006	Cameroon	LR-market
y50_251_Phataginus-tricuspis_Cameroon_4_No_LR-market	y50	-0.0221161	0.0198298	Cameroon	LR-market
y51_252_Phataginus-tricuspis_Cameroon_4_No_LR-market	y51	-0.0247158	0.0202529	Cameroon	LR-market
y52_253_Phataginus-tricuspis_Cameroon_4_No_LR-market	y52	-0.0221869	0.0180436	Cameroon	LR-market
y54_255_Phataginus-tricuspis_Cameroon_4_No_LR-market	y54	-0.0237059	0.015972	Cameroon	LR-market
y65_265_Phataginus-tricuspis_Cameroon_4_No_LR-market	y65	-0.0224548	0.0198694	Cameroon	LR-market
y66_266_Phataginus-tricuspis_Cameroon_4_No_LR-market	y66	-0.0184156	0.0198397	Cameroon	LR-market
y67_267_Phataginus-tricuspis_Cameroon_4_No_LR-market	y67	-0.0221834	0.0194095	Cameroon	LR-market
y68_268_Phataginus-tricuspis_Cameroon_4_No_LR-market	y68	-0.0210999	0.019543	Cameroon	LR-market
y69_269_Phataginus-tricuspis_Cameroon_4_No_LR-market	y69	-0.0188448	0.0213494	Cameroon	LR-market
y6_221_Phataginus-tricuspis_Cameroon_4_No_LR-market	y6	-0.0211308	0.0196598	Cameroon	LR-market
y70_270_Phataginus-tricuspis_Cameroon_4_No_LR-market	y70	-0.0204847	0.0181833	Cameroon	LR-market
y71_271_Phataginus-tricuspis_Cameroon_4_No_LR-market	y71	-0.0227732	0.0206256	Cameroon	LR-market
y73_273_Phataginus-tricuspis_Cameroon_4_No_LR-market	y73	-0.0225659	0.0207111	Cameroon	LR-market
y75_275_Phataginus-tricuspis_Cameroon_4_No_LR-market	y75	-0.0220456	0.018605	Cameroon	LR-market
y76_276_Phataginus-tricuspis_Cameroon_4_No_LR-market	y76	-0.0220886	0.0183366	Cameroon	LR-market
y79_279_Phataginus-tricuspis_Cameroon_4_No_LR-market	y79	-0.0198701	0.0202367	Cameroon	LR-market
y7_222_Phataginus-tricuspis_Cameroon_4_No_LR-market	y7	-0.0208565	0.0199247	Cameroon	LR-market
y80_280_Phataginus-tricuspis_Cameroon_4_No_LR-market	y80	-0.0215761	0.0197406	Cameroon	LR-market
y81_281_Phataginus-tricuspis_Cameroon_4_No_LR-market	y81	-0.0230227	0.0203067	Cameroon	LR-market
y86_286_Phataginus-tricuspis_Cameroon_4_No_LR-market	y86	-0.0212786	0.0194462	Cameroon	LR-market
y87_287_Phataginus-tricuspis_Cameroon_4_No_LR-market	y87	-0.0223086	0.0216434	Cameroon	LR-market
y89_289_Phataginus-tricuspis_Cameroon_4_No_LR-market	y89	-0.020035	0.0199443	Cameroon	LR-market
y8_223_Phataginus-tricuspis_Cameroon_4_No_LR-market	y8	-0.0199376	0.0193897	Cameroon	LR-market
y90_290_Phataginus-tricuspis_Cameroon_4_No_LR-market	y90	-0.0216286	0.0194529	Cameroon	LR-market
y91_291_Phataginus-tricuspis_Cameroon_4_No_LR-market	y91	-0.0217183	0.0201456	Cameroon	LR-market
y92_292_Phataginus-tricuspis_Cameroon_4_No_LR-market	y92	-0.0209971	0.0178778	Cameroon	LR-market
y95_295_Phataginus-tricuspis_Cameroon_4_No_LR-market	y95	-0.0203475	0.0183348	Cameroon	LR-market
y96_296_Phataginus-tricuspis_Cameroon_4_No_LR-market	y96	-0.0207894	0.0170057	Cameroon	LR-market
y98_298_Phataginus-tricuspis_Cameroon_4_No_LR-market	y98	-0.0235023	0.0193586	Cameroon	LR-market
y99_299_Phataginus-tricuspis_Cameroon_4_No_LR-market	y99	-0.0238569	0.0191261	Cameroon	LR-market
y9_224_Phataginus-tricuspis_Cameroon_4_No_LR-market	y9	-0.0196402	0.0200222	Cameroon	LR-market
PTri_Gu_SRR25256554_fastp20_to_PTri_BWA_sort_markdup	PTri	-0.0239631	0.0222699	China	Trade-seizure
PTri_Gu_SRR25256555_fastp20_to_PTri_BWA_sort_markdup	PTri	-0.024214	0.0210108	China	Trade-seizure
PTri_Gu_SRR25256556_fastp20_to_PTri_BWA_sort_markdup	PTri	-0.0204203	0.0218334	China	Trade-seizure
PTri_Gu_SRR25256557_fastp20_to_PTri_BWA_sort_markdup	PTri	-0.0218392	0.0216641	China	Trade-seizure
PTri_Gu_SRR25256559_fastp20_to_PTri_BWA_sort_markdup	PTri	-0.0203382	0.0214989	China	Trade-seizure
PTri_Gu_SRR25256561_fastp20_to_PTri_BWA_sort_markdup	PTri	-0.02179	0.0212961	China	Trade-seizure
PTri_Gu_SRR25256562_fastp20_to_PTri_BWA_sort_markdup	PTri	-0.0231901	0.0192716	China	Trade-seizure
PTri_Gu_SRR25256563_fastp20_to_PTri_BWA_sort_markdup	PTri	-0.0229937	0.02208	China	Trade-seizure
PTri_Gu_SRR25256564_fastp20_to_PTri_BWA_sort_markdup	PTri	-0.0247125	0.0226699	China	Trade-seizure
PTri_Gu_SRR25256567_fastp20_to_PTri_BWA_sort_markdup	PTri	-0.0210768	0.0223804	China	Trade-seizure
PTri_Gu_SRR25256568_fastp20_to_PTri_BWA_sort_markdup	PTri	-0.0249793	0.0226475	China	Trade-seizure
PTri_Gu_SRR25256569_fastp20_to_PTri_BWA_sort_markdup	PTri	-0.0240269	0.021892	China	Trade-seizure
PTri_Gu_SRR25256574_fastp20_to_PTri_BWA_sort_markdup	PTri	-0.0235604	0.0213299	China	Trade-seizure
PTri_Gu_SRR25256575_fastp20_to_PTri_BWA_sort_markdup	PTri	-0.025246	0.0219769	China	Trade-seizure
PTri_Gu_SRR25256576_fastp20_to_PTri_BWA_sort_markdup	PTri	-0.0237703	0.0213653	China	Trade-seizure
PTri_Gu_SRR25256586_fastp20_to_PTri_BWA_sort_markdup	PTri	-0.023676	0.0188954	China	Trade-seizure
PTri_Gu_SRR25256588_fastp20_to_PTri_BWA_sort_markdup	PTri	-0.0238799	0.0212959	China	Trade-seizure
PTri_Gu_SRR25256589_fastp20_to_PTri_BWA_sort_markdup	PTri	-0.0244576	0.0218221	China	Trade-seizure
PTri_Gu_SRR25256590_fastp20_to_PTri_BWA_sort_markdup	PTri	-0.022159	0.0213801	China	Trade-seizure

## Sheet: Fig1.B
simpID	Site	ADMIX_pop1	ADMIX_pop2	ADMIX_pop3	ADMIX_pop4	ADMIX_pop5	ADMIX_pop6	ID	Site-type
10488	Republic of Congo	1e-05	1e-05	0.99995	1e-05	1e-05	1e-05	10488_766_Phataginus-tricuspis_Republic-of-Congo_4_Yes_RR-market	RR market
11490	Democratic Republic of Congo	1e-05	1e-05	0.99995	1e-05	1e-05	1e-05	11490_755_Phataginus-tricuspis_Democratic-Republic-of-Congo_4_Yes_RR-market	RR market
12102858	Nigeria	0.99995	1e-05	1e-05	1e-05	1e-05	1e-05	12102858_818_Phataginus-tricuspis_Nigeria_4_Yes_field-site	field site
12243	Democratic Republic of Congo	1e-05	1e-05	0.99995	1e-05	1e-05	1e-05	12243_765_Phataginus-tricuspis_Democratic-Republic-of-Congo_4_Yes_LR-market	LR market
122972	Uganda	1e-05	1e-05	0.99995	1e-05	1e-05	1e-05	122972_537_Phataginus-tricuspis_Uganda_5_Yes_field-site	field site
133085	Liberia	1e-05	0.999946	1e-05	1.4e-05	1e-05	1e-05	133085_532_Phataginus-tricuspis_Liberia_4_Yes_RR-market	RR market
14174	Democratic Republic of Congo	1e-05	1e-05	0.99995	1e-05	1e-05	1e-05	14174_768_Phataginus-tricuspis_Democratic-Republic-of-Congo_4_Yes_LR-market	LR market
14575	Democratic Republic of Congo	1e-05	1e-05	0.99995	1e-05	1e-05	1e-05	14575_774_Phataginus-tricuspis_Democratic-Republic-of-Congo_4_Yes_RR-market	RR market
1586	Democratic Republic of Congo	1e-05	1e-05	0.976334	1e-05	0.023626	1e-05	1586_777_Phataginus-tricuspis_Democratic-Republic-of-Congo_4_Yes_LR-market	LR market
1686061	Central African Republic	1e-05	1e-05	1e-05	1e-05	1e-05	0.99995	1686061_582_Phataginus-tricuspis_Central-African-Republic_4_Yes_RR-market	RR market
17457	Democratic Republic of Congo	1e-05	1e-05	0.99995	1e-05	1e-05	1e-05	17457_793_Phataginus-tricuspis_Democratic-Republic-of-Congo_4_Yes_LR-market	LR market
1828023	Cameroon	1e-05	1e-05	1e-05	1e-05	0.99995	1e-05	1828023_580_Phataginus-tricuspis_Cameroon_1_Yes_NA	Unknown
1883	Democratic Republic of Congo	1e-05	1e-05	0.99995	1e-05	1e-05	1e-05	1883_767_Phataginus-tricuspis_Democratic-Republic-of-Congo_4_Yes_RR-market	RR market
19518	Democratic Republic of Congo	1e-05	1e-05	0.99995	1e-05	1e-05	1e-05	19518_761_Phataginus-tricuspis_Democratic-Republic-of-Congo_4_Yes_RR-market	RR market
1958164	Democratic Republic of Congo	1e-05	1e-05	0.99995	1e-05	1e-05	1e-05	1958164_750_Phataginus-tricuspis_Democratic-Republic-of-Congo_4_Yes_RR-market	RR market
19699	Democratic Republic of Congo	1e-05	1e-05	0.99995	1e-05	1e-05	1e-05	19699_762_Phataginus-tricuspis_Democratic-Republic-of-Congo_4_Yes_RR-market	RR market
1996314	Nigeria	1e-05	1e-05	1e-05	0.99995	1e-05	1e-05	1996314_817_Phataginus-tricuspis_Nigeria_4_Yes_field-site	field site
220403	Gabon	1e-05	1.8e-05	1e-05	1e-05	1e-05	0.999942	220403_1005_Phataginus-tricuspis_Gabon_4_Yes_field-site	field site
222492	Democratic Republic of Congo	1e-05	1e-05	0.99995	1e-05	1e-05	1e-05	222492_1014_Phataginus-tricuspis_Democratic-Republic-of-Congo_5_Yes_field-site	field site
222493	Democratic Republic of Congo	1e-05	1e-05	0.99995	1e-05	1e-05	1e-05	222493_1009_Phataginus-tricuspisX_Democratic-Republic-of-Congo_5_Yes_field-site	field site
222494	Democratic Republic of Congo	1e-05	1e-05	0.99995	1e-05	1e-05	1e-05	222494_1010_Phataginus-tetradactyla_Democratic-Republic-of-Congo_5_Yes_field-site	field site
222495	Democratic Republic of Congo	1e-05	1e-05	0.99995	1e-05	1e-05	1e-05	222495_1011_Phataginus-tricuspisX_Democratic-Republic-of-Congo_5_Yes_field-site	field site
2224	Democratic Republic of Congo	1.9e-05	1e-05	0.999941	1e-05	1e-05	1e-05	2224_780_Phataginus-tricuspis_Democratic-Republic-of-Congo_4_Yes_RR-market	RR market
222632	Democratic Republic of Congo	1e-05	1e-05	0.99995	1e-05	1e-05	1e-05	222632_1012_Phataginus-tricuspisX_Democratic-Republic-of-Congo_5_Yes_field-site	field site
222633	Democratic Republic of Congo	1e-05	1e-05	0.99995	1e-05	1e-05	1e-05	222633_1013_Phataginus-tricuspisX_Democratic-Republic-of-Congo_5_Yes_field-site	field site
25859	Democratic Republic of Congo	1e-05	1e-05	0.99995	1e-05	1e-05	1e-05	25859_752_Phataginus-tricuspis_Democratic-Republic-of-Congo_4_Yes_RR-market	RR market
30806	Democratic Republic of Congo	1e-05	1e-05	0.99995	1e-05	1e-05	1e-05	30806_770_Phataginus-tricuspis_Democratic-Republic-of-Congo_4_Yes_field-site	field site
31271	Democratic Republic of Congo	1.6e-05	1e-05	0.999936	1.8e-05	1e-05	1e-05	31271_769_Phataginus-tricuspis_Democratic-Republic-of-Congo_4_Yes_field-site	field site
34406	Uganda	1e-05	1e-05	0.99995	1e-05	1e-05	1e-05	34406_536_Phataginus-tricuspis_Uganda_4_Yes_LR-market	LR market
346292	Uganda	1e-05	1e-05	0.99995	1e-05	1e-05	1e-05	346292_828_Phataginus-tricuspis_Uganda_4_Yes_field-site	field site
346293	Uganda	1e-05	1e-05	0.99995	1e-05	1e-05	1e-05	346293_827_Phataginus-tricuspis_Uganda_4_Yes_field-site	field site
377283	Nigeria	1e-05	1e-05	1e-05	0.99995	1e-05	1e-05	377283_1002_Phataginus-tricuspis_Nigeria_4_Yes_LR-market	LR market
377284	Nigeria	0.022907	1e-05	1e-05	0.977053	1e-05	1e-05	377284_1003_Phataginus-tricuspis_Nigeria_5_Yes_field-site	field site
379617	Nigeria	1e-05	1e-05	1e-05	0.975596	0.024364	1e-05	379617_1004_Phataginus-tricuspis_Nigeria_4_Yes_field-site	field site
38099	Cameroon	0.99995	1e-05	1e-05	1e-05	1e-05	1e-05	38099_829_Phataginus-tricuspis_Cameroon_4_Yes_RR-market	RR market
38505	Liberia	1e-05	0.99995	1e-05	1e-05	1e-05	1e-05	38505_810_Phataginus-tricuspis_Liberia_4_Yes_RR-market	RR market
4305	Democratic Republic of Congo	1e-05	1e-05	0.99995	1e-05	1e-05	1e-05	4305_788_Phataginus-tricuspis_Democratic-Republic-of-Congo_4_Yes_RR-market	RR market
4306	Democratic Republic of Congo	1e-05	1e-05	0.970893	1e-05	0.029067	1e-05	4306_789_Phataginus-tricuspis_Democratic-Republic-of-Congo_4_Yes_RR-market	RR market
5661	Sierra Leone	1e-05	0.99995	1e-05	1e-05	1e-05	1e-05	5661_822_Phataginus-tricuspis_Sierra-Leone_4_Yes_RR-market	RR market
59269	Sierra Leone	1e-05	0.99995	1e-05	1e-05	1e-05	1e-05	59269_821_Phataginus-tricuspis_Sierra-Leone_4_Yes_RR-market	RR market
619030	Liberia	1e-05	0.99995	1e-05	1e-05	1e-05	1e-05	619030_579_Phataginus-tricuspis_Liberia_1_Yes_NA	Unknown
6257	Democratic Republic of Congo	1e-05	1e-05	0.99995	1e-05	1e-05	1e-05	6257_775_Phataginus-tricuspis_Democratic-Republic-of-Congo_4_Yes_LR-market	LR market
634a	Democratic Republic of Congo	1e-05	0.004964	0.950349	0.014627	0.03004	1e-05	634a_786_Phataginus-tricuspis_Democratic-Republic-of-Congo_4_Yes_RR-market	RR market
634b	Democratic Republic of Congo	1e-05	1e-05	0.99994	2e-05	1e-05	1e-05	634b_787_Phataginus-tricuspis_Democratic-Republic-of-Congo_4_Yes_RR-market	RR market
66651	Equatorial Guinea	0.974816	0.016726	0.008428	1e-05	1e-05	1e-05	66651_797_Phataginus-tricuspis_Equatorial-Guinea_5_Yes_RR-market	RR market
6993	Democratic Republic of Congo	1e-05	1e-05	0.99995	1e-05	1e-05	1e-05	6993_758_Phataginus-tricuspis_Democratic-Republic-of-Congo_4_Yes_RR-market	RR market
7211	Democratic Republic of Congo	1e-05	1e-05	0.99995	1e-05	1e-05	1e-05	7211_760_Phataginus-tricuspis_Democratic-Republic-of-Congo_4_Yes_RR-market	RR market
75076	Cameroon	1e-05	1e-05	1e-05	1e-05	0.994077	0.005883	75076_830_Phataginus-tricuspis_Cameroon_4_Yes_RR-market	RR market
761813	Ghana	1e-05	0.99995	1e-05	1e-05	1e-05	1e-05	761813_807_Phataginus-tricuspis_Ghana_4_Yes_RR-market	RR market
83006m0576	Democratic Republic of Congo	1e-05	1e-05	0.99995	1e-05	1e-05	1e-05	83006m0576_791_Phataginus-tricuspis_Democratic-Republic-of-Congo_4_Yes_LR-market	LR market
m3875	Democratic Republic of Congo	1e-05	1e-05	0.99995	1e-05	1e-05	1e-05	m3875_619_Phataginus-tricuspis_Democratic-Republic-of-Congo_3_Yes_NA	Unknown
1t	Republic of Congo	1.2e-05	1e-05	1e-05	1e-05	1e-05	0.999948	1t_1064_Phataginus-tricuspis_Republic-of-Congo_6_No_LR-market	LR market
2t	Republic of Congo	1e-05	1e-05	1e-05	1e-05	1e-05	0.99995	2t_1065_Phataginus-tricuspis_Republic-of-Congo_6_No_RR-market	RR market
3t	Republic of Congo	1e-05	1e-05	1e-05	1e-05	1e-05	0.99995	3t_1066_Phataginus-tricuspis_Republic-of-Congo_6_No_RR-market	RR market
4t	Republic of Congo	1e-05	1e-05	1e-05	1e-05	1e-05	0.99995	4t_1067_Phataginus-tricuspis_Republic-of-Congo_6_No_RR-market	RR market
5t	Republic of Congo	1e-05	1e-05	1e-05	1e-05	1e-05	0.99995	5t_1068_Phataginus-tricuspis_Republic-of-Congo_6_No_RR-market	RR market
6t	Republic of Congo	1e-05	1e-05	1e-05	1e-05	1e-05	0.99995	6t_1069_Phataginus-tricuspis_Republic-of-Congo_6_No_RR-market	RR market
7t	Republic of Congo	1e-05	1e-05	1e-05	1e-05	1e-05	0.99995	7t_1070_Phataginus-tricuspis_Republic-of-Congo_6_No_RR-market	RR market
a10	Benin	1e-05	1e-05	1e-05	0.99995	1e-05	1e-05	a10_1132_Phataginus-tricuspis_Benin_4_No_LR-market	LR market
a11	Benin	1e-05	1e-05	1e-05	0.999947	1.3e-05	1e-05	a11_1133_Phataginus-tricuspis_Benin_4_No_LR-market	LR market
a19	Benin	1e-05	1e-05	1e-05	0.99995	1e-05	1e-05	a19_1141_Phataginus-tricuspis_Benin_4_No_LR-market	LR market
a1	Benin	1e-05	1e-05	1e-05	0.99995	1e-05	1e-05	a1_1123_Phataginus-tricuspis_Benin_4_No_LR-market	LR market
a38	Benin	1e-05	1e-05	1e-05	0.99995	1e-05	1e-05	a38_1158_Phataginus-tricuspis_Benin_4_No_RR-market	RR market
a39	Benin	1e-05	2e-05	1e-05	0.99994	1e-05	1e-05	a39_1159_Phataginus-tricuspis_Benin_4_No_RR-market	RR market
a42	Benin	1e-05	1.9e-05	1e-05	0.999941	1e-05	1e-05	a42_1162_Phataginus-tricuspis_Benin_4_No_RR-market	RR market
a43	Benin	1e-05	1e-05	1e-05	0.99995	1e-05	1e-05	a43_1163_Phataginus-tricuspis_Benin_4_No_RR-market	RR market
a60	Togo	1e-05	1e-05	1e-05	0.99995	1e-05	1e-05	a60_1179_Phataginus-tricuspis_Togo_5_No_LR-market	LR market
a63	Togo	1e-05	1e-05	1e-05	0.99995	1e-05	1e-05	a63_1182_Phataginus-tricuspis_Togo_5_No_LR-market	LR market
a65	Benin	1e-05	1e-05	1e-05	0.99995	1e-05	1e-05	a65_1184_Smutsia-giganteaX_Benin_4_No_LR-market	LR market
a6	Benin	1e-05	1e-05	1e-05	0.99995	1e-05	1e-05	a6_1128_Phataginus-tricuspis_Benin_4_No_RR-market	RR market
a74	Benin	1e-05	1e-05	1e-05	0.99995	1e-05	1e-05	a74_1193_Phataginus-tricuspis_Benin_4_No_field-site	field site
a78	Benin	1e-05	0.018637	1e-05	0.981323	1e-05	1e-05	a78_1197_Phataginus-tricuspis_Benin_4_No_field-site	field site
a79	Benin	1e-05	0.022399	1e-05	0.977561	1e-05	1e-05	a79_1198_Phataginus-tricuspis_Benin_4_No_field-site	field site
a80	Benin	1e-05	0.012735	1e-05	0.987225	1e-05	1e-05	a80_1199_Phataginus-tricuspis_Benin_4_No_field-site	field site
b11	Benin	1e-05	1e-05	1e-05	0.99995	1e-05	1e-05	b11_1211_Phataginus-tricuspis_Benin_4_No_RR-market	RR market
b12	Benin	1e-05	1e-05	1e-05	0.99995	1e-05	1e-05	b12_1212_Phataginus-tricuspis_Benin_4_No_RR-market	RR market
b14	Benin	1e-05	1e-05	1e-05	0.99995	1e-05	1e-05	b14_1214_Phataginus-tricuspis_Benin_4_No_field-site	field site
b16	Benin	1e-05	1e-05	1e-05	0.99995	1e-05	1e-05	b16_1216_Phataginus-tricuspis_Benin_4_No_field-site	field site
b17	Benin	1e-05	1e-05	1e-05	0.99995	1e-05	1e-05	b17_1217_Phataginus-tricuspis_Benin_4_No_field-site	field site
b18	Benin	1e-05	1e-05	1e-05	0.99995	1e-05	1e-05	b18_1218_Phataginus-tricuspis_Benin_4_No_field-site	field site
b21	Benin	1e-05	0.012103	1e-05	0.987857	1e-05	1e-05	b21_1221_Phataginus-tricuspis_Benin_4_No_field-site	field site
b23	Benin	1e-05	1e-05	1e-05	0.99995	1e-05	1e-05	b23_1223_Phataginus-tricuspis_Benin_4_No_field-site	field site
b24	Benin	1e-05	1e-05	1e-05	0.99995	1e-05	1e-05	b24_1224_Phataginus-tricuspis_Benin_4_No_field-site	field site
b25	Benin	1e-05	1e-05	1e-05	0.99995	1e-05	1e-05	b25_1225_Phataginus-tricuspis_Benin_4_No_field-site	field site
b2	Benin	1e-05	1e-05	1e-05	0.99995	1e-05	1e-05	b2_1202_Phataginus-tricuspis_Benin_4_No_field-site	field site
b3	Benin	1e-05	1e-05	1e-05	0.99995	1e-05	1e-05	b3_1203_Phataginus-tricuspis_Benin_4_No_field-site	field site
b47	Benin	1e-05	1e-05	1e-05	0.99995	1e-05	1e-05	b47_1247_Phataginus-tricuspis_Benin_4_No_LR-market	LR market
b50	Benin	1e-05	1e-05	1e-05	0.99995	1e-05	1e-05	b50_1250_Phataginus-tricuspis_Benin_4_No_RR-market	RR market
b51	Benin	1e-05	1e-05	1e-05	0.99995	1e-05	1e-05	b51_1251_Phataginus-tricuspis_Benin_4_No_RR-market	RR market
b55	Benin	1e-05	1e-05	1e-05	0.99995	1e-05	1e-05	b55_1255_Phataginus-tricuspis_Benin_4_No_RR-market	RR market
b5	Benin	1e-05	1e-05	1e-05	0.99995	1e-05	1e-05	b5_1205_Phataginus-tricuspis_Benin_4_No_field-site	field site
b6	Benin	1e-05	1e-05	1e-05	0.99995	1e-05	1e-05	b6_1206_Phataginus-tricuspis_Benin_4_No_field-site	field site
b7	Benin	1e-05	1e-05	1e-05	0.99995	1e-05	1e-05	b7_1207_Phataginus-tricuspis_Benin_4_No_field-site	field site
b8	Benin	1e-05	1e-05	1e-05	0.99995	1e-05	1e-05	b8_1208_Phataginus-tricuspis_Benin_4_No_field-site	field site
bay012	Cameroon	0.99995	1e-05	1e-05	1e-05	1e-05	1e-05	bay012_38_Phataginus-tricuspis_Cameroon_5_No_RR-market	RR market
bay030	Cameroon	0.99995	1e-05	1e-05	1e-05	1e-05	1e-05	bay030_39_Phataginus-tricuspis_Cameroon_5_No_RR-market	RR market
cam002	Cameroon	1e-05	1e-05	1e-05	1e-05	0.99995	1e-05	cam002_61_Phataginus-tricuspis_Cameroon_4_No_LR-market	LR market
cam004	Cameroon	0.208112	1e-05	1e-05	1e-05	0.781128	0.01073	cam004_63_Phataginus-tricuspis_Cameroon_4_No_LR-market	LR market
cam008	Cameroon	1e-05	1e-05	1e-05	1e-05	0.99995	1e-05	cam008_64_Phataginus-tricuspis_Cameroon_4_No_LR-market	LR market
cam017	Cameroon	0.170753	1e-05	1e-05	1e-05	0.829207	1e-05	cam017_34_Phataginus-tricuspis_Cameroon_5_No_RR-market	RR market
cam039	Cameroon	0.99995	1e-05	1e-05	1e-05	1e-05	1e-05	cam039_49_Phataginus-tricuspis_Cameroon_5_No_RR-market	RR market
cam043	Cameroon	0.99995	1e-05	1e-05	1e-05	1e-05	1e-05	cam043_50_Phataginus-tricuspis_Cameroon_5_No_RR-market	RR market
cam048	Cameroon	0.990226	1e-05	1e-05	0.009734	1e-05	1e-05	cam048_36_Phataginus-tricuspis_Cameroon_5_No_RR-market	RR market
cam052	Cameroon	0.99995	1e-05	1e-05	1e-05	1e-05	1e-05	cam052_52_Phataginus-tricuspis_Cameroon_5_No_RR-market	RR market
dj10	Cameroon	1e-05	1e-05	1e-05	1e-05	0.99995	1e-05	dj10_1355_Phataginus-tricuspis_Cameroon_4_No_RR-market	RR market
dj11	Cameroon	1e-05	1e-05	0.003542	1e-05	0.996418	1e-05	dj11_1356_Phataginus-tricuspis_Cameroon_4_No_RR-market	RR market
dj13	Cameroon	1e-05	1e-05	1e-05	1e-05	0.99995	1e-05	dj13_1358_Phataginus-tricuspis_Cameroon_4_No_RR-market	RR market
dj1	Cameroon	1e-05	1e-05	1e-05	1e-05	0.99995	1e-05	dj1_1354_Phataginus-tricuspis_Cameroon_4_No_RR-market	RR market
dj2	Cameroon	1e-05	1e-05	1e-05	1e-05	0.99995	1e-05	dj2_1359_Phataginus-tricuspis_Cameroon_4_No_RR-market	RR market
dj3	Cameroon	1e-05	1e-05	1e-05	1e-05	0.99995	1e-05	dj3_1360_Phataginus-tricuspis_Cameroon_4_No_RR-market	RR market
dj5	Cameroon	1e-05	1e-05	1e-05	1e-05	0.99995	1e-05	dj5_1362_Phataginus-tricuspis_Cameroon_4_No_RR-market	RR market
dj6	Cameroon	1e-05	1e-05	1e-05	1e-05	0.99995	1e-05	dj6_1363_Phataginus-tricuspis_Cameroon_4_No_RR-market	RR market
dj7	Cameroon	1e-05	1.3e-05	1e-05	1e-05	0.999947	1e-05	dj7_1364_Phataginus-tricuspis_Cameroon_4_No_RR-market	RR market
dj8	Cameroon	1e-05	1e-05	1e-05	1e-05	0.99995	1e-05	dj8_1365_Phataginus-tricuspis_Cameroon_4_No_RR-market	RR market
dj9	Cameroon	1e-05	1e-05	1e-05	1e-05	0.99995	1e-05	dj9_1366_Phataginus-tricuspis_Cameroon_4_No_RR-market	RR market
dlaa12	Cameroon	0.99995	1e-05	1e-05	1e-05	1e-05	1e-05	dlaa12_176_Phataginus-tricuspis_Cameroon_4_No_LR-market	LR market
dlaa13	Cameroon	0.99995	1e-05	1e-05	1e-05	1e-05	1e-05	dlaa13_177_Phataginus-tricuspis_Cameroon_4_No_LR-market	LR market
dlaa1	Cameroon	0.99995	1e-05	1e-05	1e-05	1e-05	1e-05	dlaa1_172_Phataginus-tricuspis_Cameroon_4_No_LR-market	LR market
dlaa30	Cameroon	0.99995	1e-05	1e-05	1e-05	1e-05	1e-05	dlaa30_179_Phataginus-tricuspis_Cameroon_4_No_LR-market	LR market
dlaa31	Cameroon	0.99995	1e-05	1e-05	1e-05	1e-05	1e-05	dlaa31_180_Phataginus-tricuspis_Cameroon_4_No_LR-market	LR market
dlaa32	Cameroon	0.99995	1e-05	1e-05	1e-05	1e-05	1e-05	dlaa32_181_Phataginus-tricuspis_Cameroon_4_No_LR-market	LR market
dlaa33	Cameroon	0.99995	1e-05	1e-05	1e-05	1e-05	1e-05	dlaa33_182_Phataginus-tricuspis_Cameroon_4_No_LR-market	LR market
dlaa34	Cameroon	0.99995	1e-05	1e-05	1e-05	1e-05	1e-05	dlaa34_183_Phataginus-tricuspis_Cameroon_4_No_LR-market	LR market
dlaa35	Cameroon	0.996095	1e-05	1e-05	1e-05	0.003865	1e-05	dlaa35_184_Phataginus-tricuspis_Cameroon_4_No_LR-market	LR market
dlaa36	Cameroon	0.99995	1e-05	1e-05	1e-05	1e-05	1e-05	dlaa36_185_Phataginus-tricuspis_Cameroon_4_No_LR-market	LR market
dlaa37	Cameroon	0.99995	1e-05	1e-05	1e-05	1e-05	1e-05	dlaa37_186_Phataginus-tricuspis_Cameroon_4_No_LR-market	LR market
dlaa40	Cameroon	0.909136	1e-05	1e-05	1e-05	0.090824	1e-05	dlaa40_189_Phataginus-tricuspis_Cameroon_4_No_LR-market	LR market
dlaa41	Cameroon	0.991747	0.008213	1e-05	1e-05	1e-05	1e-05	dlaa41_190_Phataginus-tricuspis_Cameroon_4_No_LR-market	LR market
dlaa7	Cameroon	0.999948	1e-05	1.2e-05	1e-05	1e-05	1e-05	dlaa7_174_Phataginus-tricuspis_Cameroon_4_No_LR-market	LR market
dlaa8	Cameroon	0.99995	1e-05	1e-05	1e-05	1e-05	1e-05	dlaa8_175_Phataginus-tricuspis_Cameroon_4_No_LR-market	LR market
dlab13	Cameroon	0.99995	1e-05	1e-05	1e-05	1e-05	1e-05	dlab13_196_Phataginus-tricuspis_Cameroon_4_No_LR-market	LR market
dlab14	Cameroon	0.99995	1e-05	1e-05	1e-05	1e-05	1e-05	dlab14_197_Phataginus-tricuspis_Cameroon_4_No_LR-market	LR market
dlab16	Cameroon	0.99995	1e-05	1e-05	1e-05	1e-05	1e-05	dlab16_199_Phataginus-tricuspis_Cameroon_4_No_LR-market	LR market
dlab28	Cameroon	0.99995	1e-05	1e-05	1e-05	1e-05	1e-05	dlab28_201_Phataginus-tricuspis_Cameroon_4_No_LR-market	LR market
dlab29	Cameroon	0.99995	1e-05	1e-05	1e-05	1e-05	1e-05	dlab29_202_Phataginus-tricuspis_Cameroon_4_No_LR-market	LR market
dlab31	Cameroon	0.99995	1e-05	1e-05	1e-05	1e-05	1e-05	dlab31_204_Phataginus-tricuspis_Cameroon_4_No_LR-market	LR market
dlab32	Cameroon	0.99995	1e-05	1e-05	1e-05	1e-05	1e-05	dlab32_205_Phataginus-tricuspis_Cameroon_4_No_LR-market	LR market
dlab33	Cameroon	0.99995	1e-05	1e-05	1e-05	1e-05	1e-05	dlab33_206_Phataginus-tricuspis_Cameroon_4_No_LR-market	LR market
dlab35	Cameroon	0.99995	1e-05	1e-05	1e-05	1e-05	1e-05	dlab35_208_Phataginus-tricuspis_Cameroon_4_No_LR-market	LR market
dlab3	Cameroon	0.99995	1e-05	1e-05	1e-05	1e-05	1e-05	dlab3_194_Phataginus-tricuspis_Cameroon_4_No_LR-market	LR market
dlab45	Cameroon	0.99995	1e-05	1e-05	1e-05	1e-05	1e-05	dlab45_209_Phataginus-tricuspis_Cameroon_4_No_LR-market	LR market
dlab46	Cameroon	0.99995	1e-05	1e-05	1e-05	1e-05	1e-05	dlab46_210_Phataginus-tricuspis_Cameroon_4_No_LR-market	LR market
dlab47	Cameroon	0.99995	1e-05	1e-05	1e-05	1e-05	1e-05	dlab47_211_Phataginus-tricuspis_Cameroon_4_No_LR-market	LR market
dlab4	Cameroon	0.99995	1e-05	1e-05	1e-05	1e-05	1e-05	dlab4_195_Phataginus-tricuspis_Cameroon_4_No_LR-market	LR market
ek1	Cameroon	0.399459	1e-05	1e-05	1e-05	0.600501	1e-05	ek1_1319_Phataginus-tricuspis_Cameroon_4_No_RR-market	RR market
ek2	Cameroon	0.434151	1e-05	1e-05	1e-05	0.565809	1e-05	ek2_1326_Phataginus-tricuspis_Cameroon_4_No_RR-market	RR market
ek3	Cameroon	0.637563	1e-05	1e-05	1e-05	0.362397	1e-05	ek3_1327_Phataginus-tricuspis_Cameroon_4_No_RR-market	RR market
inc20	Ivory Coast	1e-05	0.99995	1e-05	1e-05	1e-05	1e-05	inc20_513_Phataginus-tricuspis_Ivory-Coast_4_No_RR-market	RR market
lo1	Cameroon	0.356935	1e-05	1e-05	1e-05	0.643025	1e-05	lo1_1367_Phataginus-tricuspis_Cameroon_4_No_RR-market	RR market
lo2	Cameroon	1e-05	1e-05	1e-05	1e-05	0.99995	1e-05	lo2_1368_Phataginus-tricuspis_Cameroon_4_No_RR-market	RR market
lo3	Cameroon	1e-05	1e-05	1e-05	1e-05	0.99995	1e-05	lo3_1369_Phataginus-tricuspis_Cameroon_4_No_RR-market	RR market
lo4	Cameroon	1e-05	1e-05	1e-05	1e-05	0.989969	0.009991	lo4_1370_Phataginus-tricuspis_Cameroon_4_No_RR-market	RR market
lo5	Cameroon	0.179099	1e-05	1e-05	1e-05	0.820861	1e-05	lo5_1371_Phataginus-tricuspis_Cameroon_4_No_RR-market	RR market
mc1	Cameroon	1e-05	1e-05	1e-05	1e-05	0.99995	1e-05	mc1_215_Phataginus-tricuspis_Cameroon_4_No_field-site	field site
mg10	Cameroon	0.99995	1e-05	1e-05	1e-05	1e-05	1e-05	mg10_1375_Phataginus-tricuspis_Cameroon_4_No_RR-market	RR market
mg11	Cameroon	0.99995	1e-05	1e-05	1e-05	1e-05	1e-05	mg11_1376_Phataginus-tricuspis_Cameroon_4_No_RR-market	RR market
mg12	Cameroon	0.99995	1e-05	1e-05	1e-05	1e-05	1e-05	mg12_1377_Phataginus-tricuspis_Cameroon_4_No_RR-market	RR market
mg13	Cameroon	0.99995	1e-05	1e-05	1e-05	1e-05	1e-05	mg13_1378_Phataginus-tricuspis_Cameroon_4_No_RR-market	RR market
mg15	Cameroon	0.99995	1e-05	1e-05	1e-05	1e-05	1e-05	mg15_1380_Phataginus-tricuspis_Cameroon_4_No_RR-market	RR market
mg16	Cameroon	0.99995	1e-05	1e-05	1e-05	1e-05	1e-05	mg16_1381_Phataginus-tricuspis_Cameroon_4_No_RR-market	RR market
mg18	Cameroon	0.99995	1e-05	1e-05	1e-05	1e-05	1e-05	mg18_1383_Phataginus-tricuspis_Cameroon_4_No_RR-market	RR market
mg19	Cameroon	0.99995	1e-05	1e-05	1e-05	1e-05	1e-05	mg19_1384_Phataginus-tricuspis_Cameroon_4_No_RR-market	RR market
mg1	Cameroon	0.99995	1e-05	1e-05	1e-05	1e-05	1e-05	mg1_1374_Phataginus-tricuspis_Cameroon_4_No_RR-market	RR market
mg2	Cameroon	0.99995	1e-05	1e-05	1e-05	1e-05	1e-05	mg2_1385_Phataginus-tricuspis_Cameroon_4_No_RR-market	RR market
mg3	Cameroon	0.99995	1e-05	1e-05	1e-05	1e-05	1e-05	mg3_1386_Phataginus-tricuspis_Cameroon_4_No_RR-market	RR market
mg6	Cameroon	0.99995	1e-05	1e-05	1e-05	1e-05	1e-05	mg6_1389_Phataginus-tricuspis_Cameroon_4_No_RR-market	RR market
mg7	Cameroon	0.99995	1e-05	1e-05	1e-05	1e-05	1e-05	mg7_1390_Phataginus-tricuspis_Cameroon_4_No_RR-market	RR market
mg8	Cameroon	0.99995	1e-05	1e-05	1e-05	1e-05	1e-05	mg8_1391_Phataginus-tricuspis_Cameroon_4_No_RR-market	RR market
mg9	Cameroon	0.99995	1e-05	1e-05	1e-05	1e-05	1e-05	mg9_1392_Phataginus-tricuspis_Cameroon_4_No_RR-market	RR market
pandrc918mus10	Democratic Republic of Congo	1e-05	1e-05	0.99995	1e-05	1e-05	1e-05	pandrc918mus10_1015_Phataginus-tricuspis_Democratic-Republic-of-Congo_6_No_LR-market	LR market
sg10	Cameroon	1e-05	1e-05	1e-05	1e-05	0.99995	1e-05	sg10_1402_Phataginus-tricuspis_Cameroon_4_No_LR-market	LR market
sg11	Cameroon	1e-05	0.000626	1e-05	1e-05	0.992612	0.006733	sg11_1403_Phataginus-tricuspis_Cameroon_4_No_LR-market	LR market
sg12	Cameroon	1e-05	1e-05	1e-05	1e-05	0.99995	1e-05	sg12_1404_Phataginus-tricuspis_Cameroon_4_No_LR-market	LR market
sg13	Cameroon	1e-05	1e-05	1e-05	1e-05	0.99995	1e-05	sg13_1405_Phataginus-tricuspis_Cameroon_4_No_LR-market	LR market
sg14	Cameroon	0.051985	1e-05	1e-05	1e-05	0.947975	1e-05	sg14_1406_Phataginus-tricuspis_Cameroon_4_No_LR-market	LR market
sg17	Cameroon	1e-05	1e-05	1e-05	1e-05	0.99995	1e-05	sg17_1409_Phataginus-tricuspis_Cameroon_4_No_LR-market	LR market
sg18	Cameroon	1e-05	1e-05	1e-05	1e-05	0.99995	1e-05	sg18_1410_Phataginus-tricuspis_Cameroon_4_No_LR-market	LR market
sg20	Cameroon	1e-05	1e-05	0.002495	1e-05	0.997465	1e-05	sg20_1413_Phataginus-tricuspis_Cameroon_4_No_LR-market	LR market
sg21	Cameroon	1e-05	1e-05	1e-05	1e-05	0.99995	1e-05	sg21_1414_Phataginus-tricuspis_Cameroon_4_No_LR-market	LR market
sg22	Cameroon	1e-05	1e-05	1e-05	1e-05	0.99995	1e-05	sg22_1415_Phataginus-tricuspis_Cameroon_4_No_LR-market	LR market
sg23	Cameroon	1e-05	1e-05	1e-05	1e-05	0.99995	1e-05	sg23_1416_Phataginus-tricuspis_Cameroon_4_No_LR-market	LR market
sg24	Cameroon	1e-05	1e-05	1e-05	1e-05	0.99995	1e-05	sg24_1417_Phataginus-tricuspis_Cameroon_4_No_LR-market	LR market
sg25	Cameroon	1e-05	1e-05	1e-05	1e-05	0.99995	1e-05	sg25_1418_Phataginus-tricuspis_Cameroon_4_No_LR-market	LR market
sg26	Cameroon	0.080145	1e-05	1e-05	1e-05	0.919815	1e-05	sg26_1419_Phataginus-tricuspis_Cameroon_4_No_LR-market	LR market
sg27	Cameroon	1e-05	1e-05	1e-05	1e-05	0.99995	1e-05	sg27_1420_Phataginus-tricuspis_Cameroon_4_No_LR-market	LR market
sg2	Cameroon	1e-05	1e-05	1e-05	1e-05	0.99995	1e-05	sg2_1412_Phataginus-tricuspis_Cameroon_4_No_LR-market	LR market
sg3	Cameroon	1e-05	1e-05	1e-05	1e-05	0.99995	1e-05	sg3_1423_Phataginus-tricuspis_Cameroon_4_No_LR-market	LR market
sg4	Cameroon	1e-05	1e-05	1e-05	1e-05	0.996898	0.003062	sg4_1424_Phataginus-tricuspis_Cameroon_4_No_LR-market	LR market
sg5	Cameroon	0.092143	1e-05	1e-05	1e-05	0.907817	1e-05	sg5_1425_Phataginus-tricuspis_Cameroon_4_No_LR-market	LR market
sg7	Cameroon	1e-05	1e-05	1e-05	1e-05	0.99995	1e-05	sg7_1426_Phataginus-tricuspis_Cameroon_4_No_LR-market	LR market
sg9	Cameroon	1e-05	1e-05	1e-05	1e-05	0.99995	1e-05	sg9_1428_Phataginus-tricuspis_Cameroon_4_No_LR-market	LR market
t1024	Equatorial Guinea	1e-05	1e-05	1e-05	0.00372	0.990732	0.005517	t1024_141_Phataginus-tricuspis_Equatorial-Guinea_5_No_RR-market	RR market
t1049	Equatorial Guinea	0.179522	1e-05	1e-05	1e-05	0.820438	1e-05	t1049_137_Phataginus-tricuspis_Equatorial-Guinea_5_No_RR-market	RR market
t1052	Equatorial Guinea	1e-05	1e-05	1e-05	1e-05	0.99995	1e-05	t1052_143_Phataginus-tricuspis_Equatorial-Guinea_5_No_RR-market	RR market
t1059	Equatorial Guinea	1e-05	1e-05	1e-05	1e-05	0.99995	1e-05	t1059_129_Phataginus-tricuspis_Equatorial-Guinea_5_No_RR-market	RR market
t1063	Equatorial Guinea	1e-05	1e-05	1e-05	1e-05	0.99995	1e-05	t1063_130_Phataginus-tricuspis_Equatorial-Guinea_5_No_RR-market	RR market
t1064	Equatorial Guinea	1e-05	1e-05	1e-05	1e-05	0.99995	1e-05	t1064_131_Phataginus-tricuspis_Equatorial-Guinea_5_No_RR-market	RR market
t1092	Equatorial Guinea	0.163841	1e-05	1e-05	1e-05	0.836119	1e-05	t1092_138_Phataginus-tricuspis_Equatorial-Guinea_5_No_RR-market	RR market
t1096	Equatorial Guinea	1e-05	1e-05	1e-05	0.008235	0.991725	1e-05	t1096_136_Phataginus-tricuspis_Equatorial-Guinea_5_No_RR-market	RR market
t1099	Equatorial Guinea	0.102723	1e-05	1e-05	1e-05	0.891152	0.006095	t1099_140_Phataginus-tricuspis_Equatorial-Guinea_5_No_RR-market	RR market
t1103	Equatorial Guinea	1e-05	1e-05	1e-05	1e-05	0.99995	1e-05	t1103_135_Phataginus-tricuspis_Equatorial-Guinea_5_No_LR-market	LR market
t1141	Equatorial Guinea	0.011688	0.00509	1e-05	1e-05	0.964744	0.018458	t1141_133_Phataginus-tricuspis_Equatorial-Guinea_5_No_RR-market	RR market
t1157	Equatorial Guinea	1e-05	1e-05	1e-05	1e-05	0.99995	1e-05	t1157_132_Phataginus-tricuspis_Equatorial-Guinea_5_No_RR-market	RR market
t1314	Ghana	1e-05	0.99995	1e-05	1e-05	1e-05	1e-05	t1314_112_Smutsia-giganteaX_Ghana_5_No_LR-market	LR market
t1317	Ghana	1e-05	0.99995	1e-05	1e-05	1e-05	1e-05	t1317_111_Phataginus-tricuspis_Ghana_5_No_LR-market	LR market
t1409	Ivory Coast	1e-05	0.99995	1e-05	1e-05	1e-05	1e-05	t1409_1_Phataginus-tricuspis_Ivory-Coast_5_No_LR-market	LR market
t1413	Ivory Coast	1e-05	0.99995	1e-05	1e-05	1e-05	1e-05	t1413_2_Phataginus-tricuspis_Ivory-Coast_5_No_LR-market	LR market
t1442	Ivory Coast	1e-05	0.99995	1e-05	1e-05	1e-05	1e-05	t1442_162_Phataginus-tricuspis_Ivory-Coast_5_No_LR-market	LR market
t1443	Ivory Coast	1e-05	0.99995	1e-05	1e-05	1e-05	1e-05	t1443_163_Phataginus-tricuspis_Ivory-Coast_5_No_LR-market	LR market
t1563	Equatorial Guinea	0.99995	1e-05	1e-05	1e-05	1e-05	1e-05	t1563_115_Phataginus-tricuspis_Equatorial-Guinea_5_No_LR-market	LR market
t1654	Central African Republic	1e-05	1e-05	0.877495	1e-05	1e-05	0.122465	t1654_33_Phataginus-tricuspis_Central-African-Republic_4_No_trade-seizure	Trade seizure
t1655	Cameroon	0.99995	1e-05	1e-05	1e-05	1e-05	1e-05	t1655_32_Phataginus-tricuspis_Cameroon_1_No_trade-seizure	Trade seizure
t1689	Cameroon	0.99995	1e-05	1e-05	1e-05	1e-05	1e-05	t1689_117_Phataginus-tricuspis_Cameroon_4_No_LR-market	LR market
t1703	Cameroon	0.99995	1e-05	1e-05	1e-05	1e-05	1e-05	t1703_118_Phataginus-tricuspis_Cameroon_4_No_LR-market	LR market
t1704	Cameroon	0.99995	1e-05	1e-05	1e-05	1e-05	1e-05	t1704_119_Phataginus-tricuspis_Cameroon_4_No_LR-market	LR market
t1736	Cameroon	0.99995	1e-05	1e-05	1e-05	1e-05	1e-05	t1736_120_Phataginus-tricuspis_Cameroon_4_No_LR-market	LR market
t1744	Cameroon	0.99995	1e-05	1e-05	1e-05	1e-05	1e-05	t1744_121_Phataginus-tricuspis_Cameroon_4_No_LR-market	LR market
t1756	Cameroon	0.99995	1e-05	1e-05	1e-05	1e-05	1e-05	t1756_122_Phataginus-tricuspis_Cameroon_4_No_LR-market	LR market
t1777	Togo	1e-05	0.047549	1e-05	0.952411	1e-05	1e-05	t1777_123_Phataginus-tricuspis_Togo_5_No_field-site	field site
t1780	Togo	1e-05	0.021148	1e-05	0.978812	1e-05	1e-05	t1780_124_Phataginus-tricuspis_Togo_4_No_RR-market	RR market
t1789	Togo	1e-05	1e-05	1e-05	0.99995	1e-05	1e-05	t1789_125_Phataginus-tricuspis_Togo_5_No_field-site	field site
t1802	Togo	1e-05	0.062045	1e-05	0.937915	1e-05	1e-05	t1802_126_Phataginus-tricuspis_Togo_4_No_RR-market	RR market
t1866	Guinea	1e-05	0.99995	1e-05	1e-05	1e-05	1e-05	t1866_144_Phataginus-tricuspis_Guinea_5_No_RR-market	RR market
t1867	Guinea	1e-05	0.99995	1e-05	1e-05	1e-05	1e-05	t1867_145_Phataginus-tricuspis_Guinea_5_No_RR-market	RR market
t2141	Cameroon	1e-05	1e-05	1e-05	1e-05	0.99995	1e-05	t2141_148_Phataginus-tricuspis_Cameroon_1_No_trade-seizure	Trade seizure
t2145	Cameroon	1e-05	1e-05	1e-05	1e-05	0.99995	1e-05	t2145_149_Phataginus-tricuspis_Cameroon_1_No_trade-seizure	Trade seizure
t2163	Cameroon	0.469254	1e-05	1e-05	1e-05	0.530706	1e-05	t2163_152_Phataginus-tricuspis_Cameroon_1_No_trade-seizure	Trade seizure
t2205	Benin	1e-05	1e-05	1e-05	0.99995	1e-05	1e-05	t2205_127_Phataginus-tricuspis_Benin_4_No_RR-market	RR market
t2219	Benin	1e-05	1e-05	1e-05	0.99995	1e-05	1e-05	t2219_128_Phataginus-tricuspis_Benin_4_No_LR-market	LR market
t2268	Democratic Republic of Congo	1e-05	1e-05	0.99995	1e-05	1e-05	1e-05	t2268_69_Phataginus-tricuspis_Democratic-Republic-of-Congo_4_No_RR-market	RR market
t3156	Democratic Republic of Congo	1e-05	1e-05	0.99995	1e-05	1e-05	1e-05	t3156_70_Phataginus-tricuspis_Democratic-Republic-of-Congo_5_No_field-site	field site
t3166	Gabon	1e-05	1e-05	1e-05	1e-05	1e-05	0.99995	t3166_80_Phataginus-tricuspis_Gabon_6_No_LR-market	LR market
t3168	Gabon	1e-05	1e-05	1e-05	1e-05	1e-05	0.99995	t3168_82_Phataginus-tricuspis_Gabon_6_No_RR-market	RR market
t3169	Gabon	1e-05	1e-05	1e-05	1e-05	0.013672	0.986288	t3169_83_Phataginus-tricuspis_Gabon_6_No_RR-market	RR market
t3170	Gabon	1e-05	1e-05	1e-05	1e-05	0.99995	1e-05	t3170_84_Phataginus-tricuspis_Gabon_6_No_RR-market	RR market
t3171	Gabon	1e-05	1e-05	1e-05	1e-05	0.99995	1e-05	t3171_20_Phataginus-tricuspis_Gabon_4_No_RR-market	RR market
t3172	Gabon	1e-05	1e-05	1e-05	1e-05	0.99995	1e-05	t3172_85_Phataginus-tricuspis_Gabon_4_No_RR-market	RR market
t3173	Gabon	1e-05	1e-05	1e-05	1e-05	0.984117	0.015843	t3173_14_Phataginus-tricuspisX_Gabon_4_No_RR-market	RR market
t3176	Gabon	1e-05	1e-05	1e-05	1e-05	1e-05	0.99995	t3176_88_Phataginus-tricuspis_Gabon_4_No_LR-market	LR market
t3202bm	Guinea	1e-05	0.99995	1e-05	1e-05	1e-05	1e-05	t3202bm_159_Phataginus-tricuspis_Guinea_1_No_NA	Unknown
t579	Cameroon	1e-05	1e-05	1e-05	1e-05	0.99995	1e-05	t579_43_Phataginus-tricuspis_Cameroon_5_No_RR-market	RR market
t580	Cameroon	1e-05	1e-05	1e-05	1e-05	0.99995	1e-05	t580_44_Phataginus-tricuspis_Cameroon_5_No_RR-market	RR market
t584	Cameroon	0.00575	1e-05	1e-05	1e-05	0.99421	1e-05	t584_46_Phataginus-tricuspis_Cameroon_5_No_RR-market	RR market
t587	Cameroon	0.151666	1e-05	1e-05	1e-05	0.848294	1e-05	t587_47_Phataginus-tricuspis_Cameroon_5_No_RR-market	RR market
t594	Cameroon	0.202949	1e-05	1e-05	1e-05	0.797011	1e-05	t594_41_Phataginus-tricuspis_Cameroon_5_No_RR-market	RR market
t602	Cameroon	0.467641	1e-05	1e-05	1e-05	0.532319	1e-05	t602_56_Phataginus-tricuspis_Cameroon_4_No_LR-market	LR market
t603	Cameroon	1e-05	1e-05	1e-05	1e-05	0.99995	1e-05	t603_57_Phataginus-tricuspis_Cameroon_4_No_LR-market	LR market
t605	Cameroon	0.118688	1e-05	1e-05	1e-05	0.843868	0.037414	t605_58_Phataginus-tricuspis_Cameroon_4_No_LR-market	LR market
t617	Democratic Republic of Congo	1e-05	1e-05	0.99995	1e-05	1e-05	1e-05	t617_67_Phataginus-tricuspis_Democratic-Republic-of-Congo_5_No_RR-market	RR market
t619	Democratic Republic of Congo	1e-05	1e-05	0.99995	1e-05	1e-05	1e-05	t619_68_Phataginus-tricuspis_Democratic-Republic-of-Congo_5_No_RR-market	RR market
t707	Gabon	1e-05	1e-05	1e-05	1e-05	0.958813	0.041147	t707_72_Phataginus-tricuspis_Gabon_4_No_LR-market	LR market
t775	Guinea	1e-05	0.999944	1e-05	1.6e-05	1e-05	1e-05	t775_96_Phataginus-tricuspis_Guinea_5_No_RR-market	RR market
t781	Gabon	1e-05	1e-05	1e-05	1e-05	0.99995	1e-05	t781_73_Phataginus-tricuspis_Gabon_4_No_LR-market	LR market
t787	Ghana	1e-05	0.996355	1e-05	0.003605	1e-05	1e-05	t787_92_Phataginus-tricuspis_Ghana_5_No_field-site	field site
t805ep5pg3	Gabon	1e-05	1e-05	1e-05	1e-05	1e-05	0.99995	t805ep5pg3_74_Phataginus-tricuspis_Gabon_4_No_RR-market	RR market
t813	Benin	1e-05	1e-05	1e-05	0.99995	1e-05	1e-05	t813_100_Phataginus-tricuspis_Benin_5_No_RR-market	RR market
t815	Benin	1e-05	1e-05	1e-05	0.99995	1e-05	1e-05	t815_102_Phataginus-tricuspis_Benin_5_No_RR-market	RR market
t877	Nigeria	1e-05	1e-05	1e-05	0.99995	1e-05	1e-05	t877_105_Phataginus-tricuspis_Nigeria_4_No_RR-market	RR market
t878	Nigeria	1e-05	1e-05	1e-05	0.99995	1e-05	1e-05	t878_106_Phataginus-tricuspis_Nigeria_4_No_RR-market	RR market
t946	Togo	1e-05	0.043858	1e-05	0.956102	1e-05	1e-05	t946_109_Phataginus-tricuspis_Togo_4_No_RR-market	RR market
t954	Togo	1e-05	0.03723	1e-05	0.96273	1e-05	1e-05	t954_110_Phataginus-tricuspis_Togo_5_No_RR-market	RR market
tetra12	Ivory Coast	1e-05	0.99995	1e-05	1e-05	1e-05	1e-05	tetra12_510_Phataginus-tricuspis_Ivory-Coast_4_No_RR-market	RR market
tetra2	Ivory Coast	1e-05	0.99995	1e-05	1e-05	1e-05	1e-05	tetra2_500_Smutsia-giganteaX_Ivory-Coast_5_No_LR-market	LR market
tetra4	Ivory Coast	1e-05	0.99995	1e-05	1e-05	1e-05	1e-05	tetra4_502_Phataginus-tricuspis_Ivory-Coast_4_No_RR-market	RR market
tetra5	Ivory Coast	1e-05	0.99995	1e-05	1e-05	1e-05	1e-05	tetra5_503_Phataginus-tricuspis_Ivory-Coast_4_No_RR-market	RR market
tetra6	Ivory Coast	1e-05	0.99995	1e-05	1e-05	1e-05	1e-05	tetra6_504_Phataginus-tricuspis_Ivory-Coast_4_No_RR-market	RR market
tetra9	Ivory Coast	1e-05	0.99995	1e-05	1e-05	1e-05	1e-05	tetra9_507_Phataginus-tricuspis_Ivory-Coast_4_No_RR-market	RR market
y100	Cameroon	1e-05	1e-05	1e-05	1e-05	0.99995	1e-05	y100_300_Phataginus-tricuspis_Cameroon_4_No_LR-market	LR market
y102	Cameroon	1e-05	1e-05	1e-05	1e-05	0.99995	1e-05	y102_302_Phataginus-tricuspis_Cameroon_4_No_LR-market	LR market
y109	Cameroon	0.340293	1e-05	1e-05	1e-05	0.659667	1e-05	y109_309_Phataginus-tricuspis_Cameroon_4_No_LR-market	LR market
y10	Cameroon	1e-05	1e-05	1e-05	1e-05	0.99995	1e-05	y10_225_Phataginus-tricuspis_Cameroon_4_No_LR-market	LR market
y110	Cameroon	1e-05	1e-05	1e-05	1e-05	0.99995	1e-05	y110_310_Phataginus-tricuspis_Cameroon_4_No_LR-market	LR market
y113	Cameroon	0.789018	1e-05	1e-05	1e-05	0.210942	1e-05	y113_313_Phataginus-tricuspis_Cameroon_4_No_LR-market	LR market
y114	Cameroon	1e-05	1e-05	1e-05	1e-05	0.99995	1e-05	y114_314_Phataginus-tricuspis_Cameroon_4_No_LR-market	LR market
y115	Cameroon	1e-05	1e-05	0.008138	0.006493	0.970797	0.014552	y115_315_Phataginus-tricuspis_Cameroon_4_No_LR-market	LR market
y117	Cameroon	1e-05	1e-05	1e-05	1e-05	0.981481	0.018479	y117_317_Phataginus-tricuspis_Cameroon_4_No_LR-market	LR market
y11	Cameroon	0.161354	1e-05	1e-05	1e-05	0.838606	1e-05	y11_226_Phataginus-tricuspis_Cameroon_4_No_LR-market	LR market
y121	Cameroon	1e-05	1e-05	1e-05	1e-05	0.986507	0.013453	y121_321_Phataginus-tricuspis_Cameroon_4_No_LR-market	LR market
y122	Cameroon	0.99995	1e-05	1e-05	1e-05	1e-05	1e-05	y122_322_Phataginus-tricuspis_Cameroon_4_No_LR-market	LR market
y123	Cameroon	0.99995	1e-05	1e-05	1e-05	1e-05	1e-05	y123_323_Phataginus-tricuspis_Cameroon_4_No_LR-market	LR market
y125	Cameroon	1e-05	1e-05	1e-05	1e-05	0.99995	1e-05	y125_325_Phataginus-tricuspis_Cameroon_4_No_LR-market	LR market
y127	Cameroon	1e-05	1e-05	1e-05	0.010141	0.985353	0.004477	y127_327_Phataginus-tricuspis_Cameroon_4_No_LR-market	LR market
y128	Cameroon	1e-05	1e-05	1e-05	1.8e-05	0.999942	1e-05	y128_328_Phataginus-tricuspis_Cameroon_4_No_LR-market	LR market
y130	Cameroon	1e-05	1e-05	1e-05	1e-05	0.995788	0.004172	y130_330_Phataginus-tricuspis_Cameroon_4_No_LR-market	LR market
y132	Cameroon	0.994963	1e-05	1e-05	1e-05	0.004997	1e-05	y132_332_Phataginus-tricuspis_Cameroon_4_No_LR-market	LR market
y133	Cameroon	1e-05	1e-05	1e-05	1e-05	0.988358	0.011602	y133_333_Phataginus-tricuspis_Cameroon_4_No_LR-market	LR market
y135	Cameroon	0.029512	1e-05	1e-05	1e-05	0.970448	1e-05	y135_335_Phataginus-tricuspis_Cameroon_4_No_LR-market	LR market
y145	Cameroon	1e-05	1.2e-05	1e-05	1e-05	0.994282	0.005677	y145_339_Phataginus-tricuspis_Cameroon_4_No_LR-market	LR market
y146	Cameroon	1e-05	1e-05	1e-05	1e-05	0.99995	1e-05	y146_340_Phataginus-tricuspis_Cameroon_4_No_LR-market	LR market
y147	Cameroon	0.236848	1e-05	1e-05	1e-05	0.763112	1e-05	y147_341_Phataginus-tricuspis_Cameroon_4_No_LR-market	LR market
y148	Cameroon	0.017699	1e-05	1e-05	1e-05	0.982261	1e-05	y148_342_Phataginus-tricuspis_Cameroon_4_No_LR-market	LR market
y149	Cameroon	0.200433	1e-05	1e-05	1e-05	0.799527	1e-05	y149_343_Phataginus-tricuspis_Cameroon_4_No_LR-market	LR market
y14	Cameroon	1e-05	1e-05	1e-05	1e-05	0.99995	1e-05	y14_228_Phataginus-tricuspis_Cameroon_4_No_LR-market	LR market
y150	Cameroon	1e-05	1e-05	1e-05	1e-05	0.99995	1e-05	y150_344_Phataginus-tricuspis_Cameroon_4_No_LR-market	LR market
y151	Cameroon	1e-05	1e-05	1e-05	1e-05	0.99995	1e-05	y151_345_Phataginus-tricuspis_Cameroon_4_No_LR-market	LR market
y152	Cameroon	0.502278	1e-05	1e-05	1e-05	0.490636	0.007056	y152_346_Phataginus-tricuspis_Cameroon_4_No_LR-market	LR market
y153	Cameroon	1e-05	1e-05	1e-05	1e-05	0.99995	1e-05	y153_347_Phataginus-tricuspis_Cameroon_4_No_LR-market	LR market
y154	Cameroon	1e-05	1e-05	1e-05	1e-05	0.99995	1e-05	y154_348_Phataginus-tricuspis_Cameroon_4_No_LR-market	LR market
y155	Cameroon	1e-05	1e-05	1e-05	1e-05	0.983122	0.016838	y155_349_Phataginus-tricuspis_Cameroon_4_No_LR-market	LR market
y157	Cameroon	1e-05	1e-05	1e-05	1e-05	0.952634	0.047326	y157_351_Phataginus-tricuspis_Cameroon_4_No_LR-market	LR market
y158	Cameroon	1e-05	1e-05	1e-05	1e-05	0.99995	1e-05	y158_352_Phataginus-tricuspis_Cameroon_4_No_LR-market	LR market
y159	Cameroon	0.607283	1e-05	1e-05	1e-05	0.389205	0.003482	y159_353_Phataginus-tricuspis_Cameroon_4_No_LR-market	LR market
y15	Cameroon	0.99995	1e-05	1e-05	1e-05	1e-05	1e-05	y15_229_Phataginus-tricuspis_Cameroon_4_No_LR-market	LR market
y160	Cameroon	1e-05	1e-05	1e-05	1e-05	0.99995	1e-05	y160_354_Phataginus-tricuspis_Cameroon_4_No_LR-market	LR market
y162	Cameroon	1e-05	1e-05	1e-05	1e-05	0.99995	1e-05	y162_356_Phataginus-tricuspis_Cameroon_4_No_LR-market	LR market
y163	Cameroon	0.518499	1e-05	0.003945	1e-05	0.477525	1e-05	y163_357_Phataginus-tricuspis_Cameroon_4_No_LR-market	LR market
y164	Cameroon	1.3e-05	1e-05	1e-05	1e-05	0.999947	1e-05	y164_358_Phataginus-tricuspis_Cameroon_4_No_LR-market	LR market
y166	Cameroon	0.232316	1e-05	1e-05	1e-05	0.767644	1e-05	y166_360_Phataginus-tricuspis_Cameroon_4_No_LR-market	LR market
y167	Cameroon	0.370044	1e-05	1e-05	1e-05	0.629916	1e-05	y167_361_Phataginus-tricuspis_Cameroon_4_No_LR-market	LR market
y168	Cameroon	1e-05	1e-05	1e-05	1e-05	0.99995	1e-05	y168_362_Phataginus-tricuspis_Cameroon_4_No_LR-market	LR market
y169	Cameroon	1e-05	1e-05	1e-05	1e-05	0.993168	0.006792	y169_363_Phataginus-tricuspis_Cameroon_4_No_LR-market	LR market
y171	Cameroon	1e-05	1e-05	1e-05	1e-05	0.99995	1e-05	y171_365_Phataginus-tricuspis_Cameroon_4_No_LR-market	LR market
y172	Cameroon	1e-05	1e-05	1e-05	1e-05	0.988401	0.011559	y172_366_Phataginus-tricuspis_Cameroon_4_No_LR-market	LR market
y176	Cameroon	0.540641	1e-05	1e-05	1e-05	0.459319	1e-05	y176_370_Phataginus-tricuspis_Cameroon_4_No_LR-market	LR market
y179	Cameroon	1e-05	1e-05	1e-05	1e-05	0.99995	1e-05	y179_373_Phataginus-tricuspis_Cameroon_4_No_LR-market	LR market
y180	Cameroon	1e-05	1e-05	0.001339	1e-05	0.984198	0.014432	y180_374_Phataginus-tricuspis_Cameroon_4_No_LR-market	LR market
y183	Cameroon	1e-05	1e-05	1e-05	1e-05	0.99995	1e-05	y183_377_Phataginus-tricuspis_Cameroon_4_No_LR-market	LR market
y185	Cameroon	1e-05	1e-05	1e-05	1e-05	0.99995	1e-05	y185_379_Phataginus-tricuspis_Cameroon_4_No_LR-market	LR market
y186	Cameroon	1e-05	0.007078	1e-05	1e-05	0.987122	0.00577	y186_380_Phataginus-tricuspis_Cameroon_4_No_LR-market	LR market
y188	Cameroon	1e-05	1e-05	1e-05	1e-05	0.981245	0.018715	y188_382_Phataginus-tricuspis_Cameroon_4_No_LR-market	LR market
y189	Cameroon	1e-05	1e-05	1e-05	1e-05	0.99995	1e-05	y189_383_Phataginus-tricuspis_Cameroon_4_No_LR-market	LR market
y18	Cameroon	0.225906	1e-05	1e-05	1e-05	0.774054	1e-05	y18_231_Phataginus-tricuspis_Cameroon_4_No_LR-market	LR market
y190	Cameroon	1e-05	1e-05	1e-05	1e-05	0.99995	1e-05	y190_384_Phataginus-tricuspis_Cameroon_4_No_LR-market	LR market
y191	Cameroon	1e-05	1e-05	1e-05	1e-05	0.99995	1e-05	y191_385_Phataginus-tricuspis_Cameroon_4_No_LR-market	LR market
y193	Cameroon	1e-05	1e-05	1e-05	1e-05	0.981062	0.018898	y193_387_Phataginus-tricuspis_Cameroon_4_No_LR-market	LR market
y194	Cameroon	1e-05	1e-05	1e-05	1e-05	0.99995	1e-05	y194_388_Phataginus-tricuspis_Cameroon_4_No_LR-market	LR market
y197	Cameroon	0.726332	1e-05	1e-05	1e-05	0.273628	1e-05	y197_391_Phataginus-tricuspis_Cameroon_4_No_LR-market	LR market
y198	Cameroon	1e-05	1e-05	1e-05	1e-05	0.99995	1e-05	y198_392_Phataginus-tricuspis_Cameroon_4_No_LR-market	LR market
y199	Cameroon	1e-05	1e-05	1e-05	1e-05	0.99995	1e-05	y199_393_Phataginus-tricuspis_Cameroon_4_No_LR-market	LR market
y200	Cameroon	1e-05	1e-05	1e-05	1e-05	0.99995	1e-05	y200_394_Phataginus-tricuspis_Cameroon_4_No_LR-market	LR market
y201	Cameroon	0.493855	1e-05	1e-05	1e-05	0.506105	1e-05	y201_395_Phataginus-tricuspis_Cameroon_4_No_LR-market	LR market
y202	Cameroon	1e-05	1e-05	1e-05	1e-05	0.99995	1e-05	y202_396_Phataginus-tricuspis_Cameroon_4_No_LR-market	LR market
y204	Cameroon	0.99995	1e-05	1e-05	1e-05	1e-05	1e-05	y204_398_Phataginus-tricuspis_Cameroon_4_No_LR-market	LR market
y205	Cameroon	1e-05	1e-05	1e-05	1e-05	0.99995	1e-05	y205_399_Phataginus-tricuspis_Cameroon_4_No_LR-market	LR market
y206	Cameroon	0.10436	1e-05	1e-05	1e-05	0.8956	1e-05	y206_400_Phataginus-tricuspis_Cameroon_4_No_LR-market	LR market
y208	Cameroon	0.488092	1e-05	1e-05	1e-05	0.511868	1e-05	y208_403_Phataginus-tricuspis_Cameroon_4_No_LR-market	LR market
y209	Cameroon	1e-05	1e-05	1e-05	1e-05	0.99995	1e-05	y209_404_Phataginus-tricuspis_Cameroon_4_No_LR-market	LR market
y20	Cameroon	0.426644	1e-05	1e-05	1e-05	0.573316	1e-05	y20_233_Phataginus-tricuspis_Cameroon_4_No_LR-market	LR market
y210	Cameroon	1e-05	1e-05	1e-05	1e-05	0.989578	0.010382	y210_405_Phataginus-tricuspis_Cameroon_4_No_LR-market	LR market
y212	Cameroon	1e-05	1e-05	1e-05	1e-05	0.99995	1e-05	y212_407_Phataginus-tricuspis_Cameroon_4_No_LR-market	LR market
y214	Cameroon	0.99995	1e-05	1e-05	1e-05	1e-05	1e-05	y214_409_Phataginus-tricuspis_Cameroon_4_No_LR-market	LR market
y215	Cameroon	1e-05	1e-05	1e-05	1e-05	0.99995	1e-05	y215_410_Phataginus-tricuspis_Cameroon_4_No_LR-market	LR market
y217	Cameroon	1e-05	1e-05	1e-05	1e-05	0.99111	0.00885	y217_412_Phataginus-tricuspis_Cameroon_4_No_LR-market	LR market
y218	Cameroon	1e-05	1e-05	1e-05	0.003969	0.995991	1e-05	y218_413_Phataginus-tricuspis_Cameroon_4_No_LR-market	LR market
y21	Cameroon	0.715048	1e-05	1e-05	1e-05	0.284912	1e-05	y21_234_Phataginus-tricuspis_Cameroon_4_No_LR-market	LR market
y221	Cameroon	0.052183	1e-05	1e-05	1e-05	0.947777	1e-05	y221_416_Phataginus-tricuspis_Cameroon_4_No_LR-market	LR market
y222	Cameroon	1e-05	1e-05	1e-05	1e-05	0.984879	0.015081	y222_417_Phataginus-tricuspis_Cameroon_4_No_LR-market	LR market
y227	Cameroon	0.99995	1e-05	1e-05	1e-05	1e-05	1e-05	y227_422_Phataginus-tricuspis_Cameroon_4_No_LR-market	LR market
y228	Cameroon	1e-05	1e-05	1e-05	1e-05	0.99995	1e-05	y228_423_Phataginus-tricuspis_Cameroon_4_No_LR-market	LR market
y229	Cameroon	1e-05	1e-05	1e-05	1e-05	0.99995	1e-05	y229_424_Phataginus-tricuspis_Cameroon_4_No_LR-market	LR market
y22	Cameroon	0.698456	1e-05	1e-05	0.007203	0.294311	1e-05	y22_235_Phataginus-tricuspis_Cameroon_4_No_LR-market	LR market
y232	Cameroon	0.273532	1e-05	1e-05	1e-05	0.726428	1e-05	y232_427_Phataginus-tricuspis_Cameroon_4_No_LR-market	LR market
y234	Cameroon	1e-05	1e-05	1e-05	1e-05	0.99995	1e-05	y234_429_Phataginus-tricuspis_Cameroon_4_No_LR-market	LR market
y235	Cameroon	1e-05	1e-05	1e-05	1e-05	0.99995	1e-05	y235_431_Phataginus-tricuspis_Cameroon_4_No_LR-market	LR market
y236	Cameroon	0.395411	1e-05	1e-05	1e-05	0.604549	1e-05	y236_432_Phataginus-tricuspis_Cameroon_4_No_LR-market	LR market
y238	Cameroon	1e-05	1e-05	1e-05	1e-05	0.99995	1e-05	y238_434_Phataginus-tricuspis_Cameroon_4_No_LR-market	LR market
y23	Cameroon	0.769646	1e-05	1e-05	1e-05	0.230314	1e-05	y23_236_Phataginus-tricuspis_Cameroon_4_No_LR-market	LR market
y240	Cameroon	1e-05	1e-05	1e-05	1e-05	0.99995	1e-05	y240_436_Phataginus-tricuspis_Cameroon_4_No_LR-market	LR market
y243	Cameroon	1e-05	1e-05	1e-05	1e-05	0.99995	1e-05	y243_439_Phataginus-tricuspis_Cameroon_4_No_LR-market	LR market
y244	Cameroon	1e-05	1e-05	1e-05	1e-05	0.99995	1e-05	y244_440_Phataginus-tricuspis_Cameroon_4_No_LR-market	LR market
y246	Cameroon	0.257202	1e-05	1e-05	1e-05	0.742758	1e-05	y246_442_Phataginus-tricuspis_Cameroon_4_No_LR-market	LR market
y248	Cameroon	1e-05	1e-05	0.00541	1e-05	0.99455	1e-05	y248_444_Phataginus-tricuspis_Cameroon_4_No_LR-market	LR market
y249	Cameroon	1e-05	1e-05	1e-05	1e-05	0.99995	1e-05	y249_445_Phataginus-tricuspis_Cameroon_4_No_LR-market	LR market
y24	Cameroon	0.058217	1e-05	1e-05	1e-05	0.941743	1e-05	y24_237_Phataginus-tricuspis_Cameroon_4_No_LR-market	LR market
y251	Cameroon	1e-05	1e-05	1e-05	1e-05	0.99995	1e-05	y251_447_Phataginus-tricuspis_Cameroon_4_No_LR-market	LR market
y26	Cameroon	1e-05	1e-05	1e-05	1e-05	0.958528	0.041432	y26_239_Phataginus-tricuspis_Cameroon_4_No_LR-market	LR market
y27	Cameroon	1e-05	1e-05	1e-05	1e-05	0.99995	1e-05	y27_240_Phataginus-tricuspis_Cameroon_4_No_LR-market	LR market
y31	Cameroon	0.425542	1e-05	1e-05	1e-05	0.574418	1e-05	y31_243_Phataginus-tricuspis_Cameroon_4_No_LR-market	LR market
y32	Cameroon	0.083166	1e-05	1e-05	1e-05	0.916794	1e-05	y32_244_Phataginus-tricuspis_Cameroon_4_No_LR-market	LR market
y330	Cameroon	0.511444	1e-05	1e-05	1e-05	0.488516	1e-05	y330_448_Phataginus-tricuspis_Cameroon_4_No_LR-market	LR market
y331	Cameroon	1e-05	1e-05	1e-05	1e-05	0.99995	1e-05	y331_449_Phataginus-tricuspis_Cameroon_4_No_LR-market	LR market
y332	Cameroon	1e-05	1e-05	1e-05	1e-05	0.99995	1e-05	y332_450_Phataginus-tricuspis_Cameroon_4_No_LR-market	LR market
y333	Cameroon	1e-05	1e-05	1e-05	1e-05	0.99995	1e-05	y333_451_Phataginus-tricuspis_Cameroon_4_No_LR-market	LR market
y335	Cameroon	1e-05	1e-05	1e-05	1e-05	0.99995	1e-05	y335_453_Phataginus-tricuspis_Cameroon_4_No_LR-market	LR market
y336	Cameroon	1e-05	1e-05	1e-05	1e-05	0.99995	1e-05	y336_454_Phataginus-tricuspis_Cameroon_4_No_LR-market	LR market
y338	Cameroon	1e-05	1e-05	1e-05	0.003534	0.996426	1e-05	y338_456_Phataginus-tricuspis_Cameroon_4_No_LR-market	LR market
y339	Cameroon	0.042631	1e-05	1e-05	1e-05	0.957329	1e-05	y339_457_Phataginus-tricuspis_Cameroon_4_No_LR-market	LR market
y340	Cameroon	1e-05	1e-05	1e-05	1e-05	0.99995	1e-05	y340_458_Phataginus-tricuspis_Cameroon_4_No_LR-market	LR market
y341	Cameroon	1e-05	1e-05	1e-05	1e-05	0.99995	1e-05	y341_459_Phataginus-tricuspis_Cameroon_4_No_LR-market	LR market
y343	Cameroon	0.427459	1e-05	1e-05	1e-05	0.572501	1e-05	y343_461_Phataginus-tricuspis_Cameroon_4_No_LR-market	LR market
y344	Cameroon	1e-05	1e-05	1e-05	1e-05	0.990244	0.009716	y344_462_Phataginus-tricuspis_Cameroon_4_No_LR-market	LR market
y345	Cameroon	1e-05	1e-05	1e-05	1e-05	0.99995	1e-05	y345_463_Phataginus-tricuspis_Cameroon_4_No_LR-market	LR market
y346	Cameroon	1e-05	1e-05	1e-05	1e-05	0.99995	1e-05	y346_464_Phataginus-tricuspis_Cameroon_4_No_LR-market	LR market
y347	Cameroon	1e-05	1e-05	1e-05	0.000556	0.99858	0.000834	y347_465_Phataginus-tricuspis_Cameroon_4_No_LR-market	LR market
y349	Cameroon	0.466608	1e-05	1e-05	1e-05	0.533352	1e-05	y349_467_Phataginus-tricuspis_Cameroon_4_No_LR-market	LR market
y350	Cameroon	1e-05	1e-05	1e-05	0.000973	0.998987	1e-05	y350_468_Phataginus-tricuspis_Cameroon_4_No_LR-market	LR market
y351	Cameroon	1e-05	1e-05	1e-05	1e-05	0.998074	0.001886	y351_469_Phataginus-tricuspis_Cameroon_4_No_LR-market	LR market
y353	Cameroon	1e-05	1e-05	1e-05	1e-05	0.99995	1e-05	y353_471_Phataginus-tricuspis_Cameroon_4_No_LR-market	LR market
y354	Cameroon	1e-05	1e-05	1e-05	1e-05	0.99995	1e-05	y354_472_Phataginus-tricuspis_Cameroon_4_No_LR-market	LR market
y355	Cameroon	1e-05	1e-05	1e-05	1e-05	0.99995	1e-05	y355_473_Phataginus-tricuspis_Cameroon_4_No_LR-market	LR market
y356	Cameroon	1e-05	1e-05	1e-05	1e-05	0.99995	1e-05	y356_474_Phataginus-tricuspis_Cameroon_4_No_LR-market	LR market
y357	Cameroon	1e-05	1e-05	1e-05	1e-05	0.99995	1e-05	y357_475_Phataginus-tricuspis_Cameroon_4_No_LR-market	LR market
y358	Cameroon	1e-05	1e-05	1e-05	1e-05	0.99995	1e-05	y358_476_Phataginus-tricuspis_Cameroon_4_No_LR-market	LR market
y359	Cameroon	1e-05	1e-05	1e-05	1e-05	0.99995	1e-05	y359_477_Phataginus-tricuspis_Cameroon_4_No_LR-market	LR market
y361	Cameroon	0.039592	1e-05	1e-05	1e-05	0.960368	1e-05	y361_479_Phataginus-tricuspis_Cameroon_4_No_LR-market	LR market
y362	Cameroon	0.065868	1e-05	1e-05	1e-05	0.934092	1e-05	y362_480_Phataginus-tricuspis_Cameroon_4_No_LR-market	LR market
y364	Cameroon	0.493437	1e-05	1e-05	1e-05	0.506523	1e-05	y364_482_Phataginus-tricuspis_Cameroon_4_No_LR-market	LR market
y365	Cameroon	0.028632	1e-05	1e-05	1e-05	0.959727	0.011611	y365_483_Phataginus-tricuspis_Cameroon_4_No_LR-market	LR market
y366	Cameroon	0.174671	1e-05	1e-05	1e-05	0.825289	1e-05	y366_484_Phataginus-tricuspis_Cameroon_4_No_LR-market	LR market
y367	Cameroon	0.105005	1e-05	1e-05	1e-05	0.894955	1e-05	y367_485_Phataginus-tricuspis_Cameroon_4_No_LR-market	LR market
y368	Cameroon	0.19882	0.005011	1e-05	1e-05	0.796139	1e-05	y368_486_Phataginus-tricuspis_Cameroon_4_No_LR-market	LR market
y369	Cameroon	1e-05	1e-05	1e-05	1e-05	0.99995	1e-05	y369_487_Phataginus-tricuspis_Cameroon_4_No_LR-market	LR market
y371	Cameroon	0.99995	1e-05	1e-05	1e-05	1e-05	1e-05	y371_489_Phataginus-tricuspis_Cameroon_4_No_LR-market	LR market
y373	Cameroon	1e-05	1e-05	1e-05	1e-05	0.99995	1e-05	y373_491_Phataginus-tricuspis_Cameroon_4_No_LR-market	LR market
y374	Cameroon	1e-05	1e-05	1e-05	1e-05	0.992417	0.007543	y374_492_Phataginus-tricuspis_Cameroon_4_No_LR-market	LR market
y375	Cameroon	1e-05	1e-05	1e-05	1e-05	0.99995	1e-05	y375_493_Phataginus-tricuspis_Cameroon_4_No_LR-market	LR market
y376	Cameroon	0.261102	1e-05	1e-05	1e-05	0.738858	1e-05	y376_494_Phataginus-tricuspis_Cameroon_4_No_LR-market	LR market
y377	Cameroon	0.206829	1e-05	1e-05	1e-05	0.793131	1e-05	y377_495_Phataginus-tricuspis_Cameroon_4_No_LR-market	LR market
y4	Cameroon	1e-05	1e-05	1e-05	1e-05	0.967874	0.032086	y4_220_Phataginus-tricuspis_Cameroon_4_No_LR-market	LR market
y50	Cameroon	0.515107	1e-05	1e-05	1e-05	0.484853	1e-05	y50_251_Phataginus-tricuspis_Cameroon_4_No_LR-market	LR market
y51	Cameroon	0.99995	1e-05	1e-05	1e-05	1e-05	1e-05	y51_252_Phataginus-tricuspis_Cameroon_4_No_LR-market	LR market
y52	Cameroon	0.99995	1e-05	1e-05	1e-05	1e-05	1e-05	y52_253_Phataginus-tricuspis_Cameroon_4_No_LR-market	LR market
y54	Cameroon	0.99995	1e-05	1e-05	1e-05	1e-05	1e-05	y54_255_Phataginus-tricuspis_Cameroon_4_No_LR-market	LR market
y65	Cameroon	0.337406	1e-05	1e-05	1e-05	0.662554	1e-05	y65_265_Phataginus-tricuspis_Cameroon_4_No_LR-market	LR market
y66	Cameroon	1e-05	1e-05	1e-05	1e-05	0.991353	0.008607	y66_266_Phataginus-tricuspis_Cameroon_4_No_LR-market	LR market
y67	Cameroon	0.999924	1e-05	1e-05	3.6e-05	1e-05	1e-05	y67_267_Phataginus-tricuspis_Cameroon_4_No_LR-market	LR market
y68	Cameroon	1e-05	1e-05	1e-05	0.010599	0.989361	1e-05	y68_268_Phataginus-tricuspis_Cameroon_4_No_LR-market	LR market
y69	Cameroon	1e-05	1e-05	1e-05	0.004033	0.995927	1e-05	y69_269_Phataginus-tricuspis_Cameroon_4_No_LR-market	LR market
y6	Cameroon	1e-05	1e-05	1e-05	1e-05	0.99995	1e-05	y6_221_Phataginus-tricuspis_Cameroon_4_No_LR-market	LR market
y70	Cameroon	1e-05	1e-05	1e-05	1e-05	0.985361	0.014599	y70_270_Phataginus-tricuspis_Cameroon_4_No_LR-market	LR market
y71	Cameroon	1e-05	1e-05	1e-05	1e-05	0.99995	1e-05	y71_271_Phataginus-tricuspis_Cameroon_4_No_LR-market	LR market
y73	Cameroon	0.099368	0.003977	1e-05	1.2e-05	0.896623	1e-05	y73_273_Phataginus-tricuspis_Cameroon_4_No_LR-market	LR market
y75	Cameroon	0.99995	1e-05	1e-05	1e-05	1e-05	1e-05	y75_275_Phataginus-tricuspis_Cameroon_4_No_LR-market	LR market
y76	Cameroon	1e-05	1e-05	1e-05	1e-05	0.99995	1e-05	y76_276_Phataginus-tricuspis_Cameroon_4_No_LR-market	LR market
y79	Cameroon	1e-05	1e-05	1e-05	1e-05	0.999504	0.000456	y79_279_Phataginus-tricuspis_Cameroon_4_No_LR-market	LR market
y7	Cameroon	1e-05	1e-05	1e-05	1e-05	0.987983	0.011977	y7_222_Phataginus-tricuspis_Cameroon_4_No_LR-market	LR market
y80	Cameroon	1e-05	1e-05	1e-05	1e-05	0.993401	0.006559	y80_280_Phataginus-tricuspis_Cameroon_4_No_LR-market	LR market
y81	Cameroon	0.414723	1e-05	1e-05	1e-05	0.585237	1e-05	y81_281_Phataginus-tricuspis_Cameroon_4_No_LR-market	LR market
y86	Cameroon	1e-05	1e-05	1e-05	0.003495	0.992929	0.003547	y86_286_Phataginus-tricuspis_Cameroon_4_No_LR-market	LR market
y87	Cameroon	0.304182	1e-05	1e-05	1e-05	0.695778	1e-05	y87_287_Phataginus-tricuspis_Cameroon_4_No_LR-market	LR market
y89	Cameroon	1e-05	1e-05	1e-05	1e-05	0.99995	1e-05	y89_289_Phataginus-tricuspis_Cameroon_4_No_LR-market	LR market
y8	Cameroon	1e-05	1e-05	1e-05	1e-05	0.991606	0.008354	y8_223_Phataginus-tricuspis_Cameroon_4_No_LR-market	LR market
y90	Cameroon	0.701152	1e-05	1e-05	1e-05	0.298808	1e-05	y90_290_Phataginus-tricuspis_Cameroon_4_No_LR-market	LR market
y91	Cameroon	1e-05	1e-05	1e-05	1e-05	0.99995	1e-05	y91_291_Phataginus-tricuspis_Cameroon_4_No_LR-market	LR market
y92	Cameroon	1e-05	1e-05	1e-05	0.002644	0.997316	1e-05	y92_292_Phataginus-tricuspis_Cameroon_4_No_LR-market	LR market
y95	Cameroon	1e-05	1e-05	1e-05	1e-05	0.99995	1e-05	y95_295_Phataginus-tricuspis_Cameroon_4_No_LR-market	LR market
y96	Cameroon	1e-05	1e-05	1e-05	1e-05	0.99995	1e-05	y96_296_Phataginus-tricuspis_Cameroon_4_No_LR-market	LR market
y98	Cameroon	1e-05	1e-05	1e-05	1e-05	0.99995	1e-05	y98_298_Phataginus-tricuspis_Cameroon_4_No_LR-market	LR market
y99	Cameroon	0.367355	1e-05	1e-05	1e-05	0.632605	1e-05	y99_299_Phataginus-tricuspis_Cameroon_4_No_LR-market	LR market
y9	Cameroon	1e-05	1e-05	1e-05	1e-05	0.995275	0.004685	y9_224_Phataginus-tricuspis_Cameroon_4_No_LR-market	LR market
Gu_SRR25256554	China	0.651096	1e-05	1e-05	1e-05	0.348864	1e-05	/home/pgaubert/work/Gene_capture/BWA/BWA_samples_Genomes/PTri_Gu_SRR25256554_fastp20_to_PTri_BWA_sort_markdup.bam	Trade seizure
Gu_SRR25256555	China	0.99995	1e-05	1e-05	1e-05	1e-05	1e-05	/home/pgaubert/work/Gene_capture/BWA/BWA_samples_Genomes/PTri_Gu_SRR25256555_fastp20_to_PTri_BWA_sort_markdup.bam	Trade seizure
Gu_SRR25256556	China	0.683333	1e-05	1e-05	1e-05	0.304864	0.011773	/home/pgaubert/work/Gene_capture/BWA/BWA_samples_Genomes/PTri_Gu_SRR25256556_fastp20_to_PTri_BWA_sort_markdup.bam	Trade seizure
Gu_SRR25256557	China	0.490541	1e-05	1e-05	1e-05	0.509419	1e-05	/home/pgaubert/work/Gene_capture/BWA/BWA_samples_Genomes/PTri_Gu_SRR25256557_fastp20_to_PTri_BWA_sort_markdup.bam	Trade seizure
Gu_SRR25256559	China	0.498885	0.002826	1e-05	1e-05	0.490373	0.007896	/home/pgaubert/work/Gene_capture/BWA/BWA_samples_Genomes/PTri_Gu_SRR25256559_fastp20_to_PTri_BWA_sort_markdup.bam	Trade seizure
Gu_SRR25256561	China	0.490983	1e-05	1e-05	1e-05	0.48807	0.020917	/home/pgaubert/work/Gene_capture/BWA/BWA_samples_Genomes/PTri_Gu_SRR25256561_fastp20_to_PTri_BWA_sort_markdup.bam	Trade seizure
Gu_SRR25256562	China	0.489656	1e-05	1e-05	1e-05	0.510304	1e-05	/home/pgaubert/work/Gene_capture/BWA/BWA_samples_Genomes/PTri_Gu_SRR25256562_fastp20_to_PTri_BWA_sort_markdup.bam	Trade seizure
Gu_SRR25256563	China	0.532986	1e-05	1e-05	1e-05	0.466974	1e-05	/home/pgaubert/work/Gene_capture/BWA/BWA_samples_Genomes/PTri_Gu_SRR25256563_fastp20_to_PTri_BWA_sort_markdup.bam	Trade seizure
Gu_SRR25256564	China	0.493836	1e-05	1e-05	1e-05	0.506124	1e-05	/home/pgaubert/work/Gene_capture/BWA/BWA_samples_Genomes/PTri_Gu_SRR25256564_fastp20_to_PTri_BWA_sort_markdup.bam	Trade seizure
Gu_SRR25256567	China	0.454887	1e-05	1.3e-05	1e-05	0.530332	0.014748	/home/pgaubert/work/Gene_capture/BWA/BWA_samples_Genomes/PTri_Gu_SRR25256567_fastp20_to_PTri_BWA_sort_markdup.bam	Trade seizure
Gu_SRR25256568	China	0.762995	1e-05	1e-05	1e-05	0.236965	1e-05	/home/pgaubert/work/Gene_capture/BWA/BWA_samples_Genomes/PTri_Gu_SRR25256568_fastp20_to_PTri_BWA_sort_markdup.bam	Trade seizure
Gu_SRR25256569	China	0.392013	1e-05	1e-05	1e-05	0.607947	1e-05	/home/pgaubert/work/Gene_capture/BWA/BWA_samples_Genomes/PTri_Gu_SRR25256569_fastp20_to_PTri_BWA_sort_markdup.bam	Trade seizure
Gu_SRR25256574	China	0.99995	1e-05	1e-05	1e-05	1e-05	1e-05	/home/pgaubert/work/Gene_capture/BWA/BWA_samples_Genomes/PTri_Gu_SRR25256574_fastp20_to_PTri_BWA_sort_markdup.bam	Trade seizure
Gu_SRR25256575	China	0.99995	1e-05	1e-05	1e-05	1e-05	1e-05	/home/pgaubert/work/Gene_capture/BWA/BWA_samples_Genomes/PTri_Gu_SRR25256575_fastp20_to_PTri_BWA_sort_markdup.bam	Trade seizure
Gu_SRR25256576	China	0.523415	1e-05	1e-05	1e-05	0.476545	1e-05	/home/pgaubert/work/Gene_capture/BWA/BWA_samples_Genomes/PTri_Gu_SRR25256576_fastp20_to_PTri_BWA_sort_markdup.bam	Trade seizure
Gu_SRR25256586	China	0.99995	1e-05	1e-05	1e-05	1e-05	1e-05	/home/pgaubert/work/Gene_capture/BWA/BWA_samples_Genomes/PTri_Gu_SRR25256586_fastp20_to_PTri_BWA_sort_markdup.bam	Trade seizure
Gu_SRR25256588	China	0.99995	1e-05	1e-05	1e-05	1e-05	1e-05	/home/pgaubert/work/Gene_capture/BWA/BWA_samples_Genomes/PTri_Gu_SRR25256588_fastp20_to_PTri_BWA_sort_markdup.bam	Trade seizure
Gu_SRR25256589	China	0.583723	1e-05	1e-05	1e-05	0.416237	1e-05	/home/pgaubert/work/Gene_capture/BWA/BWA_samples_Genomes/PTri_Gu_SRR25256589_fastp20_to_PTri_BWA_sort_markdup.bam	Trade seizure
Gu_SRR25256590	China	0.719009	1e-05	1e-05	1e-05	0.269819	0.011142	/home/pgaubert/work/Gene_capture/BWA/BWA_samples_Genomes/PTri_Gu_SRR25256590_fastp20_to_PTri_BWA_sort_markdup.bam	Trade seizure

## Sheet: Fig1.C
simpID	Country	ADMIX_pop1	ADMIX_pop2	ADMIX_pop3	ADMIX_pop4	ADMIX_pop5	ADMIX_pop6	ID	Site-type	Latitutde	Longitude	Pie Chart Radius
10488	Republic of Congo	1e-05	1e-05	0.99995	1e-05	1e-05	1e-05	10488_766_Phataginus-tricuspis_Republic-of-Congo_4_Yes_RR-market	RR market	-4.1	11.9	1
11490	Democratic Republic of Congo	1e-05	1e-05	0.99995	1e-05	1e-05	1e-05	11490_755_Phataginus-tricuspis_Democratic-Republic-of-Congo_4_Yes_RR-market	RR market	-10.7	22.3	1
12102858	Nigeria	0.99995	1e-05	1e-05	1e-05	1e-05	1e-05	12102858_818_Phataginus-tricuspis_Nigeria_4_Yes_field-site	field site	5.2	8.6	1
12243	Democratic Republic of Congo	1e-05	1e-05	0.99995	1e-05	1e-05	1e-05	12243_765_Phataginus-tricuspis_Democratic-Republic-of-Congo_4_Yes_LR-market	LR market	-5.1	17	1
122972	Uganda	1e-05	1e-05	0.99995	1e-05	1e-05	1e-05	122972_537_Phataginus-tricuspis_Uganda_5_Yes_field-site	field site	0.4	33	1
133085	Liberia	1e-05	0.999946	1e-05	1.4e-05	1e-05	1e-05	133085_532_Phataginus-tricuspis_Liberia_4_Yes_RR-market	RR market	6.3	-10.3	1
14174	Democratic Republic of Congo	1e-05	1e-05	0.99995	1e-05	1e-05	1e-05	14174_768_Phataginus-tricuspis_Democratic-Republic-of-Congo_4_Yes_LR-market	LR market	-5.9	22.4	1
14575	Democratic Republic of Congo	1e-05	1e-05	0.99995	1e-05	1e-05	1e-05	14575_774_Phataginus-tricuspis_Democratic-Republic-of-Congo_4_Yes_RR-market	RR market	-5.4	21.4	1
1586	Democratic Republic of Congo	1e-05	1e-05	0.976334	1e-05	0.023626	1e-05	1586_777_Phataginus-tricuspis_Democratic-Republic-of-Congo_4_Yes_LR-market	LR market	-7.7	22.2	1
1686061	Central African Republic	1e-05	1e-05	1e-05	1e-05	1e-05	0.99995	1686061_582_Phataginus-tricuspis_Central-African-Republic_4_Yes_RR-market	RR market	3.5	16.1	1
17457	Democratic Republic of Congo	1e-05	1e-05	0.99995	1e-05	1e-05	1e-05	17457_793_Phataginus-tricuspis_Democratic-Republic-of-Congo_4_Yes_LR-market	LR market	0.8	24.5	1
1828023	Cameroon	1e-05	1e-05	1e-05	1e-05	0.99995	1e-05	1828023_580_Phataginus-tricuspis_Cameroon_1_Yes_NA	Unknown	5.1	12.2	5
1883	Democratic Republic of Congo	1e-05	1e-05	0.99995	1e-05	1e-05	1e-05	1883_767_Phataginus-tricuspis_Democratic-Republic-of-Congo_4_Yes_RR-market	RR market	-5	23.3	1
19518	Democratic Republic of Congo	1e-05	1e-05	0.99995	1e-05	1e-05	1e-05	19518_761_Phataginus-tricuspis_Democratic-Republic-of-Congo_4_Yes_RR-market	RR market	2.6	23.6	2
1958164	Democratic Republic of Congo	1e-05	1e-05	0.99995	1e-05	1e-05	1e-05	1958164_750_Phataginus-tricuspis_Democratic-Republic-of-Congo_4_Yes_RR-market	RR market	3.1	26.9	1
19699	Democratic Republic of Congo	1e-05	1e-05	0.99995	1e-05	1e-05	1e-05	19699_762_Phataginus-tricuspis_Democratic-Republic-of-Congo_4_Yes_RR-market	RR market	2.6	23.6	2
1996314	Nigeria	1e-05	1e-05	1e-05	0.99995	1e-05	1e-05	1996314_817_Phataginus-tricuspis_Nigeria_4_Yes_field-site	field site	5	6.1	1
220403	Gabon	1e-05	1.8e-05	1e-05	1e-05	1e-05	0.999942	220403_1005_Phataginus-tricuspis_Gabon_4_Yes_field-site	field site	-1.9	9.5	1
222492	Democratic Republic of Congo	1e-05	1e-05	0.99995	1e-05	1e-05	1e-05	222492_1014_Phataginus-tricuspis_Democratic-Republic-of-Congo_5_Yes_field-site	field site	-0.2	20.9	6
222493	Democratic Republic of Congo	1e-05	1e-05	0.99995	1e-05	1e-05	1e-05	222493_1009_Phataginus-tricuspisX_Democratic-Republic-of-Congo_5_Yes_field-site	field site	-0.2	20.9	6
222494	Democratic Republic of Congo	1e-05	1e-05	0.99995	1e-05	1e-05	1e-05	222494_1010_Phataginus-tetradactyla_Democratic-Republic-of-Congo_5_Yes_field-site	field site	-0.2	20.9	6
222495	Democratic Republic of Congo	1e-05	1e-05	0.99995	1e-05	1e-05	1e-05	222495_1011_Phataginus-tricuspisX_Democratic-Republic-of-Congo_5_Yes_field-site	field site	-0.2	20.9	6
2224	Democratic Republic of Congo	1.9e-05	1e-05	0.999941	1e-05	1e-05	1e-05	2224_780_Phataginus-tricuspis_Democratic-Republic-of-Congo_4_Yes_RR-market	RR market	1.1	28.6	1
222632	Democratic Republic of Congo	1e-05	1e-05	0.99995	1e-05	1e-05	1e-05	222632_1012_Phataginus-tricuspisX_Democratic-Republic-of-Congo_5_Yes_field-site	field site	-0.2	20.9	6
222633	Democratic Republic of Congo	1e-05	1e-05	0.99995	1e-05	1e-05	1e-05	222633_1013_Phataginus-tricuspisX_Democratic-Republic-of-Congo_5_Yes_field-site	field site	-0.2	20.9	6
25859	Democratic Republic of Congo	1e-05	1e-05	0.99995	1e-05	1e-05	1e-05	25859_752_Phataginus-tricuspis_Democratic-Republic-of-Congo_4_Yes_RR-market	RR market	-11.9	27.5	1
30806	Democratic Republic of Congo	1e-05	1e-05	0.99995	1e-05	1e-05	1e-05	30806_770_Phataginus-tricuspis_Democratic-Republic-of-Congo_4_Yes_field-site	field site	2.5	26	2
31271	Democratic Republic of Congo	1.6e-05	1e-05	0.999936	1.8e-05	1e-05	1e-05	31271_769_Phataginus-tricuspis_Democratic-Republic-of-Congo_4_Yes_field-site	field site	2.5	26	2
34406	Uganda	1e-05	1e-05	0.99995	1e-05	1e-05	1e-05	34406_536_Phataginus-tricuspis_Uganda_4_Yes_LR-market	LR market	0.5	33.2	1
346292	Uganda	1e-05	1e-05	0.99995	1e-05	1e-05	1e-05	346292_828_Phataginus-tricuspis_Uganda_4_Yes_field-site	field site	0.5	33	2
346293	Uganda	1e-05	1e-05	0.99995	1e-05	1e-05	1e-05	346293_827_Phataginus-tricuspis_Uganda_4_Yes_field-site	field site	0.5	33	2
377283	Nigeria	1e-05	1e-05	1e-05	0.99995	1e-05	1e-05	377283_1002_Phataginus-tricuspis_Nigeria_4_Yes_LR-market	LR market	6.3	5.6	1
377284	Nigeria	0.022907	1e-05	1e-05	0.977053	1e-05	1e-05	377284_1003_Phataginus-tricuspis_Nigeria_5_Yes_field-site	field site	6.3	6.9	1
379617	Nigeria	1e-05	1e-05	1e-05	0.975596	0.024364	1e-05	379617_1004_Phataginus-tricuspis_Nigeria_4_Yes_field-site	field site	6.9	4.4	1
38099	Cameroon	0.99995	1e-05	1e-05	1e-05	1e-05	1e-05	38099_829_Phataginus-tricuspis_Cameroon_4_Yes_RR-market	RR market	6.1	9.5	1
38505	Liberia	1e-05	0.99995	1e-05	1e-05	1e-05	1e-05	38505_810_Phataginus-tricuspis_Liberia_4_Yes_RR-market	RR market	6.6	-8.5	1
4305	Democratic Republic of Congo	1e-05	1e-05	0.99995	1e-05	1e-05	1e-05	4305_788_Phataginus-tricuspis_Democratic-Republic-of-Congo_4_Yes_RR-market	RR market	3.1	26.9	2
4306	Democratic Republic of Congo	1e-05	1e-05	0.970893	1e-05	0.029067	1e-05	4306_789_Phataginus-tricuspis_Democratic-Republic-of-Congo_4_Yes_RR-market	RR market	3.1	26.9	2
5661	Sierra Leone	1e-05	0.99995	1e-05	1e-05	1e-05	1e-05	5661_822_Phataginus-tricuspis_Sierra-Leone_4_Yes_RR-market	RR market	9.8	-11.2	1
59269	Sierra Leone	1e-05	0.99995	1e-05	1e-05	1e-05	1e-05	59269_821_Phataginus-tricuspis_Sierra-Leone_4_Yes_RR-market	RR market	7.6	-12.2	1
619030	Liberia	1e-05	0.99995	1e-05	1e-05	1e-05	1e-05	619030_579_Phataginus-tricuspis_Liberia_1_Yes_NA	Unknown	6.4	-9.4	1
6257	Democratic Republic of Congo	1e-05	1e-05	0.99995	1e-05	1e-05	1e-05	6257_775_Phataginus-tricuspis_Democratic-Republic-of-Congo_4_Yes_LR-market	LR market	-5.9	22.4	1
634a	Democratic Republic of Congo	1e-05	0.004964	0.950349	0.014627	0.03004	1e-05	634a_786_Phataginus-tricuspis_Democratic-Republic-of-Congo_4_Yes_RR-market	RR market	1.8	26.4	2
634b	Democratic Republic of Congo	1e-05	1e-05	0.99994	2e-05	1e-05	1e-05	634b_787_Phataginus-tricuspis_Democratic-Republic-of-Congo_4_Yes_RR-market	RR market	1.8	26.4	2
66651	Equatorial Guinea	0.974816	0.016726	0.008428	1e-05	1e-05	1e-05	66651_797_Phataginus-tricuspis_Equatorial-Guinea_5_Yes_RR-market	RR market	3.4	8.6	1
6993	Democratic Republic of Congo	1e-05	1e-05	0.99995	1e-05	1e-05	1e-05	6993_758_Phataginus-tricuspis_Democratic-Republic-of-Congo_4_Yes_RR-market	RR market	1.2	23.7	1
7211	Democratic Republic of Congo	1e-05	1e-05	0.99995	1e-05	1e-05	1e-05	7211_760_Phataginus-tricuspis_Democratic-Republic-of-Congo_4_Yes_RR-market	RR market	-6.3	22.5	1
75076	Cameroon	1e-05	1e-05	1e-05	1e-05	0.994077	0.005883	75076_830_Phataginus-tricuspis_Cameroon_4_Yes_RR-market	RR market	2.2	11.3	1
761813	Ghana	1e-05	0.99995	1e-05	1e-05	1e-05	1e-05	761813_807_Phataginus-tricuspis_Ghana_4_Yes_RR-market	RR market	6.7	-2.9	1
83006m0576	Democratic Republic of Congo	1e-05	1e-05	0.99995	1e-05	1e-05	1e-05	83006m0576_791_Phataginus-tricuspis_Democratic-Republic-of-Congo_4_Yes_LR-market	LR market	-10.2	24.8	1
m3875	Democratic Republic of Congo	1e-05	1e-05	0.99995	1e-05	1e-05	1e-05	m3875_619_Phataginus-tricuspis_Democratic-Republic-of-Congo_3_Yes_NA	Unknown	-5.6	12.9	1
1t	Republic of Congo	1.2e-05	1e-05	1e-05	1e-05	1e-05	0.999948	1t_1064_Phataginus-tricuspis_Republic-of-Congo_6_No_LR-market	LR market	-4.3	15.2	1
2t	Republic of Congo	1e-05	1e-05	1e-05	1e-05	1e-05	0.99995	2t_1065_Phataginus-tricuspis_Republic-of-Congo_6_No_RR-market	RR market	0.5	14.4	1
3t	Republic of Congo	1e-05	1e-05	1e-05	1e-05	1e-05	0.99995	3t_1066_Phataginus-tricuspis_Republic-of-Congo_6_No_RR-market	RR market	1.6	14.8	1
4t	Republic of Congo	1e-05	1e-05	1e-05	1e-05	1e-05	0.99995	4t_1067_Phataginus-tricuspis_Republic-of-Congo_6_No_RR-market	RR market	1.6	14.6	1
5t	Republic of Congo	1e-05	1e-05	1e-05	1e-05	1e-05	0.99995	5t_1068_Phataginus-tricuspis_Republic-of-Congo_6_No_RR-market	RR market	1.6	14.6	1
6t	Republic of Congo	1e-05	1e-05	1e-05	1e-05	1e-05	0.99995	6t_1069_Phataginus-tricuspis_Republic-of-Congo_6_No_RR-market	RR market	1.6	14.4	2
7t	Republic of Congo	1e-05	1e-05	1e-05	1e-05	1e-05	0.99995	7t_1070_Phataginus-tricuspis_Republic-of-Congo_6_No_RR-market	RR market	1.6	14.4	2
a10	Benin	1e-05	1e-05	1e-05	0.99995	1e-05	1e-05	a10_1132_Phataginus-tricuspis_Benin_4_No_LR-market	LR market	7.2	2.1	2
a11	Benin	1e-05	1e-05	1e-05	0.999947	1.3e-05	1e-05	a11_1133_Phataginus-tricuspis_Benin_4_No_LR-market	LR market	7.2	2.1	2
a19	Benin	1e-05	1e-05	1e-05	0.99995	1e-05	1e-05	a19_1141_Phataginus-tricuspis_Benin_4_No_LR-market	LR market	6.4	2.4	2
a1	Benin	1e-05	1e-05	1e-05	0.99995	1e-05	1e-05	a1_1123_Phataginus-tricuspis_Benin_4_No_LR-market	LR market	7.2	2	2
a38	Benin	1e-05	1e-05	1e-05	0.99995	1e-05	1e-05	a38_1158_Phataginus-tricuspis_Benin_4_No_RR-market	RR market	6.9	1.7	8
a39	Benin	1e-05	2e-05	1e-05	0.99994	1e-05	1e-05	a39_1159_Phataginus-tricuspis_Benin_4_No_RR-market	RR market	6.9	1.7	8
a42	Benin	1e-05	1.9e-05	1e-05	0.999941	1e-05	1e-05	a42_1162_Phataginus-tricuspis_Benin_4_No_RR-market	RR market	6.9	1.7	8
a43	Benin	1e-05	1e-05	1e-05	0.99995	1e-05	1e-05	a43_1163_Phataginus-tricuspis_Benin_4_No_RR-market	RR market	6.9	1.7	8
a60	Togo	1e-05	1e-05	1e-05	0.99995	1e-05	1e-05	a60_1179_Phataginus-tricuspis_Togo_5_No_LR-market	LR market	6.2	1.3	2
a63	Togo	1e-05	1e-05	1e-05	0.99995	1e-05	1e-05	a63_1182_Phataginus-tricuspis_Togo_5_No_LR-market	LR market	6.2	1.3	2
a65	Benin	1e-05	1e-05	1e-05	0.99995	1e-05	1e-05	a65_1184_Smutsia-giganteaX_Benin_4_No_LR-market	LR market	6.4	2.4	2
a6	Benin	1e-05	1e-05	1e-05	0.99995	1e-05	1e-05	a6_1128_Phataginus-tricuspis_Benin_4_No_RR-market	RR market	6.9	1.7	8
a74	Benin	1e-05	1e-05	1e-05	0.99995	1e-05	1e-05	a74_1193_Phataginus-tricuspis_Benin_4_No_field-site	field site	8.6	2	14
a78	Benin	1e-05	0.018637	1e-05	0.981323	1e-05	1e-05	a78_1197_Phataginus-tricuspis_Benin_4_No_field-site	field site	8.6	2	14
a79	Benin	1e-05	0.022399	1e-05	0.977561	1e-05	1e-05	a79_1198_Phataginus-tricuspis_Benin_4_No_field-site	field site	8.6	2	14
a80	Benin	1e-05	0.012735	1e-05	0.987225	1e-05	1e-05	a80_1199_Phataginus-tricuspis_Benin_4_No_field-site	field site	8.6	2	14
b11	Benin	1e-05	1e-05	1e-05	0.99995	1e-05	1e-05	b11_1211_Phataginus-tricuspis_Benin_4_No_RR-market	RR market	7	2.1	1
b12	Benin	1e-05	1e-05	1e-05	0.99995	1e-05	1e-05	b12_1212_Phataginus-tricuspis_Benin_4_No_RR-market	RR market	8.6	2	14
b14	Benin	1e-05	1e-05	1e-05	0.99995	1e-05	1e-05	b14_1214_Phataginus-tricuspis_Benin_4_No_field-site	field site	8.6	2	14
b16	Benin	1e-05	1e-05	1e-05	0.99995	1e-05	1e-05	b16_1216_Phataginus-tricuspis_Benin_4_No_field-site	field site	6.8	1.7	1
b17	Benin	1e-05	1e-05	1e-05	0.99995	1e-05	1e-05	b17_1217_Phataginus-tricuspis_Benin_4_No_field-site	field site	8.6	2	14
b18	Benin	1e-05	1e-05	1e-05	0.99995	1e-05	1e-05	b18_1218_Phataginus-tricuspis_Benin_4_No_field-site	field site	8.6	2	14
b21	Benin	1e-05	0.012103	1e-05	0.987857	1e-05	1e-05	b21_1221_Phataginus-tricuspis_Benin_4_No_field-site	field site	9.8	2.3	1
b23	Benin	1e-05	1e-05	1e-05	0.99995	1e-05	1e-05	b23_1223_Phataginus-tricuspis_Benin_4_No_field-site	field site	6.9	2.4	3
b24	Benin	1e-05	1e-05	1e-05	0.99995	1e-05	1e-05	b24_1224_Phataginus-tricuspis_Benin_4_No_field-site	field site	6.9	2.4	3
b25	Benin	1e-05	1e-05	1e-05	0.99995	1e-05	1e-05	b25_1225_Phataginus-tricuspis_Benin_4_No_field-site	field site	6.9	2.4	3
b2	Benin	1e-05	1e-05	1e-05	0.99995	1e-05	1e-05	b2_1202_Phataginus-tricuspis_Benin_4_No_field-site	field site	8.6	2	14
b3	Benin	1e-05	1e-05	1e-05	0.99995	1e-05	1e-05	b3_1203_Phataginus-tricuspis_Benin_4_No_field-site	field site	8.6	2	14
b47	Benin	1e-05	1e-05	1e-05	0.99995	1e-05	1e-05	b47_1247_Phataginus-tricuspis_Benin_4_No_LR-market	LR market	7.2	2	2
b50	Benin	1e-05	1e-05	1e-05	0.99995	1e-05	1e-05	b50_1250_Phataginus-tricuspis_Benin_4_No_RR-market	RR market	6.9	1.7	8
b51	Benin	1e-05	1e-05	1e-05	0.99995	1e-05	1e-05	b51_1251_Phataginus-tricuspis_Benin_4_No_RR-market	RR market	6.9	1.7	8
b55	Benin	1e-05	1e-05	1e-05	0.99995	1e-05	1e-05	b55_1255_Phataginus-tricuspis_Benin_4_No_RR-market	RR market	6.9	1.7	8
b5	Benin	1e-05	1e-05	1e-05	0.99995	1e-05	1e-05	b5_1205_Phataginus-tricuspis_Benin_4_No_field-site	field site	8.6	2	14
b6	Benin	1e-05	1e-05	1e-05	0.99995	1e-05	1e-05	b6_1206_Phataginus-tricuspis_Benin_4_No_field-site	field site	8.6	2	14
b7	Benin	1e-05	1e-05	1e-05	0.99995	1e-05	1e-05	b7_1207_Phataginus-tricuspis_Benin_4_No_field-site	field site	8.6	2	14
b8	Benin	1e-05	1e-05	1e-05	0.99995	1e-05	1e-05	b8_1208_Phataginus-tricuspis_Benin_4_No_field-site	field site	8.6	2	14
bay012	Cameroon	0.99995	1e-05	1e-05	1e-05	1e-05	1e-05	bay012_38_Phataginus-tricuspis_Cameroon_5_No_RR-market	RR market	4.9	11.1	2
bay030	Cameroon	0.99995	1e-05	1e-05	1e-05	1e-05	1e-05	bay030_39_Phataginus-tricuspis_Cameroon_5_No_RR-market	RR market	4.9	11.1	2
cam002	Cameroon	1e-05	1e-05	1e-05	1e-05	0.99995	1e-05	cam002_61_Phataginus-tricuspis_Cameroon_4_No_LR-market	LR market	-2.9553	1.22732	6
cam004	Cameroon	0.208112	1e-05	1e-05	1e-05	0.781128	0.01073	cam004_63_Phataginus-tricuspis_Cameroon_4_No_LR-market	LR market	-2.9553	1.22732	6
cam008	Cameroon	1e-05	1e-05	1e-05	1e-05	0.99995	1e-05	cam008_64_Phataginus-tricuspis_Cameroon_4_No_LR-market	LR market	-2.9553	1.22732	6
cam017	Cameroon	0.170753	1e-05	1e-05	1e-05	0.829207	1e-05	cam017_34_Phataginus-tricuspis_Cameroon_5_No_RR-market	RR market	3.8	12.2	1
cam039	Cameroon	0.99995	1e-05	1e-05	1e-05	1e-05	1e-05	cam039_49_Phataginus-tricuspis_Cameroon_5_No_RR-market	RR market	5.2	9.4	3
cam043	Cameroon	0.99995	1e-05	1e-05	1e-05	1e-05	1e-05	cam043_50_Phataginus-tricuspis_Cameroon_5_No_RR-market	RR market	5.2	9.4	3
cam048	Cameroon	0.990226	1e-05	1e-05	0.009734	1e-05	1e-05	cam048_36_Phataginus-tricuspis_Cameroon_5_No_RR-market	RR market	5.4	9.4	1
cam052	Cameroon	0.99995	1e-05	1e-05	1e-05	1e-05	1e-05	cam052_52_Phataginus-tricuspis_Cameroon_5_No_RR-market	RR market	5.2	9.4	3
dj10	Cameroon	1e-05	1e-05	1e-05	1e-05	0.99995	1e-05	dj10_1355_Phataginus-tricuspis_Cameroon_4_No_RR-market	RR market	2.7	12.7	11
dj11	Cameroon	1e-05	1e-05	0.003542	1e-05	0.996418	1e-05	dj11_1356_Phataginus-tricuspis_Cameroon_4_No_RR-market	RR market	2.7	12.7	11
dj13	Cameroon	1e-05	1e-05	1e-05	1e-05	0.99995	1e-05	dj13_1358_Phataginus-tricuspis_Cameroon_4_No_RR-market	RR market	2.7	12.7	11
dj1	Cameroon	1e-05	1e-05	1e-05	1e-05	0.99995	1e-05	dj1_1354_Phataginus-tricuspis_Cameroon_4_No_RR-market	RR market	2.7	12.7	11
dj2	Cameroon	1e-05	1e-05	1e-05	1e-05	0.99995	1e-05	dj2_1359_Phataginus-tricuspis_Cameroon_4_No_RR-market	RR market	2.7	12.7	11
dj3	Cameroon	1e-05	1e-05	1e-05	1e-05	0.99995	1e-05	dj3_1360_Phataginus-tricuspis_Cameroon_4_No_RR-market	RR market	2.7	12.7	11
dj5	Cameroon	1e-05	1e-05	1e-05	1e-05	0.99995	1e-05	dj5_1362_Phataginus-tricuspis_Cameroon_4_No_RR-market	RR market	2.7	12.7	11
dj6	Cameroon	1e-05	1e-05	1e-05	1e-05	0.99995	1e-05	dj6_1363_Phataginus-tricuspis_Cameroon_4_No_RR-market	RR market	2.7	12.7	11
dj7	Cameroon	1e-05	1.3e-05	1e-05	1e-05	0.999947	1e-05	dj7_1364_Phataginus-tricuspis_Cameroon_4_No_RR-market	RR market	2.7	12.7	11
dj8	Cameroon	1e-05	1e-05	1e-05	1e-05	0.99995	1e-05	dj8_1365_Phataginus-tricuspis_Cameroon_4_No_RR-market	RR market	2.7	12.7	11
dj9	Cameroon	1e-05	1e-05	1e-05	1e-05	0.99995	1e-05	dj9_1366_Phataginus-tricuspis_Cameroon_4_No_RR-market	RR market	2.7	12.7	11
dlaa12	Cameroon	0.99995	1e-05	1e-05	1e-05	1e-05	1e-05	dlaa12_176_Phataginus-tricuspis_Cameroon_4_No_LR-market	LR market	-10.4478	1.22732	35
dlaa13	Cameroon	0.99995	1e-05	1e-05	1e-05	1e-05	1e-05	dlaa13_177_Phataginus-tricuspis_Cameroon_4_No_LR-market	LR market	-10.4478	1.22732	35
dlaa1	Cameroon	0.99995	1e-05	1e-05	1e-05	1e-05	1e-05	dlaa1_172_Phataginus-tricuspis_Cameroon_4_No_LR-market	LR market	-10.4478	1.22732	35
dlaa30	Cameroon	0.99995	1e-05	1e-05	1e-05	1e-05	1e-05	dlaa30_179_Phataginus-tricuspis_Cameroon_4_No_LR-market	LR market	-10.4478	1.22732	35
dlaa31	Cameroon	0.99995	1e-05	1e-05	1e-05	1e-05	1e-05	dlaa31_180_Phataginus-tricuspis_Cameroon_4_No_LR-market	LR market	-10.4478	1.22732	35
dlaa32	Cameroon	0.99995	1e-05	1e-05	1e-05	1e-05	1e-05	dlaa32_181_Phataginus-tricuspis_Cameroon_4_No_LR-market	LR market	-10.4478	1.22732	35
dlaa33	Cameroon	0.99995	1e-05	1e-05	1e-05	1e-05	1e-05	dlaa33_182_Phataginus-tricuspis_Cameroon_4_No_LR-market	LR market	-10.4478	1.22732	35
dlaa34	Cameroon	0.99995	1e-05	1e-05	1e-05	1e-05	1e-05	dlaa34_183_Phataginus-tricuspis_Cameroon_4_No_LR-market	LR market	-10.4478	1.22732	35
dlaa35	Cameroon	0.996095	1e-05	1e-05	1e-05	0.003865	1e-05	dlaa35_184_Phataginus-tricuspis_Cameroon_4_No_LR-market	LR market	-10.4478	1.22732	35
dlaa36	Cameroon	0.99995	1e-05	1e-05	1e-05	1e-05	1e-05	dlaa36_185_Phataginus-tricuspis_Cameroon_4_No_LR-market	LR market	-10.4478	1.22732	35
dlaa37	Cameroon	0.99995	1e-05	1e-05	1e-05	1e-05	1e-05	dlaa37_186_Phataginus-tricuspis_Cameroon_4_No_LR-market	LR market	-10.4478	1.22732	35
dlaa40	Cameroon	0.909136	1e-05	1e-05	1e-05	0.090824	1e-05	dlaa40_189_Phataginus-tricuspis_Cameroon_4_No_LR-market	LR market	-10.4478	1.22732	35
dlaa41	Cameroon	0.991747	0.008213	1e-05	1e-05	1e-05	1e-05	dlaa41_190_Phataginus-tricuspis_Cameroon_4_No_LR-market	LR market	-10.4478	1.22732	35
dlaa7	Cameroon	0.999948	1e-05	1.2e-05	1e-05	1e-05	1e-05	dlaa7_174_Phataginus-tricuspis_Cameroon_4_No_LR-market	LR market	-10.4478	1.22732	35
dlaa8	Cameroon	0.99995	1e-05	1e-05	1e-05	1e-05	1e-05	dlaa8_175_Phataginus-tricuspis_Cameroon_4_No_LR-market	LR market	-10.4478	1.22732	35
dlab13	Cameroon	0.99995	1e-05	1e-05	1e-05	1e-05	1e-05	dlab13_196_Phataginus-tricuspis_Cameroon_4_No_LR-market	LR market	-10.4478	1.22732	35
dlab14	Cameroon	0.99995	1e-05	1e-05	1e-05	1e-05	1e-05	dlab14_197_Phataginus-tricuspis_Cameroon_4_No_LR-market	LR market	-10.4478	1.22732	35
dlab16	Cameroon	0.99995	1e-05	1e-05	1e-05	1e-05	1e-05	dlab16_199_Phataginus-tricuspis_Cameroon_4_No_LR-market	LR market	-10.4478	1.22732	35
dlab28	Cameroon	0.99995	1e-05	1e-05	1e-05	1e-05	1e-05	dlab28_201_Phataginus-tricuspis_Cameroon_4_No_LR-market	LR market	-10.4478	1.22732	35
dlab29	Cameroon	0.99995	1e-05	1e-05	1e-05	1e-05	1e-05	dlab29_202_Phataginus-tricuspis_Cameroon_4_No_LR-market	LR market	-10.4478	1.22732	35
dlab31	Cameroon	0.99995	1e-05	1e-05	1e-05	1e-05	1e-05	dlab31_204_Phataginus-tricuspis_Cameroon_4_No_LR-market	LR market	-10.4478	1.22732	35
dlab32	Cameroon	0.99995	1e-05	1e-05	1e-05	1e-05	1e-05	dlab32_205_Phataginus-tricuspis_Cameroon_4_No_LR-market	LR market	-10.4478	1.22732	35
dlab33	Cameroon	0.99995	1e-05	1e-05	1e-05	1e-05	1e-05	dlab33_206_Phataginus-tricuspis_Cameroon_4_No_LR-market	LR market	-10.4478	1.22732	35
dlab35	Cameroon	0.99995	1e-05	1e-05	1e-05	1e-05	1e-05	dlab35_208_Phataginus-tricuspis_Cameroon_4_No_LR-market	LR market	-10.4478	1.22732	35
dlab3	Cameroon	0.99995	1e-05	1e-05	1e-05	1e-05	1e-05	dlab3_194_Phataginus-tricuspis_Cameroon_4_No_LR-market	LR market	-10.4478	1.22732	35
dlab45	Cameroon	0.99995	1e-05	1e-05	1e-05	1e-05	1e-05	dlab45_209_Phataginus-tricuspis_Cameroon_4_No_LR-market	LR market	-10.4478	1.22732	35
dlab46	Cameroon	0.99995	1e-05	1e-05	1e-05	1e-05	1e-05	dlab46_210_Phataginus-tricuspis_Cameroon_4_No_LR-market	LR market	-10.4478	1.22732	35
dlab47	Cameroon	0.99995	1e-05	1e-05	1e-05	1e-05	1e-05	dlab47_211_Phataginus-tricuspis_Cameroon_4_No_LR-market	LR market	-10.4478	1.22732	35
dlab4	Cameroon	0.99995	1e-05	1e-05	1e-05	1e-05	1e-05	dlab4_195_Phataginus-tricuspis_Cameroon_4_No_LR-market	LR market	-10.4478	1.22732	35
ek1	Cameroon	0.399459	1e-05	1e-05	1e-05	0.600501	1e-05	ek1_1319_Phataginus-tricuspis_Cameroon_4_No_RR-market	RR market	3.6	10.8	3
ek2	Cameroon	0.434151	1e-05	1e-05	1e-05	0.565809	1e-05	ek2_1326_Phataginus-tricuspis_Cameroon_4_No_RR-market	RR market	3.6	10.8	3
ek3	Cameroon	0.637563	1e-05	1e-05	1e-05	0.362397	1e-05	ek3_1327_Phataginus-tricuspis_Cameroon_4_No_RR-market	RR market	3.6	10.8	3
inc20	Ivory Coast	1e-05	0.99995	1e-05	1e-05	1e-05	1e-05	inc20_513_Phataginus-tricuspis_Ivory-Coast_4_No_RR-market	RR market	6.7	-4.7	2
lo1	Cameroon	0.356935	1e-05	1e-05	1e-05	0.643025	1e-05	lo1_1367_Phataginus-tricuspis_Cameroon_4_No_RR-market	RR market	3.2	10.7	5
lo2	Cameroon	1e-05	1e-05	1e-05	1e-05	0.99995	1e-05	lo2_1368_Phataginus-tricuspis_Cameroon_4_No_RR-market	RR market	3.2	10.7	5
lo3	Cameroon	1e-05	1e-05	1e-05	1e-05	0.99995	1e-05	lo3_1369_Phataginus-tricuspis_Cameroon_4_No_RR-market	RR market	3.2	10.7	5
lo4	Cameroon	1e-05	1e-05	1e-05	1e-05	0.989969	0.009991	lo4_1370_Phataginus-tricuspis_Cameroon_4_No_RR-market	RR market	3.2	10.7	5
lo5	Cameroon	0.179099	1e-05	1e-05	1e-05	0.820861	1e-05	lo5_1371_Phataginus-tricuspis_Cameroon_4_No_RR-market	RR market	3.2	10.7	5
mc1	Cameroon	1e-05	1e-05	1e-05	1e-05	0.99995	1e-05	mc1_215_Phataginus-tricuspis_Cameroon_4_No_field-site	field site	2.4	10.6	1
mg10	Cameroon	0.99995	1e-05	1e-05	1e-05	1e-05	1e-05	mg10_1375_Phataginus-tricuspis_Cameroon_4_No_RR-market	RR market	4.9	9.9	15
mg11	Cameroon	0.99995	1e-05	1e-05	1e-05	1e-05	1e-05	mg11_1376_Phataginus-tricuspis_Cameroon_4_No_RR-market	RR market	4.9	9.9	15
mg12	Cameroon	0.99995	1e-05	1e-05	1e-05	1e-05	1e-05	mg12_1377_Phataginus-tricuspis_Cameroon_4_No_RR-market	RR market	4.9	9.9	15
mg13	Cameroon	0.99995	1e-05	1e-05	1e-05	1e-05	1e-05	mg13_1378_Phataginus-tricuspis_Cameroon_4_No_RR-market	RR market	4.9	9.9	15
mg15	Cameroon	0.99995	1e-05	1e-05	1e-05	1e-05	1e-05	mg15_1380_Phataginus-tricuspis_Cameroon_4_No_RR-market	RR market	4.9	9.9	15
mg16	Cameroon	0.99995	1e-05	1e-05	1e-05	1e-05	1e-05	mg16_1381_Phataginus-tricuspis_Cameroon_4_No_RR-market	RR market	4.9	9.9	15
mg18	Cameroon	0.99995	1e-05	1e-05	1e-05	1e-05	1e-05	mg18_1383_Phataginus-tricuspis_Cameroon_4_No_RR-market	RR market	4.9	9.9	15
mg19	Cameroon	0.99995	1e-05	1e-05	1e-05	1e-05	1e-05	mg19_1384_Phataginus-tricuspis_Cameroon_4_No_RR-market	RR market	4.9	9.9	15
mg1	Cameroon	0.99995	1e-05	1e-05	1e-05	1e-05	1e-05	mg1_1374_Phataginus-tricuspis_Cameroon_4_No_RR-market	RR market	4.9	9.9	15
mg2	Cameroon	0.99995	1e-05	1e-05	1e-05	1e-05	1e-05	mg2_1385_Phataginus-tricuspis_Cameroon_4_No_RR-market	RR market	4.9	9.9	15
mg3	Cameroon	0.99995	1e-05	1e-05	1e-05	1e-05	1e-05	mg3_1386_Phataginus-tricuspis_Cameroon_4_No_RR-market	RR market	4.9	9.9	15
mg6	Cameroon	0.99995	1e-05	1e-05	1e-05	1e-05	1e-05	mg6_1389_Phataginus-tricuspis_Cameroon_4_No_RR-market	RR market	4.9	9.9	15
mg7	Cameroon	0.99995	1e-05	1e-05	1e-05	1e-05	1e-05	mg7_1390_Phataginus-tricuspis_Cameroon_4_No_RR-market	RR market	4.9	9.9	15
mg8	Cameroon	0.99995	1e-05	1e-05	1e-05	1e-05	1e-05	mg8_1391_Phataginus-tricuspis_Cameroon_4_No_RR-market	RR market	4.9	9.9	15
mg9	Cameroon	0.99995	1e-05	1e-05	1e-05	1e-05	1e-05	mg9_1392_Phataginus-tricuspis_Cameroon_4_No_RR-market	RR market	4.9	9.9	15
pandrc918mus10	Democratic Republic of Congo	1e-05	1e-05	0.99995	1e-05	1e-05	1e-05	pandrc918mus10_1015_Phataginus-tricuspis_Democratic-Republic-of-Congo_6_No_LR-market	LR market	-11.6	27.5	1
sg10	Cameroon	1e-05	1e-05	1e-05	1e-05	0.99995	1e-05	sg10_1402_Phataginus-tricuspis_Cameroon_4_No_LR-market	LR market	2.9	12	21
sg11	Cameroon	1e-05	0.000626	1e-05	1e-05	0.992612	0.006733	sg11_1403_Phataginus-tricuspis_Cameroon_4_No_LR-market	LR market	2.9	12	21
sg12	Cameroon	1e-05	1e-05	1e-05	1e-05	0.99995	1e-05	sg12_1404_Phataginus-tricuspis_Cameroon_4_No_LR-market	LR market	2.9	12	21
sg13	Cameroon	1e-05	1e-05	1e-05	1e-05	0.99995	1e-05	sg13_1405_Phataginus-tricuspis_Cameroon_4_No_LR-market	LR market	2.9	12	21
sg14	Cameroon	0.051985	1e-05	1e-05	1e-05	0.947975	1e-05	sg14_1406_Phataginus-tricuspis_Cameroon_4_No_LR-market	LR market	2.9	12	21
sg17	Cameroon	1e-05	1e-05	1e-05	1e-05	0.99995	1e-05	sg17_1409_Phataginus-tricuspis_Cameroon_4_No_LR-market	LR market	2.9	12	21
sg18	Cameroon	1e-05	1e-05	1e-05	1e-05	0.99995	1e-05	sg18_1410_Phataginus-tricuspis_Cameroon_4_No_LR-market	LR market	2.9	12	21
sg20	Cameroon	1e-05	1e-05	0.002495	1e-05	0.997465	1e-05	sg20_1413_Phataginus-tricuspis_Cameroon_4_No_LR-market	LR market	2.9	12	21
sg21	Cameroon	1e-05	1e-05	1e-05	1e-05	0.99995	1e-05	sg21_1414_Phataginus-tricuspis_Cameroon_4_No_LR-market	LR market	2.9	12	21
sg22	Cameroon	1e-05	1e-05	1e-05	1e-05	0.99995	1e-05	sg22_1415_Phataginus-tricuspis_Cameroon_4_No_LR-market	LR market	2.9	12	21
sg23	Cameroon	1e-05	1e-05	1e-05	1e-05	0.99995	1e-05	sg23_1416_Phataginus-tricuspis_Cameroon_4_No_LR-market	LR market	2.9	12	21
sg24	Cameroon	1e-05	1e-05	1e-05	1e-05	0.99995	1e-05	sg24_1417_Phataginus-tricuspis_Cameroon_4_No_LR-market	LR market	2.9	12	21
sg25	Cameroon	1e-05	1e-05	1e-05	1e-05	0.99995	1e-05	sg25_1418_Phataginus-tricuspis_Cameroon_4_No_LR-market	LR market	2.9	12	21
sg26	Cameroon	0.080145	1e-05	1e-05	1e-05	0.919815	1e-05	sg26_1419_Phataginus-tricuspis_Cameroon_4_No_LR-market	LR market	2.9	12	21
sg27	Cameroon	1e-05	1e-05	1e-05	1e-05	0.99995	1e-05	sg27_1420_Phataginus-tricuspis_Cameroon_4_No_LR-market	LR market	2.9	12	21
sg2	Cameroon	1e-05	1e-05	1e-05	1e-05	0.99995	1e-05	sg2_1412_Phataginus-tricuspis_Cameroon_4_No_LR-market	LR market	2.9	12	21
sg3	Cameroon	1e-05	1e-05	1e-05	1e-05	0.99995	1e-05	sg3_1423_Phataginus-tricuspis_Cameroon_4_No_LR-market	LR market	2.9	12	21
sg4	Cameroon	1e-05	1e-05	1e-05	1e-05	0.996898	0.003062	sg4_1424_Phataginus-tricuspis_Cameroon_4_No_LR-market	LR market	2.9	12	21
sg5	Cameroon	0.092143	1e-05	1e-05	1e-05	0.907817	1e-05	sg5_1425_Phataginus-tricuspis_Cameroon_4_No_LR-market	LR market	2.9	12	21
sg7	Cameroon	1e-05	1e-05	1e-05	1e-05	0.99995	1e-05	sg7_1426_Phataginus-tricuspis_Cameroon_4_No_LR-market	LR market	2.9	12	21
sg9	Cameroon	1e-05	1e-05	1e-05	1e-05	0.99995	1e-05	sg9_1428_Phataginus-tricuspis_Cameroon_4_No_LR-market	LR market	2.9	12	21
t1024	Equatorial Guinea	1e-05	1e-05	1e-05	0.00372	0.990732	0.005517	t1024_141_Phataginus-tricuspis_Equatorial-Guinea_5_No_RR-market	RR market	1.4	10.3	2
t1049	Equatorial Guinea	0.179522	1e-05	1e-05	1e-05	0.820438	1e-05	t1049_137_Phataginus-tricuspis_Equatorial-Guinea_5_No_RR-market	RR market	1.4	9.8	3
t1052	Equatorial Guinea	1e-05	1e-05	1e-05	1e-05	0.99995	1e-05	t1052_143_Phataginus-tricuspis_Equatorial-Guinea_5_No_RR-market	RR market	1.4	10.3	2
t1059	Equatorial Guinea	1e-05	1e-05	1e-05	1e-05	0.99995	1e-05	t1059_129_Phataginus-tricuspis_Equatorial-Guinea_5_No_RR-market	RR market	2	10.2	4
t1063	Equatorial Guinea	1e-05	1e-05	1e-05	1e-05	0.99995	1e-05	t1063_130_Phataginus-tricuspis_Equatorial-Guinea_5_No_RR-market	RR market	2	10.2	4
t1064	Equatorial Guinea	1e-05	1e-05	1e-05	1e-05	0.99995	1e-05	t1064_131_Phataginus-tricuspis_Equatorial-Guinea_5_No_RR-market	RR market	2	10.2	4
t1092	Equatorial Guinea	0.163841	1e-05	1e-05	1e-05	0.836119	1e-05	t1092_138_Phataginus-tricuspis_Equatorial-Guinea_5_No_RR-market	RR market	1.4	9.8	3
t1096	Equatorial Guinea	1e-05	1e-05	1e-05	0.008235	0.991725	1e-05	t1096_136_Phataginus-tricuspis_Equatorial-Guinea_5_No_RR-market	RR market	2	10.4	1
t1099	Equatorial Guinea	0.102723	1e-05	1e-05	1e-05	0.891152	0.006095	t1099_140_Phataginus-tricuspis_Equatorial-Guinea_5_No_RR-market	RR market	1.4	9.8	3
t1103	Equatorial Guinea	1e-05	1e-05	1e-05	1e-05	0.99995	1e-05	t1103_135_Phataginus-tricuspis_Equatorial-Guinea_5_No_LR-market	LR market	2.1	9.9	1
t1141	Equatorial Guinea	0.011688	0.00509	1e-05	1e-05	0.964744	0.018458	t1141_133_Phataginus-tricuspis_Equatorial-Guinea_5_No_RR-market	RR market	1.2	11	1
t1157	Equatorial Guinea	1e-05	1e-05	1e-05	1e-05	0.99995	1e-05	t1157_132_Phataginus-tricuspis_Equatorial-Guinea_5_No_RR-market	RR market	2	10.2	4
t1314	Ghana	1e-05	0.99995	1e-05	1e-05	1e-05	1e-05	t1314_112_Smutsia-giganteaX_Ghana_5_No_LR-market	LR market	5.3	-1	1
t1317	Ghana	1e-05	0.99995	1e-05	1e-05	1e-05	1e-05	t1317_111_Phataginus-tricuspis_Ghana_5_No_LR-market	LR market	6.7	-1.6	1
t1409	Ivory Coast	1e-05	0.99995	1e-05	1e-05	1e-05	1e-05	t1409_1_Phataginus-tricuspis_Ivory-Coast_5_No_LR-market	LR market	5.3	-4	5
t1413	Ivory Coast	1e-05	0.99995	1e-05	1e-05	1e-05	1e-05	t1413_2_Phataginus-tricuspis_Ivory-Coast_5_No_LR-market	LR market	5.3	-4	5
t1442	Ivory Coast	1e-05	0.99995	1e-05	1e-05	1e-05	1e-05	t1442_162_Phataginus-tricuspis_Ivory-Coast_5_No_LR-market	LR market	5.3	-4	5
t1443	Ivory Coast	1e-05	0.99995	1e-05	1e-05	1e-05	1e-05	t1443_163_Phataginus-tricuspis_Ivory-Coast_5_No_LR-market	LR market	5.3	-4	5
t1563	Equatorial Guinea	0.99995	1e-05	1e-05	1e-05	1e-05	1e-05	t1563_115_Phataginus-tricuspis_Equatorial-Guinea_5_No_LR-market	LR market	3.5	8.5	1
t1654	Central African Republic	1e-05	1e-05	0.877495	1e-05	1e-05	0.122465	t1654_33_Phataginus-tricuspis_Central-African-Republic_4_No_trade-seizure	Trade seizure	4.4	18.6	1
t1655	Cameroon	0.99995	1e-05	1e-05	1e-05	1e-05	1e-05	t1655_32_Phataginus-tricuspis_Cameroon_1_No_trade-seizure	Trade seizure	5.1	12.2	5
t1689	Cameroon	0.99995	1e-05	1e-05	1e-05	1e-05	1e-05	t1689_117_Phataginus-tricuspis_Cameroon_4_No_LR-market	LR market	-10.4478	1.22732	35
t1703	Cameroon	0.99995	1e-05	1e-05	1e-05	1e-05	1e-05	t1703_118_Phataginus-tricuspis_Cameroon_4_No_LR-market	LR market	-10.4478	1.22732	35
t1704	Cameroon	0.99995	1e-05	1e-05	1e-05	1e-05	1e-05	t1704_119_Phataginus-tricuspis_Cameroon_4_No_LR-market	LR market	-10.4478	1.22732	35
t1736	Cameroon	0.99995	1e-05	1e-05	1e-05	1e-05	1e-05	t1736_120_Phataginus-tricuspis_Cameroon_4_No_LR-market	LR market	-10.4478	1.22732	35
t1744	Cameroon	0.99995	1e-05	1e-05	1e-05	1e-05	1e-05	t1744_121_Phataginus-tricuspis_Cameroon_4_No_LR-market	LR market	-10.4478	1.22732	35
t1756	Cameroon	0.99995	1e-05	1e-05	1e-05	1e-05	1e-05	t1756_122_Phataginus-tricuspis_Cameroon_4_No_LR-market	LR market	-10.4478	1.22732	35
t1777	Togo	1e-05	0.047549	1e-05	0.952411	1e-05	1e-05	t1777_123_Phataginus-tricuspis_Togo_5_No_field-site	field site	7.9	0.6	1
t1780	Togo	1e-05	0.021148	1e-05	0.978812	1e-05	1e-05	t1780_124_Phataginus-tricuspis_Togo_4_No_RR-market	RR market	8	1	4
t1789	Togo	1e-05	1e-05	1e-05	0.99995	1e-05	1e-05	t1789_125_Phataginus-tricuspis_Togo_5_No_field-site	field site	7.8	0.7	1
t1802	Togo	1e-05	0.062045	1e-05	0.937915	1e-05	1e-05	t1802_126_Phataginus-tricuspis_Togo_4_No_RR-market	RR market	8	1	4
t1866	Guinea	1e-05	0.99995	1e-05	1e-05	1e-05	1e-05	t1866_144_Phataginus-tricuspis_Guinea_5_No_RR-market	RR market	7.6	-8.5	2
t1867	Guinea	1e-05	0.99995	1e-05	1e-05	1e-05	1e-05	t1867_145_Phataginus-tricuspis_Guinea_5_No_RR-market	RR market	7.6	-8.5	2
t2141	Cameroon	1e-05	1e-05	1e-05	1e-05	0.99995	1e-05	t2141_148_Phataginus-tricuspis_Cameroon_1_No_trade-seizure	Trade seizure	5.1	12.2	5
t2145	Cameroon	1e-05	1e-05	1e-05	1e-05	0.99995	1e-05	t2145_149_Phataginus-tricuspis_Cameroon_1_No_trade-seizure	Trade seizure	5.1	12.2	5
t2163	Cameroon	0.469254	1e-05	1e-05	1e-05	0.530706	1e-05	t2163_152_Phataginus-tricuspis_Cameroon_1_No_trade-seizure	Trade seizure	5.1	12.2	5
t2205	Benin	1e-05	1e-05	1e-05	0.99995	1e-05	1e-05	t2205_127_Phataginus-tricuspis_Benin_4_No_RR-market	RR market	6.9	2.2	1
t2219	Benin	1e-05	1e-05	1e-05	0.99995	1e-05	1e-05	t2219_128_Phataginus-tricuspis_Benin_4_No_LR-market	LR market	7.2	2.1	1
t2268	Democratic Republic of Congo	1e-05	1e-05	0.99995	1e-05	1e-05	1e-05	t2268_69_Phataginus-tricuspis_Democratic-Republic-of-Congo_4_No_RR-market	RR market	0.5	25.9	1
t3156	Democratic Republic of Congo	1e-05	1e-05	0.99995	1e-05	1e-05	1e-05	t3156_70_Phataginus-tricuspis_Democratic-Republic-of-Congo_5_No_field-site	field site	1.9	30.9	1
t3166	Gabon	1e-05	1e-05	1e-05	1e-05	1e-05	0.99995	t3166_80_Phataginus-tricuspis_Gabon_6_No_LR-market	LR market	-1.6	13.6	2
t3168	Gabon	1e-05	1e-05	1e-05	1e-05	1e-05	0.99995	t3168_82_Phataginus-tricuspis_Gabon_6_No_RR-market	RR market	-1.4	13.8	1
t3169	Gabon	1e-05	1e-05	1e-05	1e-05	0.013672	0.986288	t3169_83_Phataginus-tricuspis_Gabon_6_No_RR-market	RR market	1.6	11.6	1
t3170	Gabon	1e-05	1e-05	1e-05	1e-05	0.99995	1e-05	t3170_84_Phataginus-tricuspis_Gabon_6_No_RR-market	RR market	2.1	11.5	1
t3171	Gabon	1e-05	1e-05	1e-05	1e-05	0.99995	1e-05	t3171_20_Phataginus-tricuspis_Gabon_4_No_RR-market	RR market	1	10.8	3
t3172	Gabon	1e-05	1e-05	1e-05	1e-05	0.99995	1e-05	t3172_85_Phataginus-tricuspis_Gabon_4_No_RR-market	RR market	1	10.8	3
t3173	Gabon	1e-05	1e-05	1e-05	1e-05	0.984117	0.015843	t3173_14_Phataginus-tricuspisX_Gabon_4_No_RR-market	RR market	1	10.8	3
t3176	Gabon	1e-05	1e-05	1e-05	1e-05	1e-05	0.99995	t3176_88_Phataginus-tricuspis_Gabon_4_No_LR-market	LR market	-1.6	13.6	2
t3202bm	Guinea	1e-05	0.99995	1e-05	1e-05	1e-05	1e-05	t3202bm_159_Phataginus-tricuspis_Guinea_1_No_NA	Unknown	10.9	-10.6	1
t579	Cameroon	1e-05	1e-05	1e-05	1e-05	0.99995	1e-05	t579_43_Phataginus-tricuspis_Cameroon_5_No_RR-market	RR market	2.7	12.7	3
t580	Cameroon	1e-05	1e-05	1e-05	1e-05	0.99995	1e-05	t580_44_Phataginus-tricuspis_Cameroon_5_No_RR-market	RR market	2.7	12.7	3
t584	Cameroon	0.00575	1e-05	1e-05	1e-05	0.99421	1e-05	t584_46_Phataginus-tricuspis_Cameroon_5_No_RR-market	RR market	2.7	12.7	3
t587	Cameroon	0.151666	1e-05	1e-05	1e-05	0.848294	1e-05	t587_47_Phataginus-tricuspis_Cameroon_5_No_RR-market	RR market	4.6	12.2	1
t594	Cameroon	0.202949	1e-05	1e-05	1e-05	0.797011	1e-05	t594_41_Phataginus-tricuspis_Cameroon_5_No_RR-market	RR market	3.1	10.4	1
t602	Cameroon	0.467641	1e-05	1e-05	1e-05	0.532319	1e-05	t602_56_Phataginus-tricuspis_Cameroon_4_No_LR-market	LR market	-2.9553	1.22732	6
t603	Cameroon	1e-05	1e-05	1e-05	1e-05	0.99995	1e-05	t603_57_Phataginus-tricuspis_Cameroon_4_No_LR-market	LR market	-2.9553	1.22732	6
t605	Cameroon	0.118688	1e-05	1e-05	1e-05	0.843868	0.037414	t605_58_Phataginus-tricuspis_Cameroon_4_No_LR-market	LR market	-2.9553	1.22732	6
t617	Democratic Republic of Congo	1e-05	1e-05	0.99995	1e-05	1e-05	1e-05	t617_67_Phataginus-tricuspis_Democratic-Republic-of-Congo_5_No_RR-market	RR market	-3.2	28.4	2
t619	Democratic Republic of Congo	1e-05	1e-05	0.99995	1e-05	1e-05	1e-05	t619_68_Phataginus-tricuspis_Democratic-Republic-of-Congo_5_No_RR-market	RR market	-3.2	28.4	2
t707	Gabon	1e-05	1e-05	1e-05	1e-05	0.958813	0.041147	t707_72_Phataginus-tricuspis_Gabon_4_No_LR-market	LR market	0.6	12.9	2
t775	Guinea	1e-05	0.999944	1e-05	1.6e-05	1e-05	1e-05	t775_96_Phataginus-tricuspis_Guinea_5_No_RR-market	RR market	7.6	-8.4	1
t781	Gabon	1e-05	1e-05	1e-05	1e-05	0.99995	1e-05	t781_73_Phataginus-tricuspis_Gabon_4_No_LR-market	LR market	0.6	12.9	2
t787	Ghana	1e-05	0.996355	1e-05	0.003605	1e-05	1e-05	t787_92_Phataginus-tricuspis_Ghana_5_No_field-site	field site	6.7	-1.6	1
t805ep5pg3	Gabon	1e-05	1e-05	1e-05	1e-05	1e-05	0.99995	t805ep5pg3_74_Phataginus-tricuspis_Gabon_4_No_RR-market	RR market	0.4	9.6	1
t813	Benin	1e-05	1e-05	1e-05	0.99995	1e-05	1e-05	t813_100_Phataginus-tricuspis_Benin_5_No_RR-market	RR market	6.4	1.9	1
t815	Benin	1e-05	1e-05	1e-05	0.99995	1e-05	1e-05	t815_102_Phataginus-tricuspis_Benin_5_No_RR-market	RR market	7	2.1	1
t877	Nigeria	1e-05	1e-05	1e-05	0.99995	1e-05	1e-05	t877_105_Phataginus-tricuspis_Nigeria_4_No_RR-market	RR market	7.3	4.1	2
t878	Nigeria	1e-05	1e-05	1e-05	0.99995	1e-05	1e-05	t878_106_Phataginus-tricuspis_Nigeria_4_No_RR-market	RR market	7.3	4.1	2
t946	Togo	1e-05	0.043858	1e-05	0.956102	1e-05	1e-05	t946_109_Phataginus-tricuspis_Togo_4_No_RR-market	RR market	8	1	4
t954	Togo	1e-05	0.03723	1e-05	0.96273	1e-05	1e-05	t954_110_Phataginus-tricuspis_Togo_5_No_RR-market	RR market	8	1	4
tetra12	Ivory Coast	1e-05	0.99995	1e-05	1e-05	1e-05	1e-05	tetra12_510_Phataginus-tricuspis_Ivory-Coast_4_No_RR-market	RR market	6.7	-4.7	1
tetra2	Ivory Coast	1e-05	0.99995	1e-05	1e-05	1e-05	1e-05	tetra2_500_Smutsia-giganteaX_Ivory-Coast_5_No_LR-market	LR market	5.3	-4	5
tetra4	Ivory Coast	1e-05	0.99995	1e-05	1e-05	1e-05	1e-05	tetra4_502_Phataginus-tricuspis_Ivory-Coast_4_No_RR-market	RR market	6.6	-5	1
tetra5	Ivory Coast	1e-05	0.99995	1e-05	1e-05	1e-05	1e-05	tetra5_503_Phataginus-tricuspis_Ivory-Coast_4_No_RR-market	RR market	5.9	-4.2	1
tetra6	Ivory Coast	1e-05	0.99995	1e-05	1e-05	1e-05	1e-05	tetra6_504_Phataginus-tricuspis_Ivory-Coast_4_No_RR-market	RR market	6.7	-4.7	2
tetra9	Ivory Coast	1e-05	0.99995	1e-05	1e-05	1e-05	1e-05	tetra9_507_Phataginus-tricuspis_Ivory-Coast_4_No_RR-market	RR market	5.1	-5.8	1
y100	Cameroon	1e-05	1e-05	1e-05	1e-05	0.99995	1e-05	y100_300_Phataginus-tricuspis_Cameroon_4_No_LR-market	LR market	-2.9553	1.22732	173
y102	Cameroon	1e-05	1e-05	1e-05	1e-05	0.99995	1e-05	y102_302_Phataginus-tricuspis_Cameroon_4_No_LR-market	LR market	-2.9553	1.22732	173
y109	Cameroon	0.340293	1e-05	1e-05	1e-05	0.659667	1e-05	y109_309_Phataginus-tricuspis_Cameroon_4_No_LR-market	LR market	-2.9553	1.22732	173
y10	Cameroon	1e-05	1e-05	1e-05	1e-05	0.99995	1e-05	y10_225_Phataginus-tricuspis_Cameroon_4_No_LR-market	LR market	-2.9553	1.22732	173
y110	Cameroon	1e-05	1e-05	1e-05	1e-05	0.99995	1e-05	y110_310_Phataginus-tricuspis_Cameroon_4_No_LR-market	LR market	-2.9553	1.22732	173
y113	Cameroon	0.789018	1e-05	1e-05	1e-05	0.210942	1e-05	y113_313_Phataginus-tricuspis_Cameroon_4_No_LR-market	LR market	-2.9553	1.22732	173
y114	Cameroon	1e-05	1e-05	1e-05	1e-05	0.99995	1e-05	y114_314_Phataginus-tricuspis_Cameroon_4_No_LR-market	LR market	-2.9553	1.22732	173
y115	Cameroon	1e-05	1e-05	0.008138	0.006493	0.970797	0.014552	y115_315_Phataginus-tricuspis_Cameroon_4_No_LR-market	LR market	-2.9553	1.22732	173
y117	Cameroon	1e-05	1e-05	1e-05	1e-05	0.981481	0.018479	y117_317_Phataginus-tricuspis_Cameroon_4_No_LR-market	LR market	-2.9553	1.22732	173
y11	Cameroon	0.161354	1e-05	1e-05	1e-05	0.838606	1e-05	y11_226_Phataginus-tricuspis_Cameroon_4_No_LR-market	LR market	-2.9553	1.22732	173
y121	Cameroon	1e-05	1e-05	1e-05	1e-05	0.986507	0.013453	y121_321_Phataginus-tricuspis_Cameroon_4_No_LR-market	LR market	-2.9553	1.22732	173
y122	Cameroon	0.99995	1e-05	1e-05	1e-05	1e-05	1e-05	y122_322_Phataginus-tricuspis_Cameroon_4_No_LR-market	LR market	-2.9553	1.22732	173
y123	Cameroon	0.99995	1e-05	1e-05	1e-05	1e-05	1e-05	y123_323_Phataginus-tricuspis_Cameroon_4_No_LR-market	LR market	-2.9553	1.22732	173
y125	Cameroon	1e-05	1e-05	1e-05	1e-05	0.99995	1e-05	y125_325_Phataginus-tricuspis_Cameroon_4_No_LR-market	LR market	-2.9553	1.22732	173
y127	Cameroon	1e-05	1e-05	1e-05	0.010141	0.985353	0.004477	y127_327_Phataginus-tricuspis_Cameroon_4_No_LR-market	LR market	-2.9553	1.22732	173
y128	Cameroon	1e-05	1e-05	1e-05	1.8e-05	0.999942	1e-05	y128_328_Phataginus-tricuspis_Cameroon_4_No_LR-market	LR market	-2.9553	1.22732	173
y130	Cameroon	1e-05	1e-05	1e-05	1e-05	0.995788	0.004172	y130_330_Phataginus-tricuspis_Cameroon_4_No_LR-market	LR market	-2.9553	1.22732	173
y132	Cameroon	0.994963	1e-05	1e-05	1e-05	0.004997	1e-05	y132_332_Phataginus-tricuspis_Cameroon_4_No_LR-market	LR market	-2.9553	1.22732	173
y133	Cameroon	1e-05	1e-05	1e-05	1e-05	0.988358	0.011602	y133_333_Phataginus-tricuspis_Cameroon_4_No_LR-market	LR market	-2.9553	1.22732	173
y135	Cameroon	0.029512	1e-05	1e-05	1e-05	0.970448	1e-05	y135_335_Phataginus-tricuspis_Cameroon_4_No_LR-market	LR market	-2.9553	1.22732	173
y145	Cameroon	1e-05	1.2e-05	1e-05	1e-05	0.994282	0.005677	y145_339_Phataginus-tricuspis_Cameroon_4_No_LR-market	LR market	-2.9553	1.22732	173
y146	Cameroon	1e-05	1e-05	1e-05	1e-05	0.99995	1e-05	y146_340_Phataginus-tricuspis_Cameroon_4_No_LR-market	LR market	-2.9553	1.22732	173
y147	Cameroon	0.236848	1e-05	1e-05	1e-05	0.763112	1e-05	y147_341_Phataginus-tricuspis_Cameroon_4_No_LR-market	LR market	-2.9553	1.22732	173
y148	Cameroon	0.017699	1e-05	1e-05	1e-05	0.982261	1e-05	y148_342_Phataginus-tricuspis_Cameroon_4_No_LR-market	LR market	-2.9553	1.22732	173
y149	Cameroon	0.200433	1e-05	1e-05	1e-05	0.799527	1e-05	y149_343_Phataginus-tricuspis_Cameroon_4_No_LR-market	LR market	-2.9553	1.22732	173
y14	Cameroon	1e-05	1e-05	1e-05	1e-05	0.99995	1e-05	y14_228_Phataginus-tricuspis_Cameroon_4_No_LR-market	LR market	-2.9553	1.22732	173
y150	Cameroon	1e-05	1e-05	1e-05	1e-05	0.99995	1e-05	y150_344_Phataginus-tricuspis_Cameroon_4_No_LR-market	LR market	-2.9553	1.22732	173
y151	Cameroon	1e-05	1e-05	1e-05	1e-05	0.99995	1e-05	y151_345_Phataginus-tricuspis_Cameroon_4_No_LR-market	LR market	-2.9553	1.22732	173
y152	Cameroon	0.502278	1e-05	1e-05	1e-05	0.490636	0.007056	y152_346_Phataginus-tricuspis_Cameroon_4_No_LR-market	LR market	-2.9553	1.22732	173
y153	Cameroon	1e-05	1e-05	1e-05	1e-05	0.99995	1e-05	y153_347_Phataginus-tricuspis_Cameroon_4_No_LR-market	LR market	-2.9553	1.22732	173
y154	Cameroon	1e-05	1e-05	1e-05	1e-05	0.99995	1e-05	y154_348_Phataginus-tricuspis_Cameroon_4_No_LR-market	LR market	-2.9553	1.22732	173
y155	Cameroon	1e-05	1e-05	1e-05	1e-05	0.983122	0.016838	y155_349_Phataginus-tricuspis_Cameroon_4_No_LR-market	LR market	-2.9553	1.22732	173
y157	Cameroon	1e-05	1e-05	1e-05	1e-05	0.952634	0.047326	y157_351_Phataginus-tricuspis_Cameroon_4_No_LR-market	LR market	-2.9553	1.22732	173
y158	Cameroon	1e-05	1e-05	1e-05	1e-05	0.99995	1e-05	y158_352_Phataginus-tricuspis_Cameroon_4_No_LR-market	LR market	-2.9553	1.22732	173
y159	Cameroon	0.607283	1e-05	1e-05	1e-05	0.389205	0.003482	y159_353_Phataginus-tricuspis_Cameroon_4_No_LR-market	LR market	-2.9553	1.22732	173
y15	Cameroon	0.99995	1e-05	1e-05	1e-05	1e-05	1e-05	y15_229_Phataginus-tricuspis_Cameroon_4_No_LR-market	LR market	-2.9553	1.22732	173
y160	Cameroon	1e-05	1e-05	1e-05	1e-05	0.99995	1e-05	y160_354_Phataginus-tricuspis_Cameroon_4_No_LR-market	LR market	-2.9553	1.22732	173
y162	Cameroon	1e-05	1e-05	1e-05	1e-05	0.99995	1e-05	y162_356_Phataginus-tricuspis_Cameroon_4_No_LR-market	LR market	-2.9553	1.22732	173
y163	Cameroon	0.518499	1e-05	0.003945	1e-05	0.477525	1e-05	y163_357_Phataginus-tricuspis_Cameroon_4_No_LR-market	LR market	-2.9553	1.22732	173
y164	Cameroon	1.3e-05	1e-05	1e-05	1e-05	0.999947	1e-05	y164_358_Phataginus-tricuspis_Cameroon_4_No_LR-market	LR market	-2.9553	1.22732	173
y166	Cameroon	0.232316	1e-05	1e-05	1e-05	0.767644	1e-05	y166_360_Phataginus-tricuspis_Cameroon_4_No_LR-market	LR market	-2.9553	1.22732	173
y167	Cameroon	0.370044	1e-05	1e-05	1e-05	0.629916	1e-05	y167_361_Phataginus-tricuspis_Cameroon_4_No_LR-market	LR market	-2.9553	1.22732	173
y168	Cameroon	1e-05	1e-05	1e-05	1e-05	0.99995	1e-05	y168_362_Phataginus-tricuspis_Cameroon_4_No_LR-market	LR market	-2.9553	1.22732	173
y169	Cameroon	1e-05	1e-05	1e-05	1e-05	0.993168	0.006792	y169_363_Phataginus-tricuspis_Cameroon_4_No_LR-market	LR market	-2.9553	1.22732	173
y171	Cameroon	1e-05	1e-05	1e-05	1e-05	0.99995	1e-05	y171_365_Phataginus-tricuspis_Cameroon_4_No_LR-market	LR market	-2.9553	1.22732	173
y172	Cameroon	1e-05	1e-05	1e-05	1e-05	0.988401	0.011559	y172_366_Phataginus-tricuspis_Cameroon_4_No_LR-market	LR market	-2.9553	1.22732	173
y176	Cameroon	0.540641	1e-05	1e-05	1e-05	0.459319	1e-05	y176_370_Phataginus-tricuspis_Cameroon_4_No_LR-market	LR market	-2.9553	1.22732	173
y179	Cameroon	1e-05	1e-05	1e-05	1e-05	0.99995	1e-05	y179_373_Phataginus-tricuspis_Cameroon_4_No_LR-market	LR market	-2.9553	1.22732	173
y180	Cameroon	1e-05	1e-05	0.001339	1e-05	0.984198	0.014432	y180_374_Phataginus-tricuspis_Cameroon_4_No_LR-market	LR market	-2.9553	1.22732	173
y183	Cameroon	1e-05	1e-05	1e-05	1e-05	0.99995	1e-05	y183_377_Phataginus-tricuspis_Cameroon_4_No_LR-market	LR market	-2.9553	1.22732	173
y185	Cameroon	1e-05	1e-05	1e-05	1e-05	0.99995	1e-05	y185_379_Phataginus-tricuspis_Cameroon_4_No_LR-market	LR market	-2.9553	1.22732	173
y186	Cameroon	1e-05	0.007078	1e-05	1e-05	0.987122	0.00577	y186_380_Phataginus-tricuspis_Cameroon_4_No_LR-market	LR market	-2.9553	1.22732	173
y188	Cameroon	1e-05	1e-05	1e-05	1e-05	0.981245	0.018715	y188_382_Phataginus-tricuspis_Cameroon_4_No_LR-market	LR market	-2.9553	1.22732	173
y189	Cameroon	1e-05	1e-05	1e-05	1e-05	0.99995	1e-05	y189_383_Phataginus-tricuspis_Cameroon_4_No_LR-market	LR market	-2.9553	1.22732	173
y18	Cameroon	0.225906	1e-05	1e-05	1e-05	0.774054	1e-05	y18_231_Phataginus-tricuspis_Cameroon_4_No_LR-market	LR market	-2.9553	1.22732	173
y190	Cameroon	1e-05	1e-05	1e-05	1e-05	0.99995	1e-05	y190_384_Phataginus-tricuspis_Cameroon_4_No_LR-market	LR market	-2.9553	1.22732	173
y191	Cameroon	1e-05	1e-05	1e-05	1e-05	0.99995	1e-05	y191_385_Phataginus-tricuspis_Cameroon_4_No_LR-market	LR market	-2.9553	1.22732	173
y193	Cameroon	1e-05	1e-05	1e-05	1e-05	0.981062	0.018898	y193_387_Phataginus-tricuspis_Cameroon_4_No_LR-market	LR market	-2.9553	1.22732	173
y194	Cameroon	1e-05	1e-05	1e-05	1e-05	0.99995	1e-05	y194_388_Phataginus-tricuspis_Cameroon_4_No_LR-market	LR market	-2.9553	1.22732	173
y197	Cameroon	0.726332	1e-05	1e-05	1e-05	0.273628	1e-05	y197_391_Phataginus-tricuspis_Cameroon_4_No_LR-market	LR market	-2.9553	1.22732	173
y198	Cameroon	1e-05	1e-05	1e-05	1e-05	0.99995	1e-05	y198_392_Phataginus-tricuspis_Cameroon_4_No_LR-market	LR market	-2.9553	1.22732	173
y199	Cameroon	1e-05	1e-05	1e-05	1e-05	0.99995	1e-05	y199_393_Phataginus-tricuspis_Cameroon_4_No_LR-market	LR market	-2.9553	1.22732	173
y200	Cameroon	1e-05	1e-05	1e-05	1e-05	0.99995	1e-05	y200_394_Phataginus-tricuspis_Cameroon_4_No_LR-market	LR market	-2.9553	1.22732	173
y201	Cameroon	0.493855	1e-05	1e-05	1e-05	0.506105	1e-05	y201_395_Phataginus-tricuspis_Cameroon_4_No_LR-market	LR market	-2.9553	1.22732	173
y202	Cameroon	1e-05	1e-05	1e-05	1e-05	0.99995	1e-05	y202_396_Phataginus-tricuspis_Cameroon_4_No_LR-market	LR market	-2.9553	1.22732	173
y204	Cameroon	0.99995	1e-05	1e-05	1e-05	1e-05	1e-05	y204_398_Phataginus-tricuspis_Cameroon_4_No_LR-market	LR market	-2.9553	1.22732	173
y205	Cameroon	1e-05	1e-05	1e-05	1e-05	0.99995	1e-05	y205_399_Phataginus-tricuspis_Cameroon_4_No_LR-market	LR market	-2.9553	1.22732	173
y206	Cameroon	0.10436	1e-05	1e-05	1e-05	0.8956	1e-05	y206_400_Phataginus-tricuspis_Cameroon_4_No_LR-market	LR market	-2.9553	1.22732	173
y208	Cameroon	0.488092	1e-05	1e-05	1e-05	0.511868	1e-05	y208_403_Phataginus-tricuspis_Cameroon_4_No_LR-market	LR market	-2.9553	1.22732	173
y209	Cameroon	1e-05	1e-05	1e-05	1e-05	0.99995	1e-05	y209_404_Phataginus-tricuspis_Cameroon_4_No_LR-market	LR market	-2.9553	1.22732	173
y20	Cameroon	0.426644	1e-05	1e-05	1e-05	0.573316	1e-05	y20_233_Phataginus-tricuspis_Cameroon_4_No_LR-market	LR market	-2.9553	1.22732	173
y210	Cameroon	1e-05	1e-05	1e-05	1e-05	0.989578	0.010382	y210_405_Phataginus-tricuspis_Cameroon_4_No_LR-market	LR market	-2.9553	1.22732	173
y212	Cameroon	1e-05	1e-05	1e-05	1e-05	0.99995	1e-05	y212_407_Phataginus-tricuspis_Cameroon_4_No_LR-market	LR market	-2.9553	1.22732	173
y214	Cameroon	0.99995	1e-05	1e-05	1e-05	1e-05	1e-05	y214_409_Phataginus-tricuspis_Cameroon_4_No_LR-market	LR market	-2.9553	1.22732	173
y215	Cameroon	1e-05	1e-05	1e-05	1e-05	0.99995	1e-05	y215_410_Phataginus-tricuspis_Cameroon_4_No_LR-market	LR market	-2.9553	1.22732	173
y217	Cameroon	1e-05	1e-05	1e-05	1e-05	0.99111	0.00885	y217_412_Phataginus-tricuspis_Cameroon_4_No_LR-market	LR market	-2.9553	1.22732	173
y218	Cameroon	1e-05	1e-05	1e-05	0.003969	0.995991	1e-05	y218_413_Phataginus-tricuspis_Cameroon_4_No_LR-market	LR market	-2.9553	1.22732	173
y21	Cameroon	0.715048	1e-05	1e-05	1e-05	0.284912	1e-05	y21_234_Phataginus-tricuspis_Cameroon_4_No_LR-market	LR market	-2.9553	1.22732	173
y221	Cameroon	0.052183	1e-05	1e-05	1e-05	0.947777	1e-05	y221_416_Phataginus-tricuspis_Cameroon_4_No_LR-market	LR market	-2.9553	1.22732	173
y222	Cameroon	1e-05	1e-05	1e-05	1e-05	0.984879	0.015081	y222_417_Phataginus-tricuspis_Cameroon_4_No_LR-market	LR market	-2.9553	1.22732	173
y227	Cameroon	0.99995	1e-05	1e-05	1e-05	1e-05	1e-05	y227_422_Phataginus-tricuspis_Cameroon_4_No_LR-market	LR market	-2.9553	1.22732	173
y228	Cameroon	1e-05	1e-05	1e-05	1e-05	0.99995	1e-05	y228_423_Phataginus-tricuspis_Cameroon_4_No_LR-market	LR market	-2.9553	1.22732	173
y229	Cameroon	1e-05	1e-05	1e-05	1e-05	0.99995	1e-05	y229_424_Phataginus-tricuspis_Cameroon_4_No_LR-market	LR market	-2.9553	1.22732	173
y22	Cameroon	0.698456	1e-05	1e-05	0.007203	0.294311	1e-05	y22_235_Phataginus-tricuspis_Cameroon_4_No_LR-market	LR market	-2.9553	1.22732	173
y232	Cameroon	0.273532	1e-05	1e-05	1e-05	0.726428	1e-05	y232_427_Phataginus-tricuspis_Cameroon_4_No_LR-market	LR market	-2.9553	1.22732	173
y234	Cameroon	1e-05	1e-05	1e-05	1e-05	0.99995	1e-05	y234_429_Phataginus-tricuspis_Cameroon_4_No_LR-market	LR market	-2.9553	1.22732	173
y235	Cameroon	1e-05	1e-05	1e-05	1e-05	0.99995	1e-05	y235_431_Phataginus-tricuspis_Cameroon_4_No_LR-market	LR market	-2.9553	1.22732	173
y236	Cameroon	0.395411	1e-05	1e-05	1e-05	0.604549	1e-05	y236_432_Phataginus-tricuspis_Cameroon_4_No_LR-market	LR market	-2.9553	1.22732	173
y238	Cameroon	1e-05	1e-05	1e-05	1e-05	0.99995	1e-05	y238_434_Phataginus-tricuspis_Cameroon_4_No_LR-market	LR market	-2.9553	1.22732	173
y23	Cameroon	0.769646	1e-05	1e-05	1e-05	0.230314	1e-05	y23_236_Phataginus-tricuspis_Cameroon_4_No_LR-market	LR market	-2.9553	1.22732	173
y240	Cameroon	1e-05	1e-05	1e-05	1e-05	0.99995	1e-05	y240_436_Phataginus-tricuspis_Cameroon_4_No_LR-market	LR market	-2.9553	1.22732	173
y243	Cameroon	1e-05	1e-05	1e-05	1e-05	0.99995	1e-05	y243_439_Phataginus-tricuspis_Cameroon_4_No_LR-market	LR market	-2.9553	1.22732	173
y244	Cameroon	1e-05	1e-05	1e-05	1e-05	0.99995	1e-05	y244_440_Phataginus-tricuspis_Cameroon_4_No_LR-market	LR market	-2.9553	1.22732	173
y246	Cameroon	0.257202	1e-05	1e-05	1e-05	0.742758	1e-05	y246_442_Phataginus-tricuspis_Cameroon_4_No_LR-market	LR market	-2.9553	1.22732	173
y248	Cameroon	1e-05	1e-05	0.00541	1e-05	0.99455	1e-05	y248_444_Phataginus-tricuspis_Cameroon_4_No_LR-market	LR market	-2.9553	1.22732	173
y249	Cameroon	1e-05	1e-05	1e-05	1e-05	0.99995	1e-05	y249_445_Phataginus-tricuspis_Cameroon_4_No_LR-market	LR market	-2.9553	1.22732	173
y24	Cameroon	0.058217	1e-05	1e-05	1e-05	0.941743	1e-05	y24_237_Phataginus-tricuspis_Cameroon_4_No_LR-market	LR market	-2.9553	1.22732	173
y251	Cameroon	1e-05	1e-05	1e-05	1e-05	0.99995	1e-05	y251_447_Phataginus-tricuspis_Cameroon_4_No_LR-market	LR market	-2.9553	1.22732	173
y26	Cameroon	1e-05	1e-05	1e-05	1e-05	0.958528	0.041432	y26_239_Phataginus-tricuspis_Cameroon_4_No_LR-market	LR market	-2.9553	1.22732	173
y27	Cameroon	1e-05	1e-05	1e-05	1e-05	0.99995	1e-05	y27_240_Phataginus-tricuspis_Cameroon_4_No_LR-market	LR market	-2.9553	1.22732	173
y31	Cameroon	0.425542	1e-05	1e-05	1e-05	0.574418	1e-05	y31_243_Phataginus-tricuspis_Cameroon_4_No_LR-market	LR market	-2.9553	1.22732	173
y32	Cameroon	0.083166	1e-05	1e-05	1e-05	0.916794	1e-05	y32_244_Phataginus-tricuspis_Cameroon_4_No_LR-market	LR market	-2.9553	1.22732	173
y330	Cameroon	0.511444	1e-05	1e-05	1e-05	0.488516	1e-05	y330_448_Phataginus-tricuspis_Cameroon_4_No_LR-market	LR market	-2.9553	1.22732	173
y331	Cameroon	1e-05	1e-05	1e-05	1e-05	0.99995	1e-05	y331_449_Phataginus-tricuspis_Cameroon_4_No_LR-market	LR market	-2.9553	1.22732	173
y332	Cameroon	1e-05	1e-05	1e-05	1e-05	0.99995	1e-05	y332_450_Phataginus-tricuspis_Cameroon_4_No_LR-market	LR market	-2.9553	1.22732	173
y333	Cameroon	1e-05	1e-05	1e-05	1e-05	0.99995	1e-05	y333_451_Phataginus-tricuspis_Cameroon_4_No_LR-market	LR market	-2.9553	1.22732	173
y335	Cameroon	1e-05	1e-05	1e-05	1e-05	0.99995	1e-05	y335_453_Phataginus-tricuspis_Cameroon_4_No_LR-market	LR market	-2.9553	1.22732	173
y336	Cameroon	1e-05	1e-05	1e-05	1e-05	0.99995	1e-05	y336_454_Phataginus-tricuspis_Cameroon_4_No_LR-market	LR market	-2.9553	1.22732	173
y338	Cameroon	1e-05	1e-05	1e-05	0.003534	0.996426	1e-05	y338_456_Phataginus-tricuspis_Cameroon_4_No_LR-market	LR market	-2.9553	1.22732	173
y339	Cameroon	0.042631	1e-05	1e-05	1e-05	0.957329	1e-05	y339_457_Phataginus-tricuspis_Cameroon_4_No_LR-market	LR market	-2.9553	1.22732	173
y340	Cameroon	1e-05	1e-05	1e-05	1e-05	0.99995	1e-05	y340_458_Phataginus-tricuspis_Cameroon_4_No_LR-market	LR market	-2.9553	1.22732	173
y341	Cameroon	1e-05	1e-05	1e-05	1e-05	0.99995	1e-05	y341_459_Phataginus-tricuspis_Cameroon_4_No_LR-market	LR market	-2.9553	1.22732	173
y343	Cameroon	0.427459	1e-05	1e-05	1e-05	0.572501	1e-05	y343_461_Phataginus-tricuspis_Cameroon_4_No_LR-market	LR market	-2.9553	1.22732	173
y344	Cameroon	1e-05	1e-05	1e-05	1e-05	0.990244	0.009716	y344_462_Phataginus-tricuspis_Cameroon_4_No_LR-market	LR market	-2.9553	1.22732	173
y345	Cameroon	1e-05	1e-05	1e-05	1e-05	0.99995	1e-05	y345_463_Phataginus-tricuspis_Cameroon_4_No_LR-market	LR market	-2.9553	1.22732	173
y346	Cameroon	1e-05	1e-05	1e-05	1e-05	0.99995	1e-05	y346_464_Phataginus-tricuspis_Cameroon_4_No_LR-market	LR market	-2.9553	1.22732	173
y347	Cameroon	1e-05	1e-05	1e-05	0.000556	0.99858	0.000834	y347_465_Phataginus-tricuspis_Cameroon_4_No_LR-market	LR market	-2.9553	1.22732	173
y349	Cameroon	0.466608	1e-05	1e-05	1e-05	0.533352	1e-05	y349_467_Phataginus-tricuspis_Cameroon_4_No_LR-market	LR market	-2.9553	1.22732	173
y350	Cameroon	1e-05	1e-05	1e-05	0.000973	0.998987	1e-05	y350_468_Phataginus-tricuspis_Cameroon_4_No_LR-market	LR market	-2.9553	1.22732	173
y351	Cameroon	1e-05	1e-05	1e-05	1e-05	0.998074	0.001886	y351_469_Phataginus-tricuspis_Cameroon_4_No_LR-market	LR market	-2.9553	1.22732	173
y353	Cameroon	1e-05	1e-05	1e-05	1e-05	0.99995	1e-05	y353_471_Phataginus-tricuspis_Cameroon_4_No_LR-market	LR market	-2.9553	1.22732	173
y354	Cameroon	1e-05	1e-05	1e-05	1e-05	0.99995	1e-05	y354_472_Phataginus-tricuspis_Cameroon_4_No_LR-market	LR market	-2.9553	1.22732	173
y355	Cameroon	1e-05	1e-05	1e-05	1e-05	0.99995	1e-05	y355_473_Phataginus-tricuspis_Cameroon_4_No_LR-market	LR market	-2.9553	1.22732	173
y356	Cameroon	1e-05	1e-05	1e-05	1e-05	0.99995	1e-05	y356_474_Phataginus-tricuspis_Cameroon_4_No_LR-market	LR market	-2.9553	1.22732	173
y357	Cameroon	1e-05	1e-05	1e-05	1e-05	0.99995	1e-05	y357_475_Phataginus-tricuspis_Cameroon_4_No_LR-market	LR market	-2.9553	1.22732	173
y358	Cameroon	1e-05	1e-05	1e-05	1e-05	0.99995	1e-05	y358_476_Phataginus-tricuspis_Cameroon_4_No_LR-market	LR market	-2.9553	1.22732	173
y359	Cameroon	1e-05	1e-05	1e-05	1e-05	0.99995	1e-05	y359_477_Phataginus-tricuspis_Cameroon_4_No_LR-market	LR market	-2.9553	1.22732	173
y361	Cameroon	0.039592	1e-05	1e-05	1e-05	0.960368	1e-05	y361_479_Phataginus-tricuspis_Cameroon_4_No_LR-market	LR market	-2.9553	1.22732	173
y362	Cameroon	0.065868	1e-05	1e-05	1e-05	0.934092	1e-05	y362_480_Phataginus-tricuspis_Cameroon_4_No_LR-market	LR market	-2.9553	1.22732	173
y364	Cameroon	0.493437	1e-05	1e-05	1e-05	0.506523	1e-05	y364_482_Phataginus-tricuspis_Cameroon_4_No_LR-market	LR market	-2.9553	1.22732	173
y365	Cameroon	0.028632	1e-05	1e-05	1e-05	0.959727	0.011611	y365_483_Phataginus-tricuspis_Cameroon_4_No_LR-market	LR market	-2.9553	1.22732	173
y366	Cameroon	0.174671	1e-05	1e-05	1e-05	0.825289	1e-05	y366_484_Phataginus-tricuspis_Cameroon_4_No_LR-market	LR market	-2.9553	1.22732	173
y367	Cameroon	0.105005	1e-05	1e-05	1e-05	0.894955	1e-05	y367_485_Phataginus-tricuspis_Cameroon_4_No_LR-market	LR market	-2.9553	1.22732	173
y368	Cameroon	0.19882	0.005011	1e-05	1e-05	0.796139	1e-05	y368_486_Phataginus-tricuspis_Cameroon_4_No_LR-market	LR market	-2.9553	1.22732	173
y369	Cameroon	1e-05	1e-05	1e-05	1e-05	0.99995	1e-05	y369_487_Phataginus-tricuspis_Cameroon_4_No_LR-market	LR market	-2.9553	1.22732	173
y371	Cameroon	0.99995	1e-05	1e-05	1e-05	1e-05	1e-05	y371_489_Phataginus-tricuspis_Cameroon_4_No_LR-market	LR market	-2.9553	1.22732	173
y373	Cameroon	1e-05	1e-05	1e-05	1e-05	0.99995	1e-05	y373_491_Phataginus-tricuspis_Cameroon_4_No_LR-market	LR market	-2.9553	1.22732	173
y374	Cameroon	1e-05	1e-05	1e-05	1e-05	0.992417	0.007543	y374_492_Phataginus-tricuspis_Cameroon_4_No_LR-market	LR market	-2.9553	1.22732	173
y375	Cameroon	1e-05	1e-05	1e-05	1e-05	0.99995	1e-05	y375_493_Phataginus-tricuspis_Cameroon_4_No_LR-market	LR market	-2.9553	1.22732	173
y376	Cameroon	0.261102	1e-05	1e-05	1e-05	0.738858	1e-05	y376_494_Phataginus-tricuspis_Cameroon_4_No_LR-market	LR market	-2.9553	1.22732	173
y377	Cameroon	0.206829	1e-05	1e-05	1e-05	0.793131	1e-05	y377_495_Phataginus-tricuspis_Cameroon_4_No_LR-market	LR market	-2.9553	1.22732	173
y4	Cameroon	1e-05	1e-05	1e-05	1e-05	0.967874	0.032086	y4_220_Phataginus-tricuspis_Cameroon_4_No_LR-market	LR market	-2.9553	1.22732	173
y50	Cameroon	0.515107	1e-05	1e-05	1e-05	0.484853	1e-05	y50_251_Phataginus-tricuspis_Cameroon_4_No_LR-market	LR market	-2.9553	1.22732	173
y51	Cameroon	0.99995	1e-05	1e-05	1e-05	1e-05	1e-05	y51_252_Phataginus-tricuspis_Cameroon_4_No_LR-market	LR market	-2.9553	1.22732	173
y52	Cameroon	0.99995	1e-05	1e-05	1e-05	1e-05	1e-05	y52_253_Phataginus-tricuspis_Cameroon_4_No_LR-market	LR market	-2.9553	1.22732	173
y54	Cameroon	0.99995	1e-05	1e-05	1e-05	1e-05	1e-05	y54_255_Phataginus-tricuspis_Cameroon_4_No_LR-market	LR market	-2.9553	1.22732	173
y65	Cameroon	0.337406	1e-05	1e-05	1e-05	0.662554	1e-05	y65_265_Phataginus-tricuspis_Cameroon_4_No_LR-market	LR market	-2.9553	1.22732	173
y66	Cameroon	1e-05	1e-05	1e-05	1e-05	0.991353	0.008607	y66_266_Phataginus-tricuspis_Cameroon_4_No_LR-market	LR market	-2.9553	1.22732	173
y67	Cameroon	0.999924	1e-05	1e-05	3.6e-05	1e-05	1e-05	y67_267_Phataginus-tricuspis_Cameroon_4_No_LR-market	LR market	-2.9553	1.22732	173
y68	Cameroon	1e-05	1e-05	1e-05	0.010599	0.989361	1e-05	y68_268_Phataginus-tricuspis_Cameroon_4_No_LR-market	LR market	-2.9553	1.22732	173
y69	Cameroon	1e-05	1e-05	1e-05	0.004033	0.995927	1e-05	y69_269_Phataginus-tricuspis_Cameroon_4_No_LR-market	LR market	-2.9553	1.22732	173
y6	Cameroon	1e-05	1e-05	1e-05	1e-05	0.99995	1e-05	y6_221_Phataginus-tricuspis_Cameroon_4_No_LR-market	LR market	-2.9553	1.22732	173
y70	Cameroon	1e-05	1e-05	1e-05	1e-05	0.985361	0.014599	y70_270_Phataginus-tricuspis_Cameroon_4_No_LR-market	LR market	-2.9553	1.22732	173
y71	Cameroon	1e-05	1e-05	1e-05	1e-05	0.99995	1e-05	y71_271_Phataginus-tricuspis_Cameroon_4_No_LR-market	LR market	-2.9553	1.22732	173
y73	Cameroon	0.099368	0.003977	1e-05	1.2e-05	0.896623	1e-05	y73_273_Phataginus-tricuspis_Cameroon_4_No_LR-market	LR market	-2.9553	1.22732	173
y75	Cameroon	0.99995	1e-05	1e-05	1e-05	1e-05	1e-05	y75_275_Phataginus-tricuspis_Cameroon_4_No_LR-market	LR market	-2.9553	1.22732	173
y76	Cameroon	1e-05	1e-05	1e-05	1e-05	0.99995	1e-05	y76_276_Phataginus-tricuspis_Cameroon_4_No_LR-market	LR market	-2.9553	1.22732	173
y79	Cameroon	1e-05	1e-05	1e-05	1e-05	0.999504	0.000456	y79_279_Phataginus-tricuspis_Cameroon_4_No_LR-market	LR market	-2.9553	1.22732	173
y7	Cameroon	1e-05	1e-05	1e-05	1e-05	0.987983	0.011977	y7_222_Phataginus-tricuspis_Cameroon_4_No_LR-market	LR market	-2.9553	1.22732	173
y80	Cameroon	1e-05	1e-05	1e-05	1e-05	0.993401	0.006559	y80_280_Phataginus-tricuspis_Cameroon_4_No_LR-market	LR market	-2.9553	1.22732	173
y81	Cameroon	0.414723	1e-05	1e-05	1e-05	0.585237	1e-05	y81_281_Phataginus-tricuspis_Cameroon_4_No_LR-market	LR market	-2.9553	1.22732	173
y86	Cameroon	1e-05	1e-05	1e-05	0.003495	0.992929	0.003547	y86_286_Phataginus-tricuspis_Cameroon_4_No_LR-market	LR market	-2.9553	1.22732	173
y87	Cameroon	0.304182	1e-05	1e-05	1e-05	0.695778	1e-05	y87_287_Phataginus-tricuspis_Cameroon_4_No_LR-market	LR market	-2.9553	1.22732	173
y89	Cameroon	1e-05	1e-05	1e-05	1e-05	0.99995	1e-05	y89_289_Phataginus-tricuspis_Cameroon_4_No_LR-market	LR market	-2.9553	1.22732	173
y8	Cameroon	1e-05	1e-05	1e-05	1e-05	0.991606	0.008354	y8_223_Phataginus-tricuspis_Cameroon_4_No_LR-market	LR market	-2.9553	1.22732	173
y90	Cameroon	0.701152	1e-05	1e-05	1e-05	0.298808	1e-05	y90_290_Phataginus-tricuspis_Cameroon_4_No_LR-market	LR market	-2.9553	1.22732	173
y91	Cameroon	1e-05	1e-05	1e-05	1e-05	0.99995	1e-05	y91_291_Phataginus-tricuspis_Cameroon_4_No_LR-market	LR market	-2.9553	1.22732	173
y92	Cameroon	1e-05	1e-05	1e-05	0.002644	0.997316	1e-05	y92_292_Phataginus-tricuspis_Cameroon_4_No_LR-market	LR market	-2.9553	1.22732	173
y95	Cameroon	1e-05	1e-05	1e-05	1e-05	0.99995	1e-05	y95_295_Phataginus-tricuspis_Cameroon_4_No_LR-market	LR market	-2.9553	1.22732	173
y96	Cameroon	1e-05	1e-05	1e-05	1e-05	0.99995	1e-05	y96_296_Phataginus-tricuspis_Cameroon_4_No_LR-market	LR market	-2.9553	1.22732	173
y98	Cameroon	1e-05	1e-05	1e-05	1e-05	0.99995	1e-05	y98_298_Phataginus-tricuspis_Cameroon_4_No_LR-market	LR market	-2.9553	1.22732	173
y99	Cameroon	0.367355	1e-05	1e-05	1e-05	0.632605	1e-05	y99_299_Phataginus-tricuspis_Cameroon_4_No_LR-market	LR market	-2.9553	1.22732	173
y9	Cameroon	1e-05	1e-05	1e-05	1e-05	0.995275	0.004685	y9_224_Phataginus-tricuspis_Cameroon_4_No_LR-market	LR market	-2.9553	1.22732	173
Gu_SRR25256554	China	0.651096	1e-05	1e-05	1e-05	0.348864	1e-05	/home/pgaubert/work/Gene_capture/BWA/BWA_samples_Genomes/PTri_Gu_SRR25256554_fastp20_to_PTri_BWA_sort_markdup.bam	Trade seizure	3.8	4	19
Gu_SRR25256555	China	0.99995	1e-05	1e-05	1e-05	1e-05	1e-05	/home/pgaubert/work/Gene_capture/BWA/BWA_samples_Genomes/PTri_Gu_SRR25256555_fastp20_to_PTri_BWA_sort_markdup.bam	Trade seizure	3.8	4	19
Gu_SRR25256556	China	0.683333	1e-05	1e-05	1e-05	0.304864	0.011773	/home/pgaubert/work/Gene_capture/BWA/BWA_samples_Genomes/PTri_Gu_SRR25256556_fastp20_to_PTri_BWA_sort_markdup.bam	Trade seizure	3.8	4	19
Gu_SRR25256557	China	0.490541	1e-05	1e-05	1e-05	0.509419	1e-05	/home/pgaubert/work/Gene_capture/BWA/BWA_samples_Genomes/PTri_Gu_SRR25256557_fastp20_to_PTri_BWA_sort_markdup.bam	Trade seizure	3.8	4	19
Gu_SRR25256559	China	0.498885	0.002826	1e-05	1e-05	0.490373	0.007896	/home/pgaubert/work/Gene_capture/BWA/BWA_samples_Genomes/PTri_Gu_SRR25256559_fastp20_to_PTri_BWA_sort_markdup.bam	Trade seizure	3.8	4	19
Gu_SRR25256561	China	0.490983	1e-05	1e-05	1e-05	0.48807	0.020917	/home/pgaubert/work/Gene_capture/BWA/BWA_samples_Genomes/PTri_Gu_SRR25256561_fastp20_to_PTri_BWA_sort_markdup.bam	Trade seizure	3.8	4	19
Gu_SRR25256562	China	0.489656	1e-05	1e-05	1e-05	0.510304	1e-05	/home/pgaubert/work/Gene_capture/BWA/BWA_samples_Genomes/PTri_Gu_SRR25256562_fastp20_to_PTri_BWA_sort_markdup.bam	Trade seizure	3.8	4	19
Gu_SRR25256563	China	0.532986	1e-05	1e-05	1e-05	0.466974	1e-05	/home/pgaubert/work/Gene_capture/BWA/BWA_samples_Genomes/PTri_Gu_SRR25256563_fastp20_to_PTri_BWA_sort_markdup.bam	Trade seizure	3.8	4	19
Gu_SRR25256564	China	0.493836	1e-05	1e-05	1e-05	0.506124	1e-05	/home/pgaubert/work/Gene_capture/BWA/BWA_samples_Genomes/PTri_Gu_SRR25256564_fastp20_to_PTri_BWA_sort_markdup.bam	Trade seizure	3.8	4	19
Gu_SRR25256567	China	0.454887	1e-05	1.3e-05	1e-05	0.530332	0.014748	/home/pgaubert/work/Gene_capture/BWA/BWA_samples_Genomes/PTri_Gu_SRR25256567_fastp20_to_PTri_BWA_sort_markdup.bam	Trade seizure	3.8	4	19
Gu_SRR25256568	China	0.762995	1e-05	1e-05	1e-05	0.236965	1e-05	/home/pgaubert/work/Gene_capture/BWA/BWA_samples_Genomes/PTri_Gu_SRR25256568_fastp20_to_PTri_BWA_sort_markdup.bam	Trade seizure	3.8	4	19
Gu_SRR25256569	China	0.392013	1e-05	1e-05	1e-05	0.607947	1e-05	/home/pgaubert/work/Gene_capture/BWA/BWA_samples_Genomes/PTri_Gu_SRR25256569_fastp20_to_PTri_BWA_sort_markdup.bam	Trade seizure	3.8	4	19
Gu_SRR25256574	China	0.99995	1e-05	1e-05	1e-05	1e-05	1e-05	/home/pgaubert/work/Gene_capture/BWA/BWA_samples_Genomes/PTri_Gu_SRR25256574_fastp20_to_PTri_BWA_sort_markdup.bam	Trade seizure	3.8	4	19
Gu_SRR25256575	China	0.99995	1e-05	1e-05	1e-05	1e-05	1e-05	/home/pgaubert/work/Gene_capture/BWA/BWA_samples_Genomes/PTri_Gu_SRR25256575_fastp20_to_PTri_BWA_sort_markdup.bam	Trade seizure	3.8	4	19
Gu_SRR25256576	China	0.523415	1e-05	1e-05	1e-05	0.476545	1e-05	/home/pgaubert/work/Gene_capture/BWA/BWA_samples_Genomes/PTri_Gu_SRR25256576_fastp20_to_PTri_BWA_sort_markdup.bam	Trade seizure	3.8	4	19
Gu_SRR25256586	China	0.99995	1e-05	1e-05	1e-05	1e-05	1e-05	/home/pgaubert/work/Gene_capture/BWA/BWA_samples_Genomes/PTri_Gu_SRR25256586_fastp20_to_PTri_BWA_sort_markdup.bam	Trade seizure	3.8	4	19
Gu_SRR25256588	China	0.99995	1e-05	1e-05	1e-05	1e-05	1e-05	/home/pgaubert/work/Gene_capture/BWA/BWA_samples_Genomes/PTri_Gu_SRR25256588_fastp20_to_PTri_BWA_sort_markdup.bam	Trade seizure	3.8	4	19
Gu_SRR25256589	China	0.583723	1e-05	1e-05	1e-05	0.416237	1e-05	/home/pgaubert/work/Gene_capture/BWA/BWA_samples_Genomes/PTri_Gu_SRR25256589_fastp20_to_PTri_BWA_sort_markdup.bam	Trade seizure	3.8	4	19
Gu_SRR25256590	China	0.719009	1e-05	1e-05	1e-05	0.269819	0.011142	/home/pgaubert/work/Gene_capture/BWA/BWA_samples_Genomes/PTri_Gu_SRR25256590_fastp20_to_PTri_BWA_sort_markdup.bam	Trade seizure	3.8	4	19

## Sheet: Fig2.A
EIGENVEC							EIGENVAL
#FID	IID	PC1	PC2	Country	Site-type		PC1	11.7467
119379_531_Manis-javanica_Singapore_4_Yes_LR-market	119379	0.00283877	-0.102685	Singapore	LR-market		PC2	7.73511
124242_966_Manis-javanica_Myanmar_4_Yes_RR-market	124242	0.0654377	-0.00630965	Myanmar	RR-market		PC3	6.33575
198319_971_Manis-javanica_Brunei_4_Yes_LR-market	198319	-0.06513	0.0396086	Brunei	LR-market		PC4	4.26432
257682_974_Manis-javanica_Thailand_4_Yes_field-site	257682	0.0015096	-0.0801462	Thailand	field-site		PC5	4.12503
260592_975_Manis-javanica_Thailand_4_Yes_RR-market	260592	0.0525503	-0.0104727	Thailand	RR-market		PC6	2.93231
267389_976_Manis-javanica_Indonesia_4_Yes_RR-market	267389	0.000851279	-0.0554705	Indonesia	RR-market		PC7	2.78187
355454_992_Manis-javanicaX_Laos_5_Yes_RR-market	355454	0.0145064	-0.140903	Laos	RR-market		PC8	2.27072
4083_609_Manis-javanica_Thailand_1_Yes_NA	4083	0.00731431	-0.0759025	Thailand	NA		PC9	2.19827
488088_982_Manis-javanica_Malaysia_4_Yes_field-site	488088	-0.0665162	0.0541757	Malaysia	field-site		PC10	1.86343
68743_664_Manis-javanica_Malaysia_4_Yes_RR-market	68743	-0.0755383	0.062764	Malaysia	RR-market
9810548_666_Manis-javanica_Thailand_4_Yes_LR-market	9810548	0.0565258	-0.0143465	Thailand	LR-market
b5184_563_Manis-javanica_Vietnam_4_Yes_LR-market	b5184	0.0135277	-0.0990279	Vietnam	LR-market
smf15979_606_Manis-javanica_Thailand_1_Yes_NA	smf15979	0.0291815	-0.107107	Thailand	NA
smf15980b_607_Manis-javanica_Thailand_1_Yes_NA	smf15980b	0.0313304	-0.100526	Thailand	NA
mzbr0270_873_Manis-javanica_Indonesia_4_No_Trade-seizure	mzbr0270	-0.0615618	0.0285683	Indonesia	Trade-seizure
mzbr0271_886_Manis-javanica_Indonesia_4_No_Trade-seizure	mzbr0271	-0.013478	-0.0707471	Indonesia	Trade-seizure
mzbr0272_878_Manis-javanica_Indonesia_4_No_Trade-seizure	mzbr0272	-0.00316374	-0.0542046	Indonesia	Trade-seizure
mzbr0273_875_Manis-javanica_Indonesia_4_No_Trade-seizure	mzbr0273	0.00249813	-0.0695017	Indonesia	Trade-seizure
mzbr0274_889_Manis-javanica_Indonesia_4_No_Trade-seizure	mzbr0274	-0.00123529	-0.0703824	Indonesia	Trade-seizure
mzbr0275_887_Manis-javanica_Indonesia_4_No_Trade-seizure	mzbr0275	-0.00515172	-0.0642758	Indonesia	Trade-seizure
mzbr0276_885_Manis-javanica_Indonesia_4_No_Trade-seizure	mzbr0276	-0.00995782	-0.0670923	Indonesia	Trade-seizure
mzbr1030_877_Manis-javanica_Indonesia_4_No_Trade-seizure	mzbr1030	-0.0360054	-0.012924	Indonesia	Trade-seizure
mzbr1032_883_Manis-javanica_Indonesia_4_No_Trade-seizure	mzbr1032	-0.0152964	-0.0596866	Indonesia	Trade-seizure
mzbr1033_890_Manis-javanica_Indonesia_4_No_Trade-seizure	mzbr1033	-0.00861612	-0.0441551	Indonesia	Trade-seizure
mzbr1034_853_Manis-javanica_Indonesia_4_No_Trade-seizure	mzbr1034	-0.0669955	0.0337829	Indonesia	Trade-seizure
mzbr1035_854_Manis-javanica_Indonesia_4_No_Trade-seizure	mzbr1035	-0.0651152	0.0458167	Indonesia	Trade-seizure
mzbr1036_855_Manis-javanica_Indonesia_4_No_Trade-seizure	mzbr1036	-0.0695754	0.0412161	Indonesia	Trade-seizure
mzbr1037_848_Manis-javanica_Indonesia_4_No_Trade-seizure	mzbr1037	-0.0708007	0.0511438	Indonesia	Trade-seizure
mzbr1038_847_Manis-javanica_Indonesia_4_No_Trade-seizure	mzbr1038	-0.051452	0.0342402	Indonesia	Trade-seizure
mzbr1039_858_Manis-javanica_Indonesia_4_No_Trade-seizure	mzbr1039	-0.0638739	0.0355314	Indonesia	Trade-seizure
mzbr1040_859_Manis-javanica_Indonesia_4_No_Trade-seizure	mzbr1040	-0.0704268	0.0479339	Indonesia	Trade-seizure
mzbr1041_860_Manis-culionensisX_Indonesia_4_No_Trade-seizure	mzbr1041	-0.0696828	0.040679	Indonesia	Trade-seizure
mzbr1042_861_Manis-javanica_Indonesia_4_No_Trade-seizure	mzbr1042	-0.0735888	0.0400244	Indonesia	Trade-seizure
mzbr1043_862_Manis-javanica_Indonesia_4_No_Trade-seizure	mzbr1043	-0.0610473	0.0314463	Indonesia	Trade-seizure
mzbr1044_863_Manis-javanica_Indonesia_4_No_Trade-seizure	mzbr1044	-0.0727937	0.0349525	Indonesia	Trade-seizure
mzbr1045_864_Manis-culionensisX_Indonesia_4_No_Trade-seizure	mzbr1045	-0.0639986	0.045797	Indonesia	Trade-seizure
mzbr1046_857_Manis-javanica_Indonesia_4_No_Trade-seizure	mzbr1046	-0.0720272	0.0499103	Indonesia	Trade-seizure
mzbr1047_856_Manis-javanica_Indonesia_4_No_Trade-seizure	mzbr1047	-0.0668291	0.0328116	Indonesia	Trade-seizure
mzbr1048_867_Manis-javanica_Indonesia_4_No_Trade-seizure	mzbr1048	-0.0801227	0.04361	Indonesia	Trade-seizure
mzbr1049_868_Manis-javanica_Indonesia_4_No_Trade-seizure	mzbr1049	-0.0671715	0.0327607	Indonesia	Trade-seizure
mzbr1050_869_Manis-javanica_Indonesia_4_No_Trade-seizure	mzbr1050	-0.0626535	0.0272091	Indonesia	Trade-seizure
mzbr1051_870_Manis-javanica_Indonesia_4_No_Trade-seizure	mzbr1051	-0.0711661	0.0385812	Indonesia	Trade-seizure
mzbr1052_871_Manis-javanica_Indonesia_4_No_Trade-seizure	mzbr1052	-0.0654713	0.0336677	Indonesia	Trade-seizure
mzbr1053_866_Manis-javanica_Indonesia_4_No_Trade-seizure	mzbr1053	-0.071306	0.044744	Indonesia	Trade-seizure
mzbr1054_865_Manis-javanica_Indonesia_4_No_Trade-seizure	mzbr1054	-0.0671131	0.0330868	Indonesia	Trade-seizure
mzbr1055_837_Manis-javanica_Indonesia_4_No_Trade-seizure	mzbr1055	-0.0657068	0.00682345	Indonesia	Trade-seizure
mzbr1056_838_Manis-javanica_Indonesia_4_No_Trade-seizure	mzbr1056	-0.0838435	0.0334744	Indonesia	Trade-seizure
mzbr1057_892_Manis-javanica_Indonesia_4_No_Trade-seizure	mzbr1057	-0.0229743	-0.0454479	Indonesia	Trade-seizure
mzbr1060_842_Manis-javanica_Indonesia_4_No_Trade-seizure	mzbr1060	-0.0821662	0.0987854	Indonesia	Trade-seizure
mzbr1062_844_Manis-javanica_Indonesia_4_No_Trade-seizure	mzbr1062	-0.0194807	-0.0544295	Indonesia	Trade-seizure
mzbr1063_845_Manis-javanica_Indonesia_4_No_Trade-seizure	mzbr1063	-0.0833268	0.0950605	Indonesia	Trade-seizure
mzbr1065_849_Manis-javanica_Indonesia_4_No_Trade-seizure	mzbr1065	-0.0141943	-0.0558836	Indonesia	Trade-seizure
mzbr1067_851_Manis-javanica_Indonesia_4_No_Trade-seizure	mzbr1067	-0.0243442	-0.0566784	Indonesia	Trade-seizure
mzbr1068_852_Manis-javanica_Indonesia_4_No_Trade-seizure	mzbr1068	-0.0764963	0.0494603	Indonesia	Trade-seizure
mzbr1069_896_Manis-javanica_Indonesia_4_No_Trade-seizure	mzbr1069	-0.0668419	0.0382045	Indonesia	Trade-seizure
mzbr1070_897_Manis-javanica_Indonesia_4_No_Trade-seizure	mzbr1070	-0.0717472	0.0365517	Indonesia	Trade-seizure
mzbr1071_898_Manis-javanica_Indonesia_4_No_Trade-seizure	mzbr1071	-0.0824413	0.066307	Indonesia	Trade-seizure
mzbr1072_899_Manis-javanica_Indonesia_4_No_Trade-seizure	mzbr1072	-0.0596464	0.0422414	Indonesia	Trade-seizure
mzbr1073_900_Manis-javanica_Indonesia_4_No_Trade-seizure	mzbr1073	-0.0656766	0.0349792	Indonesia	Trade-seizure
mzbr1074_901_Manis-javanica_Indonesia_4_No_Trade-seizure	mzbr1074	-0.0779595	0.0442389	Indonesia	Trade-seizure
mzbr1075_902_Manis-javanica_Indonesia_4_No_Trade-seizure	mzbr1075	-0.0629549	0.0372738	Indonesia	Trade-seizure
mzbr1076_903_Manis-javanica_Indonesia_4_No_Trade-seizure	mzbr1076	-0.0598932	0.0433202	Indonesia	Trade-seizure
mzbr1077_904_Manis-javanica_Indonesia_4_No_Trade-seizure	mzbr1077	-0.0727557	0.0536827	Indonesia	Trade-seizure
mzbr1078_905_Manis-javanica_Indonesia_4_No_Trade-seizure	mzbr1078	-0.0213276	-0.0426148	Indonesia	Trade-seizure
mzbr1079_906_Manis-javanica_Indonesia_4_No_Trade-seizure	mzbr1079	-0.0651211	0.0350906	Indonesia	Trade-seizure
mzbr1080_907_Manis-javanica_Indonesia_4_No_Trade-seizure	mzbr1080	-0.0686399	0.0305489	Indonesia	Trade-seizure
mzbr1081_908_Manis-javanica_Indonesia_4_No_Trade-seizure	mzbr1081	-0.0584607	0.0315911	Indonesia	Trade-seizure
mzbr1082_909_Manis-javanica_Indonesia_4_No_Trade-seizure	mzbr1082	-0.0679701	0.0340171	Indonesia	Trade-seizure
mzbr1083_910_Manis-javanica_Indonesia_4_No_Trade-seizure	mzbr1083	-0.0700861	0.0311506	Indonesia	Trade-seizure
mzbr1085_912_Manis-javanica_Indonesia_4_No_Trade-seizure	mzbr1085	-0.0651639	0.0462136	Indonesia	Trade-seizure
mzbr1086_913_Manis-javanica_Indonesia_4_No_Trade-seizure	mzbr1086	-0.0693014	0.0378461	Indonesia	Trade-seizure
mzbr1087_839_Manis-javanica_Indonesia_4_No_Trade-seizure	mzbr1087	-0.0666286	0.0386918	Indonesia	Trade-seizure
mzbr1088_834_Manis-javanica_Indonesia_4_No_Trade-seizure	mzbr1088	-0.0636238	0.0386684	Indonesia	Trade-seizure
mzbr1157_914_Manis-javanica_Indonesia_4_No_Trade-seizure	mzbr1157	-0.0748844	0.0376031	Indonesia	Trade-seizure
mzbr1158_915_Manis-javanica_Indonesia_4_No_Trade-seizure	mzbr1158	-0.0610762	0.0370743	Indonesia	Trade-seizure
mzbr1159_916_Manis-javanica_Indonesia_4_No_Trade-seizure	mzbr1159	-0.0638664	0.0331173	Indonesia	Trade-seizure
mzbr1160_917_Manis-javanica_Indonesia_4_No_Trade-seizure	mzbr1160	-0.0671309	0.0365542	Indonesia	Trade-seizure
mzbr1161_918_Manis-javanica_Indonesia_4_No_Trade-seizure	mzbr1161	-0.0690016	0.0354389	Indonesia	Trade-seizure
mzbr1162_919_Manis-javanica_Indonesia_4_No_Trade-seizure	mzbr1162	-0.0781849	0.037919	Indonesia	Trade-seizure
mzbr1163_920_Manis-javanica_Indonesia_4_No_field-site	mzbr1163	-0.0724681	0.0417191	Indonesia	field-site
mzbr1164_921_Manis-javanica_Indonesia_4_No_Trade-seizure	mzbr1164	-0.0781994	0.0383	Indonesia	Trade-seizure
mzbr1165_872_Manis-javanica_Indonesia_4_No_Trade-seizure	mzbr1165	-0.0698063	0.0298184	Indonesia	Trade-seizure
mzbr1166_891_Manis-javanica_Indonesia_4_No_Trade-seizure	mzbr1166	-0.0637601	0.0318827	Indonesia	Trade-seizure
mzbr1179_884_Manis-javanica_Indonesia_4_No_field-site	mzbr1179	-0.073532	0.0532644	Indonesia	field-site
mzbr1180_874_Manis-javanica_Indonesia_4_No_Trade-seizure	mzbr1180	-0.0800039	0.0894773	Indonesia	Trade-seizure
mzbr1181_876_Manis-javanica_Indonesia_4_No_Trade-seizure	mzbr1181	-0.0781708	0.0595511	Indonesia	Trade-seizure
mzbr1183_882_Manis-javanica_Indonesia_4_No_Trade-seizure	mzbr1183	-0.076725	0.064535	Indonesia	Trade-seizure
mzbr1184_888_Manis-javanica_Indonesia_4_No_field-site	mzbr1184	-0.083242	0.0934162	Indonesia	field-site
mzbr1185_879_Manis-javanica_Indonesia_4_No_Trade-seizure	mzbr1185	-0.0845238	0.100415	Indonesia	Trade-seizure
mzbr1187_894_Manis-javanica_Indonesia_4_No_Trade-seizure	mzbr1187	-0.0779274	0.0597996	Indonesia	Trade-seizure
mzbr1188_895_Manis-javanica_Indonesia_4_No_Trade-seizure	mzbr1188	-0.0693356	0.0654774	Indonesia	Trade-seizure
mzbr1189_833_Manis-javanica_Indonesia_4_No_Trade-seizure	mzbr1189	-0.0757967	0.0575463	Indonesia	Trade-seizure
mzbr1190_835_Manis-javanica_Indonesia_4_No_Trade-seizure	mzbr1190	-0.0862753	0.0980529	Indonesia	Trade-seizure
pangolin5a_951_Manis-javanica_Singapore_1_No_field-site	pangolin5a	0.000201532	-0.0984972	Singapore	field-site
pangolinrescue1_947_Manis-javanica_Singapore_1_No_field-site	pangolinrescue1	-0.00198424	-0.101697	Singapore	field-site
pangolinrescue2_948_Manis-javanica_Singapore_1_No_field-site	pangolinrescue2	-0.00436284	-0.114226	Singapore	field-site
pangolinrescue3_949_Manis-javanica_Singapore_1_No_field-site	pangolinrescue3	-0.00122558	-0.0987171	Singapore	field-site
pangolinrescue4_950_Manis-javanica_Singapore_1_No_field-site	pangolinrescue4	-0.00308491	-0.103196	Singapore	field-site
pangolinrescue7b_953_Manis-javanica_Singapore_1_No_field-site	pangolinrescue7b	0.00142798	-0.0954714	Singapore	field-site
pangolinrescue8b_954_Manis-javanica_Singapore_1_No_field-site	pangolinrescue8b	-0.00947346	-0.0887948	Singapore	field-site
zoo6bcherus_952_Manis-javanica_Singapore_1_No_field-site	zoo6bcherus	-0.000246448	-0.107113	Singapore	field-site
MJ01_MJA2_China_Manis-javanica_3_No_Trade-seizure_fastp20_to_MJav_BWA_sort_markdup	MJ01	0.16554	0.115856	China	Trade-seizure
MJ02_MJA2_China_Manis-javanica_3_No_Trade-seizure_fastp20_to_MJav_BWA_sort_markdup	MJ02	0.137391	0.0945291	China	Trade-seizure
MJ03_MJA2_China_Manis-javanica_3_No_Trade-seizure_fastp20_to_MJav_BWA_sort_markdup	MJ03	0.157608	0.115959	China	Trade-seizure
MJ05_MJA2_China_Manis-javanica_3_No_Trade-seizure_fastp20_to_MJav_BWA_sort_markdup	MJ05	0.17003	0.115202	China	Trade-seizure
MJ06_MJA2_China_Manis-javanica_3_No_Trade-seizure_fastp20_to_MJav_BWA_sort_markdup	MJ06	0.140968	0.0529754	China	Trade-seizure
MJ07_MJA2_China_Manis-javanica_3_No_Trade-seizure_fastp20_to_MJav_BWA_sort_markdup	MJ07	0.16172	0.0531554	China	Trade-seizure
MJ09_MJA2_China_Manis-javanica_3_No_field-site_fastp20_to_MJav_BWA_sort_markdup	MJ09	0.161468	0.11743	China	field-site
MJ15_MJA2_China_Manis-javanica_3_No_Trade-seizure_fastp20_to_MJav_BWA_sort_markdup	MJ15	0.171642	0.116647	China	Trade-seizure
MJ16_MJA2_China_Manis-javanica_3_No_field-site_fastp20_to_MJav_BWA_sort_markdup	MJ16	0.159441	0.111439	China	field-site
MJ19_MJA2_China_Manis-javanica_3_No_Trade-seizure_fastp20_to_MJav_BWA_sort_markdup	MJ19	0.15658	0.109595	China	Trade-seizure
MJ20_MJA2_China_Manis-javanica_3_No_Trade-seizure_fastp20_to_MJav_BWA_sort_markdup	MJ20	0.163809	0.0818403	China	Trade-seizure
MJ21_MJA2_China_Manis-javanica_3_No_Trade-seizure_fastp20_to_MJav_BWA_sort_markdup	MJ21	0.153188	0.100295	China	Trade-seizure
MJ23_MJA1_China_Manis-javanica_3_No_Trade-seizure_fastp20_to_MJav_BWA_sort_markdup	MJ23	0.15933	0.111587	China	Trade-seizure
MJ24_MJA1_China_Manis-javanica_3_No_Trade-seizure_fastp20_to_MJav_BWA_sort_markdup	MJ24	0.168964	0.108841	China	Trade-seizure
MJ26_MJA1_Myanmar_Manis-javanica_1_No_field-site_fastp20_to_MJav_BWA_sort_markdup	MJ26	0.156946	0.11155	China	field-site
MJ30_MJA1_China_Manis-javanica_3_No_Trade-seizure_fastp20_to_MJav_BWA_sort_markdup	MJ30	0.161656	0.11265	China	Trade-seizure
MJ33_MJA1_China_Manis-javanica_3_No_Trade-seizure_fastp20_to_MJav_BWA_sort_markdup	MJ33	0.159896	0.109184	China	Trade-seizure
MJ34_MJA1_China_Manis-javanica_3_No_Trade-seizure_fastp20_to_MJav_BWA_sort_markdup	MJ34	0.162314	0.112658	China	Trade-seizure
MJ35_MJA1_China_Manis-javanica_3_No_Trade-seizure_fastp20_to_MJav_BWA_sort_markdup	MJ35	0.167513	0.120571	China	Trade-seizure
MJ36_MJA1_China_Manis-javanica_3_No_Trade-seizure_fastp20_to_MJav_BWA_sort_markdup	MJ36	0.157732	0.108998	China	Trade-seizure
MJ42_MJA1_China_Manis-javanica_3_No_Trade-seizure_fastp20_to_MJav_BWA_sort_markdup	MJ42	0.160783	0.104465	China	Trade-seizure
MJ43_MJB3_China_Manis-javanica_3_No_Trade-seizure_fastp20_to_MJav_BWA_sort_markdup	MJ43	0.136887	0.0101602	China	Trade-seizure
MJ44_MJB3_China_Manis-javanica_3_No_Trade-seizure_fastp20_to_MJav_BWA_sort_markdup	MJ44	0.105137	-0.047348	China	Trade-seizure
MJ45_MJB3_China_Manis-javanica_3_No_Trade-seizure_fastp20_to_MJav_BWA_sort_markdup	MJ45	0.11755	-0.0384906	China	Trade-seizure
MJ46_MJB3_China_Manis-javanica_3_No_Trade-seizure_fastp20_to_MJav_BWA_sort_markdup	MJ46	0.0786187	-0.0488133	China	Trade-seizure
MJ47_MJB3_China_Manis-javanica_3_No_Trade-seizure_fastp20_to_MJav_BWA_sort_markdup	MJ47	0.0922486	-0.0615906	China	Trade-seizure
MJ48_MJB3_China_Manis-javanica_3_No_Trade-seizure_fastp20_to_MJav_BWA_sort_markdup	MJ48	0.0902895	-0.0276063	China	Trade-seizure
MJ49_MJB3_China_Manis-javanica_3_No_Trade-seizure_fastp20_to_MJav_BWA_sort_markdup	MJ49	0.106179	-0.0813602	China	Trade-seizure
MJ50_MJB3_China_Manis-javanica_3_No_Trade-seizure_fastp20_to_MJav_BWA_sort_markdup	MJ50	0.0649359	-0.0878915	China	Trade-seizure
MJ51_MJB3_China_Manis-javanica_3_No_Trade-seizure_fastp20_to_MJav_BWA_sort_markdup	MJ51	0.0570826	-0.100616	China	Trade-seizure
MJ52_MJB3_China_Manis-javanica_3_No_Trade-seizure_fastp20_to_MJav_BWA_sort_markdup	MJ52	0.0403352	-0.0999246	China	Trade-seizure
MJ53_MJB2_China_Manis-javanica_3_No_Trade-seizure_fastp20_to_MJav_BWA_sort_markdup	MJ53	0.0521353	-0.169692	China	Trade-seizure
MJ54_MJB2_China_Manis-javanica_3_No_Trade-seizure_fastp20_to_MJav_BWA_sort_markdup	MJ54	0.0455164	-0.147735	China	Trade-seizure
MJ55_MJB2_China_Manis-javanica_3_No_Trade-seizure_fastp20_to_MJav_BWA_sort_markdup	MJ55	0.0400208	-0.13986	China	Trade-seizure
MJ57_MJB2_China_Manis-javanica_3_No_Trade-seizure_fastp20_to_MJav_BWA_sort_markdup	MJ57	0.0413419	-0.185193	China	Trade-seizure
MJ58_MJB2_China_Manis-javanica_3_No_Trade-seizure_fastp20_to_MJav_BWA_sort_markdup	MJ58	0.0428109	-0.193911	China	Trade-seizure
MJ59_MJB2_China_Manis-javanica_3_No_Trade-seizure_fastp20_to_MJav_BWA_sort_markdup	MJ59	0.0403467	-0.146959	China	Trade-seizure
MJ60_MJB2_China_Manis-javanica_3_No_Trade-seizure_fastp20_to_MJav_BWA_sort_markdup	MJ60	0.0452122	-0.194251	China	Trade-seizure
MJ61_MJB2_China_Manis-javanica_3_No_Trade-seizure_fastp20_to_MJav_BWA_sort_markdup	MJ61	0.0396478	-0.179069	China	Trade-seizure
MJ62_MJB2_China_Manis-javanica_3_No_Trade-seizure_fastp20_to_MJav_BWA_sort_markdup	MJ62	0.036913	-0.168784	China	Trade-seizure
MJ63_MJB1_China_Manis-javanica_3_No_Trade-seizure_fastp20_to_MJav_BWA_sort_markdup	MJ63	0.0291347	-0.128233	China	Trade-seizure
MJ64_MJB1_China_Manis-javanica_3_No_Trade-seizure_fastp20_to_MJav_BWA_sort_markdup	MJ64	0.0166052	-0.102143	China	Trade-seizure
MJ65_MJB1_China_Manis-javanica_3_No_Trade-seizure_fastp20_to_MJav_BWA_sort_markdup	MJ65	0.00923503	-0.124691	China	Trade-seizure
MJ66_MJB1_China_Manis-javanica_3_No_Trade-seizure_fastp20_to_MJav_BWA_sort_markdup	MJ66	0.0112595	-0.0831155	China	Trade-seizure
MJ67_MJB1_China_Manis-javanica_3_No_Trade-seizure_fastp20_to_MJav_BWA_sort_markdup	MJ67	0.00860179	-0.093791	China	Trade-seizure
MJ70_MJB1_China_Manis-javanica_3_No_Trade-seizure_fastp20_to_MJav_BWA_sort_markdup	MJ70	0.022445	-0.0957492	China	Trade-seizure
MJ73_MJB1_China_Manis-javanica_3_No_Trade-seizure_fastp20_to_MJav_BWA_sort_markdup	MJ73	0.0211101	-0.120113	China	Trade-seizure
MJavChoo_g13_Malaysia_Manis-javanica_1_No_field-site_fastp20_to_MJav_BWA_sort_markdup	MJavChoo	0.0209312	-0.0774095	China	field-site

## Sheet: Fig2.B
simpID	Site	ADMIX_pop1	ADMIX_pop2	ADMIX_pop3	ADMIX_pop4	ID	Site-type	Previously Identified Cluster
119379	Singapore	1e-05	0.99997	1e-05	1e-05	119379_531_Manis-javanica_Singapore_4_Yes_LR-market	LR market	Unknown
124242	Myanmar	1e-05	0.574321	0.40661	0.019059	124242_966_Manis-javanica_Myanmar_4_Yes_RR-market	RR market	Unknown
198319	Brunei	0.896394	1e-05	0.011308	0.092287	198319_971_Manis-javanica_Brunei_4_Yes_LR-market	LR market	Unknown
257682	Thailand	1e-05	0.99997	1e-05	1e-05	257682_974_Manis-javanica_Thailand_4_Yes_field-site	field site	Unknown
260592	Thailand	0.046767	0.537239	0.415984	1e-05	260592_975_Manis-javanica_Thailand_4_Yes_RR-market	RR market	Unknown
267389	Indonesia-Sumatra	0.095512	0.904199	0.000279	1e-05	267389_976_Manis-javanica_Indonesia_4_Yes_RR-market	RR market	Unknown
355454	Laos	1e-05	0.99997	1e-05	1e-05	355454_992_Manis-javanicaX_Laos_5_Yes_RR-market	RR market	Unknown
4083	Thailand	1e-05	0.973612	0.026368	1e-05	4083_609_Manis-javanica_Thailand_1_Yes_NA	Unknown	Unknown
488088	Malaysia-Sabah	0.964658	1e-05	1e-05	0.035322	488088_982_Manis-javanica_Malaysia_4_Yes_field-site	field site	Unknown
68743	Malaysia-Sabah	0.99997	1e-05	1e-05	1e-05	68743_664_Manis-javanica_Malaysia_4_Yes_RR-market	RR market	Unknown
9810548	Thailand	1e-05	0.556894	0.398515	0.044581	9810548_666_Manis-javanica_Thailand_4_Yes_LR-market	LR market	Unknown
smf15979	Thailand	1e-05	0.94473	0.05525	1e-05	smf15979_606_Manis-javanica_Thailand_1_Yes_NA	Unknown	Unknown
smf15980b	Thailand	1e-05	0.909233	0.090747	1e-05	smf15980b_607_Manis-javanica_Thailand_1_Yes_NA	Unknown	Unknown
mzbr0270	Indonesia-Java	0.125597	0.058256	1e-05	0.816137	mzbr0270_873_Manis-javanica_Indonesia_4_No_Trade-seizure	Trade seizure	Java Cluster
mzbr0271	Indonesia-Sumatra	1e-05	0.935718	1e-05	0.064262	mzbr0271_886_Manis-javanica_Indonesia_4_No_Trade-seizure	Trade seizure	Sumatra-Singapore Cluster
mzbr0272	Indonesia-Sumatra	0.056555	0.890857	1e-05	0.052578	mzbr0272_878_Manis-javanica_Indonesia_4_No_Trade-seizure	Trade seizure	Sumatra-Singapore Cluster
mzbr0273	Indonesia-Sumatra	1e-05	0.99997	1e-05	1e-05	mzbr0273_875_Manis-javanica_Indonesia_4_No_Trade-seizure	Trade seizure	Sumatra-Singapore Cluster
mzbr0274	Indonesia-Sumatra	1e-05	0.99997	1e-05	1e-05	mzbr0274_889_Manis-javanica_Indonesia_4_No_Trade-seizure	Trade seizure	Sumatra-Singapore Cluster
mzbr0275	Indonesia-Sumatra	1e-05	0.99997	1e-05	1e-05	mzbr0275_887_Manis-javanica_Indonesia_4_No_Trade-seizure	Trade seizure	Sumatra-Singapore Cluster
mzbr0276	Indonesia-Sumatra	0.060473	0.887086	1e-05	0.052431	mzbr0276_885_Manis-javanica_Indonesia_4_No_Trade-seizure	Trade seizure	Sumatra-Singapore Cluster
mzbr1030	Indonesia-Java	0.382601	0.363046	1e-05	0.254342	mzbr1030_877_Manis-javanica_Indonesia_4_No_Trade-seizure	Trade seizure	Sumatra-Singapore Cluster
mzbr1032	Indonesia-Java	1e-05	0.809695	1e-05	0.190285	mzbr1032_883_Manis-javanica_Indonesia_4_No_Trade-seizure	Trade seizure	Sumatra-Singapore Cluster
mzbr1033	Indonesia-Java	1e-05	0.757508	0.063886	0.178596	mzbr1033_890_Manis-javanica_Indonesia_4_No_Trade-seizure	Trade seizure	Sumatra-Singapore Cluster
mzbr1034	Indonesia-Java	0.99997	1e-05	1e-05	1e-05	mzbr1034_853_Manis-javanica_Indonesia_4_No_Trade-seizure	Trade seizure	Borneo Cluster
mzbr1035	Indonesia-Java	0.99997	1e-05	1e-05	1e-05	mzbr1035_854_Manis-javanica_Indonesia_4_No_Trade-seizure	Trade seizure	Borneo Cluster
mzbr1036	Indonesia-Java	0.99997	1e-05	1e-05	1e-05	mzbr1036_855_Manis-javanica_Indonesia_4_No_Trade-seizure	Trade seizure	Borneo Cluster
mzbr1037	Indonesia-Java	0.99997	1e-05	1e-05	1e-05	mzbr1037_848_Manis-javanica_Indonesia_4_No_Trade-seizure	Trade seizure	Borneo Cluster
mzbr1038	Indonesia-Java	0.970866	1e-05	1e-05	0.029114	mzbr1038_847_Manis-javanica_Indonesia_4_No_Trade-seizure	Trade seizure	Borneo Cluster
mzbr1039	Indonesia-Java	0.99997	1e-05	1e-05	1e-05	mzbr1039_858_Manis-javanica_Indonesia_4_No_Trade-seizure	Trade seizure	Unknown
mzbr1040	Indonesia-Java	0.99997	1e-05	1e-05	1e-05	mzbr1040_859_Manis-javanica_Indonesia_4_No_Trade-seizure	Trade seizure	Borneo Cluster
mzbr1041	Indonesia-Java	0.99997	1e-05	1e-05	1e-05	mzbr1041_860_Manis-culionensisX_Indonesia_4_No_Trade-seizure	Trade seizure	Borneo Cluster
mzbr1042	Indonesia-Java	0.99997	1e-05	1e-05	1e-05	mzbr1042_861_Manis-javanica_Indonesia_4_No_Trade-seizure	Trade seizure	Borneo Cluster
mzbr1043	Indonesia-Java	0.99997	1e-05	1e-05	1e-05	mzbr1043_862_Manis-javanica_Indonesia_4_No_Trade-seizure	Trade seizure	Borneo Cluster
mzbr1044	Indonesia-Java	0.99997	1e-05	1e-05	1e-05	mzbr1044_863_Manis-javanica_Indonesia_4_No_Trade-seizure	Trade seizure	Borneo Cluster
mzbr1045	Indonesia-Java	0.99997	1e-05	1e-05	1e-05	mzbr1045_864_Manis-culionensisX_Indonesia_4_No_Trade-seizure	Trade seizure	Borneo Cluster
mzbr1046	Indonesia-Java	0.99997	1e-05	1e-05	1e-05	mzbr1046_857_Manis-javanica_Indonesia_4_No_Trade-seizure	Trade seizure	Unknown
mzbr1047	Indonesia-Java	0.99997	1e-05	1e-05	1e-05	mzbr1047_856_Manis-javanica_Indonesia_4_No_Trade-seizure	Trade seizure	Borneo Cluster
mzbr1048	Indonesia-Java	0.99997	1e-05	1e-05	1e-05	mzbr1048_867_Manis-javanica_Indonesia_4_No_Trade-seizure	Trade seizure	Borneo Cluster
mzbr1049	Indonesia-Java	0.99997	1e-05	1e-05	1e-05	mzbr1049_868_Manis-javanica_Indonesia_4_No_Trade-seizure	Trade seizure	Borneo Cluster
mzbr1050	Indonesia-Java	0.99997	1e-05	1e-05	1e-05	mzbr1050_869_Manis-javanica_Indonesia_4_No_Trade-seizure	Trade seizure	Unknown
mzbr1051	Indonesia-Java	0.99997	1e-05	1e-05	1e-05	mzbr1051_870_Manis-javanica_Indonesia_4_No_Trade-seizure	Trade seizure	Borneo Cluster
mzbr1052	Indonesia-Java	0.99997	1e-05	1e-05	1e-05	mzbr1052_871_Manis-javanica_Indonesia_4_No_Trade-seizure	Trade seizure	Borneo Cluster
mzbr1053	Indonesia-Java	0.99997	1e-05	1e-05	1e-05	mzbr1053_866_Manis-javanica_Indonesia_4_No_Trade-seizure	Trade seizure	Borneo Cluster
mzbr1054	Indonesia-Java	0.99997	1e-05	1e-05	1e-05	mzbr1054_865_Manis-javanica_Indonesia_4_No_Trade-seizure	Trade seizure	Borneo Cluster
mzbr1055	Indonesia-Java	0.99997	1e-05	1e-05	1e-05	mzbr1055_837_Manis-javanica_Indonesia_4_No_Trade-seizure	Trade seizure	Borneo Cluster
mzbr1056	Indonesia-Java	0.99997	1e-05	1e-05	1e-05	mzbr1056_838_Manis-javanica_Indonesia_4_No_Trade-seizure	Trade seizure	Borneo Cluster
mzbr1057	Indonesia-Sumatra	0.14005	0.674677	1e-05	0.185263	mzbr1057_892_Manis-javanica_Indonesia_4_No_Trade-seizure	Trade seizure	Borneo Cluster
mzbr1060	Indonesia-Java	1e-05	1e-05	1e-05	0.99997	mzbr1060_842_Manis-javanica_Indonesia_4_No_Trade-seizure	Trade seizure	Java Cluster
mzbr1062	Indonesia-Java	0.085448	0.77101	1e-05	0.143531	mzbr1062_844_Manis-javanica_Indonesia_4_No_Trade-seizure	Trade seizure	Sumatra-Singapore Cluster
mzbr1063	Indonesia-Java	1e-05	1e-05	1e-05	0.99997	mzbr1063_845_Manis-javanica_Indonesia_4_No_Trade-seizure	Trade seizure	Java Cluster
mzbr1065	Indonesia-Java	0.173481	0.772537	1e-05	0.053972	mzbr1065_849_Manis-javanica_Indonesia_4_No_Trade-seizure	Trade seizure	Sumatra-Singapore Cluster
mzbr1067	Indonesia-Java	0.009122	0.763287	1e-05	0.22758	mzbr1067_851_Manis-javanica_Indonesia_4_No_Trade-seizure	Trade seizure	Sumatra-Singapore Cluster
mzbr1068	Indonesia-Java	1e-05	1e-05	1e-05	0.99997	mzbr1068_852_Manis-javanica_Indonesia_4_No_Trade-seizure	Trade seizure	Java Cluster
mzbr1069	Indonesia-Java	1e-05	1e-05	1e-05	0.99997	mzbr1069_896_Manis-javanica_Indonesia_4_No_Trade-seizure	Trade seizure	Java Cluster
mzbr1070	Indonesia-Java	0.99997	1e-05	1e-05	1e-05	mzbr1070_897_Manis-javanica_Indonesia_4_No_Trade-seizure	Trade seizure	Borneo Cluster
mzbr1071	Indonesia-Java	1e-05	1e-05	1e-05	0.99997	mzbr1071_898_Manis-javanica_Indonesia_4_No_Trade-seizure	Trade seizure	Java Cluster
mzbr1072	Indonesia-Java	1e-05	1e-05	1e-05	0.99997	mzbr1072_899_Manis-javanica_Indonesia_4_No_Trade-seizure	Trade seizure	Java Cluster
mzbr1073	Indonesia-Java	0.99997	1e-05	1e-05	1e-05	mzbr1073_900_Manis-javanica_Indonesia_4_No_Trade-seizure	Trade seizure	Borneo Cluster
mzbr1074	Indonesia-Java	0.99997	1e-05	1e-05	1e-05	mzbr1074_901_Manis-javanica_Indonesia_4_No_Trade-seizure	Trade seizure	Borneo Cluster
mzbr1075	Indonesia-Java	1e-05	1e-05	1e-05	0.99997	mzbr1075_902_Manis-javanica_Indonesia_4_No_Trade-seizure	Trade seizure	Java Cluster
mzbr1076	Indonesia-Java	1e-05	1e-05	1e-05	0.99997	mzbr1076_903_Manis-javanica_Indonesia_4_No_Trade-seizure	Trade seizure	Java Cluster
mzbr1077	Indonesia-Java	0.946235	1e-05	1e-05	0.053745	mzbr1077_904_Manis-javanica_Indonesia_4_No_Trade-seizure	Trade seizure	Unknown
mzbr1078	Indonesia-Java	0.064977	0.704297	0.014828	0.215898	mzbr1078_905_Manis-javanica_Indonesia_4_No_Trade-seizure	Trade seizure	Sumatra-Singapore Cluster
mzbr1079	Indonesia-Borneo	0.99997	1e-05	1e-05	1e-05	mzbr1079_906_Manis-javanica_Indonesia_4_No_Trade-seizure	Trade seizure	Borneo Cluster
mzbr1080	Indonesia-Borneo	0.99997	1e-05	1e-05	1e-05	mzbr1080_907_Manis-javanica_Indonesia_4_No_Trade-seizure	Trade seizure	Borneo Cluster
mzbr1081	Indonesia-Borneo	0.99997	1e-05	1e-05	1e-05	mzbr1081_908_Manis-javanica_Indonesia_4_No_Trade-seizure	Trade seizure	Borneo Cluster
mzbr1082	Indonesia-Borneo	0.99997	1e-05	1e-05	1e-05	mzbr1082_909_Manis-javanica_Indonesia_4_No_Trade-seizure	Trade seizure	Borneo Cluster
mzbr1083	Indonesia-Borneo	0.99997	1e-05	1e-05	1e-05	mzbr1083_910_Manis-javanica_Indonesia_4_No_Trade-seizure	Trade seizure	Borneo Cluster
mzbr1085	Indonesia-Borneo	0.999966	1e-05	1.4e-05	1e-05	mzbr1085_912_Manis-javanica_Indonesia_4_No_Trade-seizure	Trade seizure	Borneo Cluster
mzbr1086	Indonesia-Borneo	0.99997	1e-05	1e-05	1e-05	mzbr1086_913_Manis-javanica_Indonesia_4_No_Trade-seizure	Trade seizure	Unknown
mzbr1087	Indonesia-Borneo	0.99997	1e-05	1e-05	1e-05	mzbr1087_839_Manis-javanica_Indonesia_4_No_Trade-seizure	Trade seizure	Borneo Cluster
mzbr1088	Indonesia-Borneo	0.99997	1e-05	1e-05	1e-05	mzbr1088_834_Manis-javanica_Indonesia_4_No_Trade-seizure	Trade seizure	Borneo Cluster
mzbr1157	Indonesia-Borneo	0.99997	1e-05	1e-05	1e-05	mzbr1157_914_Manis-javanica_Indonesia_4_No_Trade-seizure	Trade seizure	Borneo Cluster
mzbr1158	Indonesia-Borneo	0.99997	1e-05	1e-05	1e-05	mzbr1158_915_Manis-javanica_Indonesia_4_No_Trade-seizure	Trade seizure	Unknown
mzbr1159	Indonesia-Borneo	0.99997	1e-05	1e-05	1e-05	mzbr1159_916_Manis-javanica_Indonesia_4_No_Trade-seizure	Trade seizure	Borneo Cluster
mzbr1160	Indonesia-Borneo	0.99997	1e-05	1e-05	1e-05	mzbr1160_917_Manis-javanica_Indonesia_4_No_Trade-seizure	Trade seizure	Borneo Cluster
mzbr1161	Indonesia-Borneo	0.99997	1e-05	1e-05	1e-05	mzbr1161_918_Manis-javanica_Indonesia_4_No_Trade-seizure	Trade seizure	Borneo Cluster
mzbr1162	Indonesia-Borneo	0.99997	1e-05	1e-05	1e-05	mzbr1162_919_Manis-javanica_Indonesia_4_No_Trade-seizure	Trade seizure	Borneo Cluster
mzbr1163	Indonesia-Borneo	0.99997	1e-05	1e-05	1e-05	mzbr1163_920_Manis-javanica_Indonesia_4_No_field-site	field site	Borneo Cluster
mzbr1164	Indonesia-Borneo	0.99997	1e-05	1e-05	1e-05	mzbr1164_921_Manis-javanica_Indonesia_4_No_Trade-seizure	Trade seizure	Borneo Cluster
mzbr1165	Indonesia-Borneo	0.99997	1e-05	1e-05	1e-05	mzbr1165_872_Manis-javanica_Indonesia_4_No_Trade-seizure	Trade seizure	Unknown
mzbr1166	Indonesia-Borneo	0.99997	1e-05	1e-05	1e-05	mzbr1166_891_Manis-javanica_Indonesia_4_No_Trade-seizure	Trade seizure	Unknown
mzbr1179	Indonesia-Java	1e-05	1e-05	1e-05	0.99997	mzbr1179_884_Manis-javanica_Indonesia_4_No_field-site	field site	Java Cluster
mzbr1180	Indonesia-Java	1e-05	1e-05	1e-05	0.99997	mzbr1180_874_Manis-javanica_Indonesia_4_No_Trade-seizure	Trade seizure	Unknown
mzbr1181	Indonesia-Java	1e-05	1e-05	1e-05	0.99997	mzbr1181_876_Manis-javanica_Indonesia_4_No_Trade-seizure	Trade seizure	Unknown
mzbr1183	Indonesia-Java	1e-05	1e-05	1e-05	0.99997	mzbr1183_882_Manis-javanica_Indonesia_4_No_Trade-seizure	Trade seizure	Java Cluster
mzbr1184	Indonesia-Java	1e-05	1e-05	1e-05	0.99997	mzbr1184_888_Manis-javanica_Indonesia_4_No_field-site	field site	Java Cluster
mzbr1185	Indonesia-Java	1e-05	1.2e-05	1e-05	0.999968	mzbr1185_879_Manis-javanica_Indonesia_4_No_Trade-seizure	Trade seizure	Java Cluster
mzbr1187	Indonesia-Java	1e-05	1e-05	1e-05	0.99997	mzbr1187_894_Manis-javanica_Indonesia_4_No_Trade-seizure	Trade seizure	Java Cluster
mzbr1188	Indonesia-Java	1e-05	1e-05	1e-05	0.99997	mzbr1188_895_Manis-javanica_Indonesia_4_No_Trade-seizure	Trade seizure	Java Cluster
mzbr1189	Indonesia-Java	1e-05	1e-05	1e-05	0.99997	mzbr1189_833_Manis-javanica_Indonesia_4_No_Trade-seizure	Trade seizure	Java Cluster
mzbr1190	Indonesia-Java	1e-05	1e-05	1e-05	0.99997	mzbr1190_835_Manis-javanica_Indonesia_4_No_Trade-seizure	Trade seizure	Java Cluster
pangolin5a	Singapore	1e-05	0.99997	1e-05	1e-05	pangolin5a_951_Manis-javanica_Singapore_1_No_field-site	field site	Sumatra-Singapore Cluster
pangolinrescue1	Singapore	1e-05	0.99997	1e-05	1e-05	pangolinrescue1_947_Manis-javanica_Singapore_1_No_field-site	field site	Sumatra-Singapore Cluster
pangolinrescue2	Singapore	1e-05	0.99997	1e-05	1e-05	pangolinrescue2_948_Manis-javanica_Singapore_1_No_field-site	field site	Sumatra-Singapore Cluster
pangolinrescue3	Singapore	1e-05	0.99997	1e-05	1e-05	pangolinrescue3_949_Manis-javanica_Singapore_1_No_field-site	field site	Sumatra-Singapore Cluster
pangolinrescue4	Singapore	1e-05	0.99997	1e-05	1e-05	pangolinrescue4_950_Manis-javanica_Singapore_1_No_field-site	field site	Sumatra-Singapore Cluster
pangolinrescue7b	Singapore	1e-05	0.99997	1e-05	1e-05	pangolinrescue7b_953_Manis-javanica_Singapore_1_No_field-site	field site	Sumatra-Singapore Cluster
pangolinrescue8b	Singapore	1e-05	0.99997	1e-05	1e-05	pangolinrescue8b_954_Manis-javanica_Singapore_1_No_field-site	field site	Sumatra-Singapore Cluster
zoo6bcherus	Singapore	1e-05	0.99997	1e-05	1e-05	zoo6bcherus_952_Manis-javanica_Singapore_1_No_field-site	field site	Sumatra-Singapore Cluster
MJ01	China-Sino-Burmese border	1e-05	1e-05	0.99997	1e-05	MJ01_MJA2_China_Manis-javanica_3_No_Trade-seizure_fastp20_to_MJav_BWA_sort_markdup	Trade seizure	MJA2
MJ02	China-Sino-Burmese border	1e-05	1e-05	0.99997	1e-05	MJ02_MJA2_China_Manis-javanica_3_No_Trade-seizure_fastp20_to_MJav_BWA_sort_markdup	Trade seizure	MJA2
MJ03	China-Sino-Burmese border	1e-05	1e-05	0.99997	1e-05	MJ03_MJA2_China_Manis-javanica_3_No_Trade-seizure_fastp20_to_MJav_BWA_sort_markdup	Trade seizure	MJA2
MJ05	China-Sino-Burmese border	1e-05	1e-05	0.99997	1e-05	MJ05_MJA2_China_Manis-javanica_3_No_Trade-seizure_fastp20_to_MJav_BWA_sort_markdup	Trade seizure	MJA2
MJ06	China-Yunnan	1e-05	0.078751	0.921229	1e-05	MJ06_MJA2_China_Manis-javanica_3_No_Trade-seizure_fastp20_to_MJav_BWA_sort_markdup	Trade seizure	MJA2
MJ07	China-Yunnan	1e-05	0.082533	0.917447	1e-05	MJ07_MJA2_China_Manis-javanica_3_No_Trade-seizure_fastp20_to_MJav_BWA_sort_markdup	Trade seizure	MJA2
MJ09	China-Yunnan	1e-05	1e-05	0.99997	1e-05	MJ09_MJA2_China_Manis-javanica_3_No_field-site_fastp20_to_MJav_BWA_sort_markdup	field site	MJA2
MJ15	China-Sino-Burmese border	1e-05	1e-05	0.99997	1e-05	MJ15_MJA2_China_Manis-javanica_3_No_Trade-seizure_fastp20_to_MJav_BWA_sort_markdup	Trade seizure	MJA2
MJ16	China-Yunnan	1e-05	1e-05	0.99997	1e-05	MJ16_MJA2_China_Manis-javanica_3_No_field-site_fastp20_to_MJav_BWA_sort_markdup	field site	MJA2
MJ19	China-Sino-Burmese border	1e-05	1e-05	0.99997	1e-05	MJ19_MJA2_China_Manis-javanica_3_No_Trade-seizure_fastp20_to_MJav_BWA_sort_markdup	Trade seizure	MJA2
MJ20	China-Yunnan	1e-05	1e-05	0.99997	1e-05	MJ20_MJA2_China_Manis-javanica_3_No_Trade-seizure_fastp20_to_MJav_BWA_sort_markdup	Trade seizure	MJA2
MJ21	China-Sino-Burmese border	1e-05	1e-05	0.99997	1e-05	MJ21_MJA2_China_Manis-javanica_3_No_Trade-seizure_fastp20_to_MJav_BWA_sort_markdup	Trade seizure	MJA2
MJ23	China-Sino-Burmese border	1.1e-05	1e-05	0.999969	1e-05	MJ23_MJA1_China_Manis-javanica_3_No_Trade-seizure_fastp20_to_MJav_BWA_sort_markdup	Trade seizure	MJA1
MJ24	China-Sino-Burmese border	1e-05	1e-05	0.99997	1e-05	MJ24_MJA1_China_Manis-javanica_3_No_Trade-seizure_fastp20_to_MJav_BWA_sort_markdup	Trade seizure	MJA1
MJ26	Myanmar	1e-05	1e-05	0.99997	1e-05	MJ26_MJA1_Myanmar_Manis-javanica_1_No_field-site_fastp20_to_MJav_BWA_sort_markdup	field site	MJA1
MJ30	China-Sino-Burmese border	1e-05	1e-05	0.99997	1e-05	MJ30_MJA1_China_Manis-javanica_3_No_Trade-seizure_fastp20_to_MJav_BWA_sort_markdup	Trade seizure	MJA1
MJ33	China-Sino-Burmese border	1.1e-05	1e-05	0.999969	1e-05	MJ33_MJA1_China_Manis-javanica_3_No_Trade-seizure_fastp20_to_MJav_BWA_sort_markdup	Trade seizure	MJA1
MJ34	China-Sino-Burmese border	1e-05	1e-05	0.99997	1e-05	MJ34_MJA1_China_Manis-javanica_3_No_Trade-seizure_fastp20_to_MJav_BWA_sort_markdup	Trade seizure	MJA1
MJ35	China-Sino-Burmese border	1e-05	1e-05	0.99997	1e-05	MJ35_MJA1_China_Manis-javanica_3_No_Trade-seizure_fastp20_to_MJav_BWA_sort_markdup	Trade seizure	MJA1
MJ36	China-Sino-Burmese border	1e-05	1e-05	0.99997	1e-05	MJ36_MJA1_China_Manis-javanica_3_No_Trade-seizure_fastp20_to_MJav_BWA_sort_markdup	Trade seizure	MJA1
MJ42	China-Sino-Burmese border	1e-05	1e-05	0.99997	1e-05	MJ42_MJA1_China_Manis-javanica_3_No_Trade-seizure_fastp20_to_MJav_BWA_sort_markdup	Trade seizure	MJA1
MJ43	China-Yunnan	1e-05	0.302741	0.697239	1e-05	MJ43_MJB3_China_Manis-javanica_3_No_Trade-seizure_fastp20_to_MJav_BWA_sort_markdup	Trade seizure	MJB3
MJ44	China-Yunnan	1e-05	0.532319	0.467661	1e-05	MJ44_MJB3_China_Manis-javanica_3_No_Trade-seizure_fastp20_to_MJav_BWA_sort_markdup	Trade seizure	MJB3
MJ45	China-Guangzhou	1e-05	0.492196	0.507784	1e-05	MJ45_MJB3_China_Manis-javanica_3_No_Trade-seizure_fastp20_to_MJav_BWA_sort_markdup	Trade seizure	MJB3
MJ46	China-Guangzhou	1e-05	0.642025	0.357955	1e-05	MJ46_MJB3_China_Manis-javanica_3_No_Trade-seizure_fastp20_to_MJav_BWA_sort_markdup	Trade seizure	MJB3
MJ47	China-Yunnan	1e-05	0.581963	0.418017	1e-05	MJ47_MJB3_China_Manis-javanica_3_No_Trade-seizure_fastp20_to_MJav_BWA_sort_markdup	Trade seizure	MJB3
MJ48	China-Yunnan	1e-05	0.572769	0.427211	1e-05	MJ48_MJB3_China_Manis-javanica_3_No_Trade-seizure_fastp20_to_MJav_BWA_sort_markdup	Trade seizure	MJB3
MJ49	China-Yunnan	1e-05	0.608608	0.391372	1e-05	MJ49_MJB3_China_Manis-javanica_3_No_Trade-seizure_fastp20_to_MJav_BWA_sort_markdup	Trade seizure	MJB3
MJ50	China-Yunnan	1e-05	0.764637	0.235343	1e-05	MJ50_MJB3_China_Manis-javanica_3_No_Trade-seizure_fastp20_to_MJav_BWA_sort_markdup	Trade seizure	MJB3
MJ51	China-Yunnan	1e-05	0.851678	0.148302	1e-05	MJ51_MJB3_China_Manis-javanica_3_No_Trade-seizure_fastp20_to_MJav_BWA_sort_markdup	Trade seizure	MJB3
MJ52	China-Yunnan	1e-05	0.855404	0.112579	0.032007	MJ52_MJB3_China_Manis-javanica_3_No_Trade-seizure_fastp20_to_MJav_BWA_sort_markdup	Trade seizure	MJB3
MJ53	China-Yunnan	1e-05	0.981843	0.018137	1e-05	MJ53_MJB2_China_Manis-javanica_3_No_Trade-seizure_fastp20_to_MJav_BWA_sort_markdup	Trade seizure	MJB2
MJ54	China-Yunnan	1e-05	0.97326	0.02672	1e-05	MJ54_MJB2_China_Manis-javanica_3_No_Trade-seizure_fastp20_to_MJav_BWA_sort_markdup	Trade seizure	MJB2
MJ55	China-Yunnan	1e-05	0.973755	0.026225	1e-05	MJ55_MJB2_China_Manis-javanica_3_No_Trade-seizure_fastp20_to_MJav_BWA_sort_markdup	Trade seizure	MJB2
MJ57	China-Yunnan	1e-05	0.99997	1e-05	1e-05	MJ57_MJB2_China_Manis-javanica_3_No_Trade-seizure_fastp20_to_MJav_BWA_sort_markdup	Trade seizure	MJB2
MJ58	China-Yunnan	1e-05	0.99997	1e-05	1e-05	MJ58_MJB2_China_Manis-javanica_3_No_Trade-seizure_fastp20_to_MJav_BWA_sort_markdup	Trade seizure	MJB2
MJ59	China-Yunnan	1e-05	0.99997	1e-05	1e-05	MJ59_MJB2_China_Manis-javanica_3_No_Trade-seizure_fastp20_to_MJav_BWA_sort_markdup	Trade seizure	MJB2
MJ60	China-Yunnan	1e-05	0.99997	1e-05	1e-05	MJ60_MJB2_China_Manis-javanica_3_No_Trade-seizure_fastp20_to_MJav_BWA_sort_markdup	Trade seizure	MJB2
MJ61	China-Yunnan	1e-05	0.99997	1e-05	1e-05	MJ61_MJB2_China_Manis-javanica_3_No_Trade-seizure_fastp20_to_MJav_BWA_sort_markdup	Trade seizure	MJB2
MJ62	China-Yunnan	1e-05	0.99997	1e-05	1e-05	MJ62_MJB2_China_Manis-javanica_3_No_Trade-seizure_fastp20_to_MJav_BWA_sort_markdup	Trade seizure	MJB2
MJ63	China-Yunnan	1e-05	0.939527	1e-05	0.060453	MJ63_MJB1_China_Manis-javanica_3_No_Trade-seizure_fastp20_to_MJav_BWA_sort_markdup	Trade seizure	MJB1
MJ64	China-Yunnan	1e-05	0.947422	1e-05	0.052558	MJ64_MJB1_China_Manis-javanica_3_No_Trade-seizure_fastp20_to_MJav_BWA_sort_markdup	Trade seizure	MJB1
MJ65	China-Yunnan	1e-05	0.99997	1e-05	1e-05	MJ65_MJB1_China_Manis-javanica_3_No_Trade-seizure_fastp20_to_MJav_BWA_sort_markdup	Trade seizure	MJB1
MJ66	China-Yunnan	1e-05	0.922763	1e-05	0.077217	MJ66_MJB1_China_Manis-javanica_3_No_Trade-seizure_fastp20_to_MJav_BWA_sort_markdup	Trade seizure	MJB1
MJ67	China-Yunnan	0.06052	0.923662	0.015809	1e-05	MJ67_MJB1_China_Manis-javanica_3_No_Trade-seizure_fastp20_to_MJav_BWA_sort_markdup	Trade seizure	MJB1
MJ70	China-Guangzhou	1e-05	0.954836	0.045144	1e-05	MJ70_MJB1_China_Manis-javanica_3_No_Trade-seizure_fastp20_to_MJav_BWA_sort_markdup	Trade seizure	MJB1
MJ73	China-Yunnan	1e-05	0.997428	0.002552	1e-05	MJ73_MJB1_China_Manis-javanica_3_No_Trade-seizure_fastp20_to_MJav_BWA_sort_markdup	Trade seizure	MJB1
MJavChoo	Malaysia	1e-05	0.99997	1e-05	1e-05	MJavChoo_g13_Malaysia_Manis-javanica_1_No_field-site_fastp20_to_MJav_BWA_sort_markdup	field site	MJB1

## Sheet: Fig2.C
simpID	Country	ADMIX_pop1	ADMIX_pop2	ADMIX_pop3	ADMIX_pop4	ID	Site-type	Latitutde	Longitude	Pie Chart Radius
119379	Singapore	1e-05	0.99997	1e-05	1e-05	119379_531_Manis-javanica_Singapore_4_Yes_LR-market	LR market	1.364	103.857	9
124242	Myanmar	1e-05	0.574321	0.40661	0.019059	124242_966_Manis-javanica_Myanmar_4_Yes_RR-market	RR market	10.265	98.599	1
198319	Brunei	0.896394	1e-05	0.011308	0.092287	198319_971_Manis-javanica_Brunei_4_Yes_LR-market	LR market	4.954	114.952	1
257682	Thailand	1e-05	0.99997	1e-05	1e-05	257682_974_Manis-javanica_Thailand_4_Yes_field-site	field site	6.286	101.914	1
260592	Thailand	0.046767	0.537239	0.415984	1e-05	260592_975_Manis-javanica_Thailand_4_Yes_RR-market	RR market	17.391	98.459	1
267389	Indonesia	0.095512	0.904199	0.000279	1e-05	267389_976_Manis-javanica_Indonesia_4_Yes_RR-market	RR market	2.925	99.111	1
355454	Laos	1e-05	0.99997	1e-05	1e-05	355454_992_Manis-javanicaX_Laos_5_Yes_RR-market	RR market	19.393	103.184	1
4083	Thailand	1e-05	0.973612	0.026368	1e-05	4083_609_Manis-javanica_Thailand_1_Yes_NA	Unknown	15.582	101.147	3
488088	Malaysia	0.964658	1e-05	1e-05	0.035322	488088_982_Manis-javanica_Malaysia_4_Yes_field-site	field site	5.856	116.746	1
68743	Malaysia	0.99997	1e-05	1e-05	1e-05	68743_664_Manis-javanica_Malaysia_4_Yes_RR-market	RR market	5.875	118.091	1
9810548	Thailand	1e-05	0.556894	0.398515	0.044581	9810548_666_Manis-javanica_Thailand_4_Yes_LR-market	LR market	18.725	98.979	1
smf15979	Thailand	1e-05	0.94473	0.05525	1e-05	smf15979_606_Manis-javanica_Thailand_1_Yes_NA	Unknown	15.582	101.147	3
smf15980b	Thailand	1e-05	0.909233	0.090747	1e-05	smf15980b_607_Manis-javanica_Thailand_1_Yes_NA	Unknown	15.582	101.147	3
mzbr0270	Indonesia	0.125597	0.058256	1e-05	0.816137	mzbr0270_873_Manis-javanica_Indonesia_4_No_Trade-seizure	Trade seizure	-6.933	106.93	1
mzbr0271	Indonesia	1e-05	0.935718	1e-05	0.064262	mzbr0271_886_Manis-javanica_Indonesia_4_No_Trade-seizure	Trade seizure	3.576	98.672	6
mzbr0272	Indonesia	0.056555	0.890857	1e-05	0.052578	mzbr0272_878_Manis-javanica_Indonesia_4_No_Trade-seizure	Trade seizure	3.576	98.672	6
mzbr0273	Indonesia	1e-05	0.99997	1e-05	1e-05	mzbr0273_875_Manis-javanica_Indonesia_4_No_Trade-seizure	Trade seizure	3.576	98.672	6
mzbr0274	Indonesia	1e-05	0.99997	1e-05	1e-05	mzbr0274_889_Manis-javanica_Indonesia_4_No_Trade-seizure	Trade seizure	3.576	98.672	6
mzbr0275	Indonesia	1e-05	0.99997	1e-05	1e-05	mzbr0275_887_Manis-javanica_Indonesia_4_No_Trade-seizure	Trade seizure	3.576	98.672	6
mzbr0276	Indonesia	0.060473	0.887086	1e-05	0.052431	mzbr0276_885_Manis-javanica_Indonesia_4_No_Trade-seizure	Trade seizure	3.576	98.672	6
mzbr1030	Indonesia	0.382601	0.363046	1e-05	0.254342	mzbr1030_877_Manis-javanica_Indonesia_4_No_Trade-seizure	Trade seizure	-6.116	106.717	3
mzbr1032	Indonesia	1e-05	0.809695	1e-05	0.190285	mzbr1032_883_Manis-javanica_Indonesia_4_No_Trade-seizure	Trade seizure	-6.116	106.717	3
mzbr1033	Indonesia	1e-05	0.757508	0.063886	0.178596	mzbr1033_890_Manis-javanica_Indonesia_4_No_Trade-seizure	Trade seizure	-6.116	106.717	3
mzbr1034	Indonesia	0.99997	1e-05	1e-05	1e-05	mzbr1034_853_Manis-javanica_Indonesia_4_No_Trade-seizure	Trade seizure	-6.597	101.34	29
mzbr1035	Indonesia	0.99997	1e-05	1e-05	1e-05	mzbr1035_854_Manis-javanica_Indonesia_4_No_Trade-seizure	Trade seizure	-6.597	101.34	29
mzbr1036	Indonesia	0.99997	1e-05	1e-05	1e-05	mzbr1036_855_Manis-javanica_Indonesia_4_No_Trade-seizure	Trade seizure	-6.597	101.34	29
mzbr1037	Indonesia	0.99997	1e-05	1e-05	1e-05	mzbr1037_848_Manis-javanica_Indonesia_4_No_Trade-seizure	Trade seizure	-6.597	101.34	29
mzbr1038	Indonesia	0.970866	1e-05	1e-05	0.029114	mzbr1038_847_Manis-javanica_Indonesia_4_No_Trade-seizure	Trade seizure	-6.597	101.34	29
mzbr1039	Indonesia	0.99997	1e-05	1e-05	1e-05	mzbr1039_858_Manis-javanica_Indonesia_4_No_Trade-seizure	Trade seizure	-6.597	101.34	29
mzbr1040	Indonesia	0.99997	1e-05	1e-05	1e-05	mzbr1040_859_Manis-javanica_Indonesia_4_No_Trade-seizure	Trade seizure	-6.597	101.34	29
mzbr1041	Indonesia	0.99997	1e-05	1e-05	1e-05	mzbr1041_860_Manis-culionensisX_Indonesia_4_No_Trade-seizure	Trade seizure	-6.597	101.34	29
mzbr1042	Indonesia	0.99997	1e-05	1e-05	1e-05	mzbr1042_861_Manis-javanica_Indonesia_4_No_Trade-seizure	Trade seizure	-6.597	101.34	29
mzbr1043	Indonesia	0.99997	1e-05	1e-05	1e-05	mzbr1043_862_Manis-javanica_Indonesia_4_No_Trade-seizure	Trade seizure	-6.597	101.34	29
mzbr1044	Indonesia	0.99997	1e-05	1e-05	1e-05	mzbr1044_863_Manis-javanica_Indonesia_4_No_Trade-seizure	Trade seizure	-6.597	101.34	29
mzbr1045	Indonesia	0.99997	1e-05	1e-05	1e-05	mzbr1045_864_Manis-culionensisX_Indonesia_4_No_Trade-seizure	Trade seizure	-6.597	101.34	29
mzbr1046	Indonesia	0.99997	1e-05	1e-05	1e-05	mzbr1046_857_Manis-javanica_Indonesia_4_No_Trade-seizure	Trade seizure	-6.597	101.34	29
mzbr1047	Indonesia	0.99997	1e-05	1e-05	1e-05	mzbr1047_856_Manis-javanica_Indonesia_4_No_Trade-seizure	Trade seizure	-6.597	101.34	29
mzbr1048	Indonesia	0.99997	1e-05	1e-05	1e-05	mzbr1048_867_Manis-javanica_Indonesia_4_No_Trade-seizure	Trade seizure	-6.597	101.34	29
mzbr1049	Indonesia	0.99997	1e-05	1e-05	1e-05	mzbr1049_868_Manis-javanica_Indonesia_4_No_Trade-seizure	Trade seizure	-6.597	101.34	29
mzbr1050	Indonesia	0.99997	1e-05	1e-05	1e-05	mzbr1050_869_Manis-javanica_Indonesia_4_No_Trade-seizure	Trade seizure	-6.597	101.34	29
mzbr1051	Indonesia	0.99997	1e-05	1e-05	1e-05	mzbr1051_870_Manis-javanica_Indonesia_4_No_Trade-seizure	Trade seizure	-6.597	101.34	29
mzbr1052	Indonesia	0.99997	1e-05	1e-05	1e-05	mzbr1052_871_Manis-javanica_Indonesia_4_No_Trade-seizure	Trade seizure	-6.597	101.34	29
mzbr1053	Indonesia	0.99997	1e-05	1e-05	1e-05	mzbr1053_866_Manis-javanica_Indonesia_4_No_Trade-seizure	Trade seizure	-6.597	101.34	29
mzbr1054	Indonesia	0.99997	1e-05	1e-05	1e-05	mzbr1054_865_Manis-javanica_Indonesia_4_No_Trade-seizure	Trade seizure	-6.597	101.34	29
mzbr1055	Indonesia	0.99997	1e-05	1e-05	1e-05	mzbr1055_837_Manis-javanica_Indonesia_4_No_Trade-seizure	Trade seizure	-6.597	101.34	29
mzbr1056	Indonesia	0.99997	1e-05	1e-05	1e-05	mzbr1056_838_Manis-javanica_Indonesia_4_No_Trade-seizure	Trade seizure	-6.597	101.34	29
mzbr1057	Indonesia	0.14005	0.674677	1e-05	0.185263	mzbr1057_892_Manis-javanica_Indonesia_4_No_Trade-seizure	Trade seizure	-5.38	104.584	1
mzbr1060	Indonesia	1e-05	1e-05	1e-05	0.99997	mzbr1060_842_Manis-javanica_Indonesia_4_No_Trade-seizure	Trade seizure	-6.597	101.34	29
mzbr1062	Indonesia	0.085448	0.77101	1e-05	0.143531	mzbr1062_844_Manis-javanica_Indonesia_4_No_Trade-seizure	Trade seizure	-6.597	101.34	29
mzbr1063	Indonesia	1e-05	1e-05	1e-05	0.99997	mzbr1063_845_Manis-javanica_Indonesia_4_No_Trade-seizure	Trade seizure	-6.597	101.34	29
mzbr1065	Indonesia	0.173481	0.772537	1e-05	0.053972	mzbr1065_849_Manis-javanica_Indonesia_4_No_Trade-seizure	Trade seizure	-6.597	101.34	29
mzbr1067	Indonesia	0.009122	0.763287	1e-05	0.22758	mzbr1067_851_Manis-javanica_Indonesia_4_No_Trade-seizure	Trade seizure	-6.597	101.34	29
mzbr1068	Indonesia	1e-05	1e-05	1e-05	0.99997	mzbr1068_852_Manis-javanica_Indonesia_4_No_Trade-seizure	Trade seizure	-6.597	101.34	29
mzbr1069	Indonesia	1e-05	1e-05	1e-05	0.99997	mzbr1069_896_Manis-javanica_Indonesia_4_No_Trade-seizure	Trade seizure	-5.61487	112.753	10
mzbr1070	Indonesia	0.99997	1e-05	1e-05	1e-05	mzbr1070_897_Manis-javanica_Indonesia_4_No_Trade-seizure	Trade seizure	-5.61487	112.753	10
mzbr1071	Indonesia	1e-05	1e-05	1e-05	0.99997	mzbr1071_898_Manis-javanica_Indonesia_4_No_Trade-seizure	Trade seizure	-5.61487	112.753	10
mzbr1072	Indonesia	1e-05	1e-05	1e-05	0.99997	mzbr1072_899_Manis-javanica_Indonesia_4_No_Trade-seizure	Trade seizure	-5.61487	112.753	10
mzbr1073	Indonesia	0.99997	1e-05	1e-05	1e-05	mzbr1073_900_Manis-javanica_Indonesia_4_No_Trade-seizure	Trade seizure	-5.61487	112.753	10
mzbr1074	Indonesia	0.99997	1e-05	1e-05	1e-05	mzbr1074_901_Manis-javanica_Indonesia_4_No_Trade-seizure	Trade seizure	-5.61487	112.753	10
mzbr1075	Indonesia	1e-05	1e-05	1e-05	0.99997	mzbr1075_902_Manis-javanica_Indonesia_4_No_Trade-seizure	Trade seizure	-5.61487	112.753	10
mzbr1076	Indonesia	1e-05	1e-05	1e-05	0.99997	mzbr1076_903_Manis-javanica_Indonesia_4_No_Trade-seizure	Trade seizure	-5.61487	112.753	10
mzbr1077	Indonesia	0.946235	1e-05	1e-05	0.053745	mzbr1077_904_Manis-javanica_Indonesia_4_No_Trade-seizure	Trade seizure	-5.61487	112.753	10
mzbr1078	Indonesia	0.064977	0.704297	0.014828	0.215898	mzbr1078_905_Manis-javanica_Indonesia_4_No_Trade-seizure	Trade seizure	-5.61487	112.753	10
mzbr1079	Indonesia	0.99997	1e-05	1e-05	1e-05	mzbr1079_906_Manis-javanica_Indonesia_4_No_Trade-seizure	Trade seizure	-2.037	113.777	9
mzbr1080	Indonesia	0.99997	1e-05	1e-05	1e-05	mzbr1080_907_Manis-javanica_Indonesia_4_No_Trade-seizure	Trade seizure	-2.037	113.777	9
mzbr1081	Indonesia	0.99997	1e-05	1e-05	1e-05	mzbr1081_908_Manis-javanica_Indonesia_4_No_Trade-seizure	Trade seizure	-2.037	113.777	9
mzbr1082	Indonesia	0.99997	1e-05	1e-05	1e-05	mzbr1082_909_Manis-javanica_Indonesia_4_No_Trade-seizure	Trade seizure	-2.037	113.777	9
mzbr1083	Indonesia	0.99997	1e-05	1e-05	1e-05	mzbr1083_910_Manis-javanica_Indonesia_4_No_Trade-seizure	Trade seizure	-2.037	113.777	9
mzbr1085	Indonesia	0.999966	1e-05	1.4e-05	1e-05	mzbr1085_912_Manis-javanica_Indonesia_4_No_Trade-seizure	Trade seizure	-2.037	113.777	9
mzbr1086	Indonesia	0.99997	1e-05	1e-05	1e-05	mzbr1086_913_Manis-javanica_Indonesia_4_No_Trade-seizure	Trade seizure	-2.037	113.777	9
mzbr1087	Indonesia	0.99997	1e-05	1e-05	1e-05	mzbr1087_839_Manis-javanica_Indonesia_4_No_Trade-seizure	Trade seizure	-2.037	113.777	9
mzbr1088	Indonesia	0.99997	1e-05	1e-05	1e-05	mzbr1088_834_Manis-javanica_Indonesia_4_No_Trade-seizure	Trade seizure	-2.037	113.777	9
mzbr1157	Indonesia	0.99997	1e-05	1e-05	1e-05	mzbr1157_914_Manis-javanica_Indonesia_4_No_Trade-seizure	Trade seizure	-2.686	111.639	10
mzbr1158	Indonesia	0.99997	1e-05	1e-05	1e-05	mzbr1158_915_Manis-javanica_Indonesia_4_No_Trade-seizure	Trade seizure	-2.686	111.639	10
mzbr1159	Indonesia	0.99997	1e-05	1e-05	1e-05	mzbr1159_916_Manis-javanica_Indonesia_4_No_Trade-seizure	Trade seizure	-2.686	111.639	10
mzbr1160	Indonesia	0.99997	1e-05	1e-05	1e-05	mzbr1160_917_Manis-javanica_Indonesia_4_No_Trade-seizure	Trade seizure	-2.686	111.639	10
mzbr1161	Indonesia	0.99997	1e-05	1e-05	1e-05	mzbr1161_918_Manis-javanica_Indonesia_4_No_Trade-seizure	Trade seizure	-2.686	111.639	10
mzbr1162	Indonesia	0.99997	1e-05	1e-05	1e-05	mzbr1162_919_Manis-javanica_Indonesia_4_No_Trade-seizure	Trade seizure	-2.686	111.639	10
mzbr1163	Indonesia	0.99997	1e-05	1e-05	1e-05	mzbr1163_920_Manis-javanica_Indonesia_4_No_field-site	field site	-2.686	111.639	10
mzbr1164	Indonesia	0.99997	1e-05	1e-05	1e-05	mzbr1164_921_Manis-javanica_Indonesia_4_No_Trade-seizure	Trade seizure	-2.686	111.639	10
mzbr1165	Indonesia	0.99997	1e-05	1e-05	1e-05	mzbr1165_872_Manis-javanica_Indonesia_4_No_Trade-seizure	Trade seizure	-2.686	111.639	10
mzbr1166	Indonesia	0.99997	1e-05	1e-05	1e-05	mzbr1166_891_Manis-javanica_Indonesia_4_No_Trade-seizure	Trade seizure	-2.686	111.639	10
mzbr1179	Indonesia	1e-05	1e-05	1e-05	0.99997	mzbr1179_884_Manis-javanica_Indonesia_4_No_field-site	field site	-8.177	113.704	10
mzbr1180	Indonesia	1e-05	1e-05	1e-05	0.99997	mzbr1180_874_Manis-javanica_Indonesia_4_No_Trade-seizure	Trade seizure	-8.177	113.704	10
mzbr1181	Indonesia	1e-05	1e-05	1e-05	0.99997	mzbr1181_876_Manis-javanica_Indonesia_4_No_Trade-seizure	Trade seizure	-8.177	113.704	10
mzbr1183	Indonesia	1e-05	1e-05	1e-05	0.99997	mzbr1183_882_Manis-javanica_Indonesia_4_No_Trade-seizure	Trade seizure	-8.177	113.704	10
mzbr1184	Indonesia	1e-05	1e-05	1e-05	0.99997	mzbr1184_888_Manis-javanica_Indonesia_4_No_field-site	field site	-8.177	113.704	10
mzbr1185	Indonesia	1e-05	1.2e-05	1e-05	0.999968	mzbr1185_879_Manis-javanica_Indonesia_4_No_Trade-seizure	Trade seizure	-8.177	113.704	10
mzbr1187	Indonesia	1e-05	1e-05	1e-05	0.99997	mzbr1187_894_Manis-javanica_Indonesia_4_No_Trade-seizure	Trade seizure	-8.177	113.704	10
mzbr1188	Indonesia	1e-05	1e-05	1e-05	0.99997	mzbr1188_895_Manis-javanica_Indonesia_4_No_Trade-seizure	Trade seizure	-8.177	113.704	10
mzbr1189	Indonesia	1e-05	1e-05	1e-05	0.99997	mzbr1189_833_Manis-javanica_Indonesia_4_No_Trade-seizure	Trade seizure	-8.177	113.704	10
mzbr1190	Indonesia	1e-05	1e-05	1e-05	0.99997	mzbr1190_835_Manis-javanica_Indonesia_4_No_Trade-seizure	Trade seizure	-8.177	113.704	10
pangolin5a	Singapore	1e-05	0.99997	1e-05	1e-05	pangolin5a_951_Manis-javanica_Singapore_1_No_field-site	field site	1.364	103.857	9
pangolinrescue1	Singapore	1e-05	0.99997	1e-05	1e-05	pangolinrescue1_947_Manis-javanica_Singapore_1_No_field-site	field site	1.364	103.857	9
pangolinrescue2	Singapore	1e-05	0.99997	1e-05	1e-05	pangolinrescue2_948_Manis-javanica_Singapore_1_No_field-site	field site	1.364	103.857	9
pangolinrescue3	Singapore	1e-05	0.99997	1e-05	1e-05	pangolinrescue3_949_Manis-javanica_Singapore_1_No_field-site	field site	1.364	103.857	9
pangolinrescue4	Singapore	1e-05	0.99997	1e-05	1e-05	pangolinrescue4_950_Manis-javanica_Singapore_1_No_field-site	field site	1.364	103.857	9
pangolinrescue7b	Singapore	1e-05	0.99997	1e-05	1e-05	pangolinrescue7b_953_Manis-javanica_Singapore_1_No_field-site	field site	1.364	103.857	9
pangolinrescue8b	Singapore	1e-05	0.99997	1e-05	1e-05	pangolinrescue8b_954_Manis-javanica_Singapore_1_No_field-site	field site	1.364	103.857	9
zoo6bcherus	Singapore	1e-05	0.99997	1e-05	1e-05	zoo6bcherus_952_Manis-javanica_Singapore_1_No_field-site	field site	1.364	103.857	9
MJ01	China	1e-05	1e-05	0.99997	1e-05	MJ01_MJA2_China_Manis-javanica_3_No_Trade-seizure_fastp20_to_MJav_BWA_sort_markdup	Trade seizure	23.522	98.975	15
MJ02	China	1e-05	1e-05	0.99997	1e-05	MJ02_MJA2_China_Manis-javanica_3_No_Trade-seizure_fastp20_to_MJav_BWA_sort_markdup	Trade seizure	23.522	98.975	15
MJ03	China	1e-05	1e-05	0.99997	1e-05	MJ03_MJA2_China_Manis-javanica_3_No_Trade-seizure_fastp20_to_MJav_BWA_sort_markdup	Trade seizure	23.522	98.975	15
MJ05	China	1e-05	1e-05	0.99997	1e-05	MJ05_MJA2_China_Manis-javanica_3_No_Trade-seizure_fastp20_to_MJav_BWA_sort_markdup	Trade seizure	23.522	98.975	15
MJ06	China	1e-05	0.078751	0.921229	1e-05	MJ06_MJA2_China_Manis-javanica_3_No_Trade-seizure_fastp20_to_MJav_BWA_sort_markdup	Trade seizure	24.789	101.499	28
MJ07	China	1e-05	0.082533	0.917447	1e-05	MJ07_MJA2_China_Manis-javanica_3_No_Trade-seizure_fastp20_to_MJav_BWA_sort_markdup	Trade seizure	24.789	101.499	28
MJ09	China	1e-05	1e-05	0.99997	1e-05	MJ09_MJA2_China_Manis-javanica_3_No_field-site_fastp20_to_MJav_BWA_sort_markdup	field site	24.789	101.499	28
MJ15	China	1e-05	1e-05	0.99997	1e-05	MJ15_MJA2_China_Manis-javanica_3_No_Trade-seizure_fastp20_to_MJav_BWA_sort_markdup	Trade seizure	23.522	98.975	15
MJ16	China	1e-05	1e-05	0.99997	1e-05	MJ16_MJA2_China_Manis-javanica_3_No_field-site_fastp20_to_MJav_BWA_sort_markdup	field site	24.789	101.499	28
MJ19	China	1e-05	1e-05	0.99997	1e-05	MJ19_MJA2_China_Manis-javanica_3_No_Trade-seizure_fastp20_to_MJav_BWA_sort_markdup	Trade seizure	23.522	98.975	15
MJ20	China	1e-05	1e-05	0.99997	1e-05	MJ20_MJA2_China_Manis-javanica_3_No_Trade-seizure_fastp20_to_MJav_BWA_sort_markdup	Trade seizure	24.789	101.499	28
MJ21	China	1e-05	1e-05	0.99997	1e-05	MJ21_MJA2_China_Manis-javanica_3_No_Trade-seizure_fastp20_to_MJav_BWA_sort_markdup	Trade seizure	23.522	98.975	15
MJ23	China	1.1e-05	1e-05	0.999969	1e-05	MJ23_MJA1_China_Manis-javanica_3_No_Trade-seizure_fastp20_to_MJav_BWA_sort_markdup	Trade seizure	23.522	98.975	15
MJ24	China	1e-05	1e-05	0.99997	1e-05	MJ24_MJA1_China_Manis-javanica_3_No_Trade-seizure_fastp20_to_MJav_BWA_sort_markdup	Trade seizure	23.522	98.975	15
MJ26	Myanmar	1e-05	1e-05	0.99997	1e-05	MJ26_MJA1_Myanmar_Manis-javanica_1_No_field-site_fastp20_to_MJav_BWA_sort_markdup	field site	21.772	96.434	1
MJ30	China	1e-05	1e-05	0.99997	1e-05	MJ30_MJA1_China_Manis-javanica_3_No_Trade-seizure_fastp20_to_MJav_BWA_sort_markdup	Trade seizure	23.522	98.975	15
MJ33	China	1.1e-05	1e-05	0.999969	1e-05	MJ33_MJA1_China_Manis-javanica_3_No_Trade-seizure_fastp20_to_MJav_BWA_sort_markdup	Trade seizure	23.522	98.975	15
MJ34	China	1e-05	1e-05	0.99997	1e-05	MJ34_MJA1_China_Manis-javanica_3_No_Trade-seizure_fastp20_to_MJav_BWA_sort_markdup	Trade seizure	23.522	98.975	15
MJ35	China	1e-05	1e-05	0.99997	1e-05	MJ35_MJA1_China_Manis-javanica_3_No_Trade-seizure_fastp20_to_MJav_BWA_sort_markdup	Trade seizure	23.522	98.975	15
MJ36	China	1e-05	1e-05	0.99997	1e-05	MJ36_MJA1_China_Manis-javanica_3_No_Trade-seizure_fastp20_to_MJav_BWA_sort_markdup	Trade seizure	23.522	98.975	15
MJ42	China	1e-05	1e-05	0.99997	1e-05	MJ42_MJA1_China_Manis-javanica_3_No_Trade-seizure_fastp20_to_MJav_BWA_sort_markdup	Trade seizure	23.522	98.975	15
MJ43	China	1e-05	0.302741	0.697239	1e-05	MJ43_MJB3_China_Manis-javanica_3_No_Trade-seizure_fastp20_to_MJav_BWA_sort_markdup	Trade seizure	24.789	101.499	28
MJ44	China	1e-05	0.532319	0.467661	1e-05	MJ44_MJB3_China_Manis-javanica_3_No_Trade-seizure_fastp20_to_MJav_BWA_sort_markdup	Trade seizure	24.789	101.499	28
MJ45	China	1e-05	0.492196	0.507784	1e-05	MJ45_MJB3_China_Manis-javanica_3_No_Trade-seizure_fastp20_to_MJav_BWA_sort_markdup	Trade seizure	23.286	113.445	3
MJ46	China	1e-05	0.642025	0.357955	1e-05	MJ46_MJB3_China_Manis-javanica_3_No_Trade-seizure_fastp20_to_MJav_BWA_sort_markdup	Trade seizure	23.286	113.445	3
MJ47	China	1e-05	0.581963	0.418017	1e-05	MJ47_MJB3_China_Manis-javanica_3_No_Trade-seizure_fastp20_to_MJav_BWA_sort_markdup	Trade seizure	24.789	101.499	28
MJ48	China	1e-05	0.572769	0.427211	1e-05	MJ48_MJB3_China_Manis-javanica_3_No_Trade-seizure_fastp20_to_MJav_BWA_sort_markdup	Trade seizure	24.789	101.499	28
MJ49	China	1e-05	0.608608	0.391372	1e-05	MJ49_MJB3_China_Manis-javanica_3_No_Trade-seizure_fastp20_to_MJav_BWA_sort_markdup	Trade seizure	24.789	101.499	28
MJ50	China	1e-05	0.764637	0.235343	1e-05	MJ50_MJB3_China_Manis-javanica_3_No_Trade-seizure_fastp20_to_MJav_BWA_sort_markdup	Trade seizure	24.789	101.499	28
MJ51	China	1e-05	0.851678	0.148302	1e-05	MJ51_MJB3_China_Manis-javanica_3_No_Trade-seizure_fastp20_to_MJav_BWA_sort_markdup	Trade seizure	24.789	101.499	28
MJ52	China	1e-05	0.855404	0.112579	0.032007	MJ52_MJB3_China_Manis-javanica_3_No_Trade-seizure_fastp20_to_MJav_BWA_sort_markdup	Trade seizure	24.789	101.499	28
MJ53	China	1e-05	0.981843	0.018137	1e-05	MJ53_MJB2_China_Manis-javanica_3_No_Trade-seizure_fastp20_to_MJav_BWA_sort_markdup	Trade seizure	24.789	101.499	28
MJ54	China	1e-05	0.97326	0.02672	1e-05	MJ54_MJB2_China_Manis-javanica_3_No_Trade-seizure_fastp20_to_MJav_BWA_sort_markdup	Trade seizure	24.789	101.499	28
MJ55	China	1e-05	0.973755	0.026225	1e-05	MJ55_MJB2_China_Manis-javanica_3_No_Trade-seizure_fastp20_to_MJav_BWA_sort_markdup	Trade seizure	24.789	101.499	28
MJ57	China	1e-05	0.99997	1e-05	1e-05	MJ57_MJB2_China_Manis-javanica_3_No_Trade-seizure_fastp20_to_MJav_BWA_sort_markdup	Trade seizure	24.789	101.499	28
MJ58	China	1e-05	0.99997	1e-05	1e-05	MJ58_MJB2_China_Manis-javanica_3_No_Trade-seizure_fastp20_to_MJav_BWA_sort_markdup	Trade seizure	24.789	101.499	28
MJ59	China	1e-05	0.99997	1e-05	1e-05	MJ59_MJB2_China_Manis-javanica_3_No_Trade-seizure_fastp20_to_MJav_BWA_sort_markdup	Trade seizure	24.789	101.499	28
MJ60	China	1e-05	0.99997	1e-05	1e-05	MJ60_MJB2_China_Manis-javanica_3_No_Trade-seizure_fastp20_to_MJav_BWA_sort_markdup	Trade seizure	24.789	101.499	28
MJ61	China	1e-05	0.99997	1e-05	1e-05	MJ61_MJB2_China_Manis-javanica_3_No_Trade-seizure_fastp20_to_MJav_BWA_sort_markdup	Trade seizure	24.789	101.499	28
MJ62	China	1e-05	0.99997	1e-05	1e-05	MJ62_MJB2_China_Manis-javanica_3_No_Trade-seizure_fastp20_to_MJav_BWA_sort_markdup	Trade seizure	24.789	101.499	28
MJ63	China	1e-05	0.939527	1e-05	0.060453	MJ63_MJB1_China_Manis-javanica_3_No_Trade-seizure_fastp20_to_MJav_BWA_sort_markdup	Trade seizure	24.789	101.499	28
MJ64	China	1e-05	0.947422	1e-05	0.052558	MJ64_MJB1_China_Manis-javanica_3_No_Trade-seizure_fastp20_to_MJav_BWA_sort_markdup	Trade seizure	24.789	101.499	28
MJ65	China	1e-05	0.99997	1e-05	1e-05	MJ65_MJB1_China_Manis-javanica_3_No_Trade-seizure_fastp20_to_MJav_BWA_sort_markdup	Trade seizure	24.789	101.499	28
MJ66	China	1e-05	0.922763	1e-05	0.077217	MJ66_MJB1_China_Manis-javanica_3_No_Trade-seizure_fastp20_to_MJav_BWA_sort_markdup	Trade seizure	24.789	101.499	28
MJ67	China	0.06052	0.923662	0.015809	1e-05	MJ67_MJB1_China_Manis-javanica_3_No_Trade-seizure_fastp20_to_MJav_BWA_sort_markdup	Trade seizure	24.789	101.499	28
MJ70	China	1e-05	0.954836	0.045144	1e-05	MJ70_MJB1_China_Manis-javanica_3_No_Trade-seizure_fastp20_to_MJav_BWA_sort_markdup	Trade seizure	23.286	113.445	3
MJ73	China	1e-05	0.997428	0.002552	1e-05	MJ73_MJB1_China_Manis-javanica_3_No_Trade-seizure_fastp20_to_MJav_BWA_sort_markdup	Trade seizure	24.789	101.499	28
MJavChoo	Malaysia	1e-05	0.99997	1e-05	1e-05	MJavChoo_g13_Malaysia_Manis-javanica_1_No_field-site_fastp20_to_MJav_BWA_sort_markdup	field site	4.283	101.891	1

## Sheet: Fig3.A
EIGENVEC					EIGENVAL
#FID	IID	PC1	PC2		PC1	11.5581
114387_688_Manis-pentadactyla_Nepal_4_Yes_RR-market	114387_688_Manis-pentadactyla_Nepal_4_Yes_RR-market	-0.250293	0.187027		PC2	5.59262
240168_985_Manis-pentadactyla_China_4_Yes_field-site	240168_985_Manis-pentadactyla_China_4_Yes_field-site	0.0289276	-0.103765		PC3	3.16102
2604305_565_Manis-pentadactyla_China_4_Yes_LR-market	2604305_565_Manis-pentadactyla_China_4_Yes_LR-market	0.0949901	0.0198278		PC4	1.94912
294178_987_Manis-pentadactyla_Taiwan_5_Yes_field-site	294178_987_Manis-pentadactyla_Taiwan_5_Yes_field-site	0.103376	0.0842962		PC5	1.55727
311292_990_Manis-pentadactyla_Taiwan_4_Yes_field-site	311292_990_Manis-pentadactyla_Taiwan_4_Yes_field-site	0.111762	0.116651		PC6	1.49574
332898_991_Manis-pentadactyla_Taiwan_5_Yes_field-site	332898_991_Manis-pentadactyla_Taiwan_5_Yes_field-site	0.115793	0.149551		PC7	1.36144
33341_1016_Manis-pentadactyla_Myanmar_5_Yes_field-site	33341_1016_Manis-pentadactyla_Myanmar_5_Yes_field-site	-0.285226	0.155024		PC8	1.20909
356431_993_Manis-pentadactyla_Vietnam_4_Yes_RR-market	356431_993_Manis-pentadactyla_Vietnam_4_Yes_RR-market	0.0333493	-0.0804954		PC9	1.0979
39388_676_Manis-pentadactyla_China_4_Yes_RR-market	39388_676_Manis-pentadactyla_China_4_Yes_RR-market	0.0636947	-0.0997877		PC10	1.0047
50315_673_Manis-pentadactyla_China_4_Yes_RR-market	50315_673_Manis-pentadactyla_China_4_Yes_RR-market	0.0791952	-0.0267411
50752_700_Manis-pentadactyla_Myanmar_4_Yes_RR-market	50752_700_Manis-pentadactyla_Myanmar_4_Yes_RR-market	-0.271225	0.182713
587996_548_Manis-pentadactyla_Locality-Unknown_0_Yes_Trade-seizure	587996_548_Manis-pentadactyla_Locality-Unknown_0_Yes_Trade-seizure	0.118658	0.157844
587997_546_Manis-pentadactyla_Locality-Unknown_0_Yes_Trade-seizure	587997_546_Manis-pentadactyla_Locality-Unknown_0_Yes_Trade-seizure	0.122536	0.152328
599827_545_Manis-pentadactyla_Locality-Unknown_0_Yes_Trade-seizure	599827_545_Manis-pentadactyla_Locality-Unknown_0_Yes_Trade-seizure	0.122999	0.135362
599829_549_Manis-pentadactyla_Locality-Unknown_0_Yes_Trade-seizure	599829_549_Manis-pentadactyla_Locality-Unknown_0_Yes_Trade-seizure	0.117716	0.131799
599830_550_Manis-pentadactyla_Locality-Unknown_0_Yes_Trade-seizure	599830_550_Manis-pentadactyla_Locality-Unknown_0_Yes_Trade-seizure	0.103377	0.169384
599831_541_Manis-pentadactyla_Locality-Unknown_0_Yes_Trade-seizure	599831_541_Manis-pentadactyla_Locality-Unknown_0_Yes_Trade-seizure	0.108526	0.0989354
599832_542_Manis-pentadactyla_Locality-Unknown_0_Yes_Trade-seizure	599832_542_Manis-pentadactyla_Locality-Unknown_0_Yes_Trade-seizure	0.112967	0.146597
599833_543_Manis-pentadactyla_Locality-Unknown_0_Yes_Trade-seizure	599833_543_Manis-pentadactyla_Locality-Unknown_0_Yes_Trade-seizure	0.121532	0.153878
599834_544_Manis-pentadactyla_Locality-Unknown_0_Yes_Trade-seizure	599834_544_Manis-pentadactyla_Locality-Unknown_0_Yes_Trade-seizure	0.111837	0.143949
599835_547_Manis-pentadactyla_Locality-Unknown_0_Yes_Trade-seizure	599835_547_Manis-pentadactyla_Locality-Unknown_0_Yes_Trade-seizure	0.122276	0.141876
599837_552_Manis-pentadactyla_Locality-Unknown_0_Yes_Trade-seizure	599837_552_Manis-pentadactyla_Locality-Unknown_0_Yes_Trade-seizure	0.117354	0.147881
606180_584_Manis-pentadactyla_Vietnam_4_Yes_RR-market	606180_584_Manis-pentadactyla_Vietnam_4_Yes_RR-market	0.0448518	-0.14778
7211131_696_Manis-pentadactyla_China_3_Yes_NA	7211131_696_Manis-pentadactyla_China_3_Yes_NA	0.0266159	-0.126097
75096_693_Manis-pentadactyla_Vietnam_4_Yes_LR-market	75096_693_Manis-pentadactyla_Vietnam_4_Yes_LR-market	0.0737493	-0.110778
791121651_699_Manis-pentadactyla_India_4_Yes_RR-market	791121651_699_Manis-pentadactyla_India_4_Yes_RR-market	-0.323418	0.183004
pg1_18_Manis-pentadactyla_Thailand_4_No_LR-market	pg1_18_Manis-pentadactyla_Thailand_4_No_LR-market	0.0625772	-0.0564611
GAEM0006_MPA-CPB_China_Manis-pentadactyla_4_No_Trade-seizure_fastp20_to_MJav_BWA_sort_markdup	GAEM0006_MPA-CPB_China_Manis-pentadactyla_4_No_Trade-seizure_fastp20_to_MJav_BWA_sort_markdup	0.0326989	-0.161853
GAEM0010_CPA_China_Manis-pentadactyla_4_No_Trade-seizure_fastp20_to_MJav_BWA_sort_markdup	GAEM0010_CPA_China_Manis-pentadactyla_4_No_Trade-seizure_fastp20_to_MJav_BWA_sort_markdup	0.00792667	-0.199049
GAEM0012_CPA_China_Manis-pentadactyla_4_No_Trade-seizure_fastp20_to_MJav_BWA_sort_markdup	GAEM0012_CPA_China_Manis-pentadactyla_4_No_Trade-seizure_fastp20_to_MJav_BWA_sort_markdup	0.0258037	-0.161149
GAEM0013_MPA-CPB_China_Manis-pentadactyla_4_No_Trade-seizure_fastp20_to_MJav_BWA_sort_markdup	GAEM0013_MPA-CPB_China_Manis-pentadactyla_4_No_Trade-seizure_fastp20_to_MJav_BWA_sort_markdup	0.0378497	-0.163188
GAEM0016_CPA_China_Manis-pentadactyla_4_No_Trade-seizure_fastp20_to_MJav_BWA_sort_markdup	GAEM0016_CPA_China_Manis-pentadactyla_4_No_Trade-seizure_fastp20_to_MJav_BWA_sort_markdup	0.0380007	-0.179704
GAEM0017_MPA-CPB_China_Manis-pentadactyla_4_No_Trade-seizure_fastp20_to_MJav_BWA_sort_markdup	GAEM0017_MPA-CPB_China_Manis-pentadactyla_4_No_Trade-seizure_fastp20_to_MJav_BWA_sort_markdup	0.0549194	-0.0894626
MP01_MPA_China_Manis-pentadactyla_3_No_field-site_fastp20_to_MJav_BWA_sort_markdup	MP01_MPA_China_Manis-pentadactyla_3_No_field-site_fastp20_to_MJav_BWA_sort_markdup	-0.0347266	-0.431163
MP03_MPA_China_Manis-pentadactyla_3_No_field-site_fastp20_to_MJav_BWA_sort_markdup	MP03_MPA_China_Manis-pentadactyla_3_No_field-site_fastp20_to_MJav_BWA_sort_markdup	-0.0152861	-0.376177
MP11_MPA_China_Manis-pentadactyla_3_No_field-site_fastp20_to_MJav_BWA_sort_markdup	MP11_MPA_China_Manis-pentadactyla_3_No_field-site_fastp20_to_MJav_BWA_sort_markdup	0.0377941	-0.102538
MP16_MPB_China_Manis-pentadactyla_3_No_Trade-seizure_fastp20_to_MJav_BWA_sort_markdup	MP16_MPB_China_Manis-pentadactyla_3_No_Trade-seizure_fastp20_to_MJav_BWA_sort_markdup	-0.281366	0.114916
MP19_MPB_China_Manis-pentadactyla_3_No_Trade-seizure_fastp20_to_MJav_BWA_sort_markdup	MP19_MPB_China_Manis-pentadactyla_3_No_Trade-seizure_fastp20_to_MJav_BWA_sort_markdup	-0.446186	-0.0906142
MP22_MPB_China_Manis-pentadactyla_3_No_Trade-seizure_fastp20_to_MJav_BWA_sort_markdup	MP22_MPB_China_Manis-pentadactyla_3_No_Trade-seizure_fastp20_to_MJav_BWA_sort_markdup	-0.41202	-0.0359183

## Sheet: Fig3.B
simpID	Site	ADMIX_pop1	ADMIX_pop2	ADMIX_pop3	ID	Site-type	Previously Identified Cluster
114387	Nepal	1e-05	1e-05	0.99998	114387_688_Manis-pentadactyla_Nepal_4_Yes_RR-market	RR market	Unknown
240168	China	0.99998	1e-05	1e-05	240168_985_Manis-pentadactyla_China_4_Yes_field-site	field site	Unknown
2604305	China	0.491647	0.508343	1e-05	2604305_565_Manis-pentadactyla_China_4_Yes_LR-market	LR market	Unknown
294178	Taiwan	1e-05	0.99998	1e-05	294178_987_Manis-pentadactyla_Taiwan_5_Yes_field-site	field site	Unknown
311292	Taiwan	1e-05	0.99998	1e-05	311292_990_Manis-pentadactyla_Taiwan_4_Yes_field-site	field site	Unknown
332898	Taiwan	1e-05	0.99998	1e-05	332898_991_Manis-pentadactyla_Taiwan_5_Yes_field-site	field site	Unknown
33341	Myanmar	1e-05	1e-05	0.99998	33341_1016_Manis-pentadactyla_Myanmar_5_Yes_field-site	field site	Unknown
356431	Vietnam	0.880047	0.071207	0.048746	356431_993_Manis-pentadactyla_Vietnam_4_Yes_RR-market	RR market	Unknown
39388	China	0.914862	0.085128	1e-05	39388_676_Manis-pentadactyla_China_4_Yes_RR-market	RR market	Unknown
50315	China	0.614118	0.385872	1e-05	50315_673_Manis-pentadactyla_China_4_Yes_RR-market	RR market	Unknown
50752	Myanmar	1e-05	1e-05	0.99998	50752_700_Manis-pentadactyla_Myanmar_4_Yes_RR-market	RR market	Unknown
587996	Locality Unknown	1e-05	0.99998	1e-05	587996_548_Manis-pentadactyla_Locality-Unknown_0_Yes_Trade-seizure	Trade seizure	Unknown
587997	Locality Unknown	1e-05	0.99998	1e-05	587997_546_Manis-pentadactyla_Locality-Unknown_0_Yes_Trade-seizure	Trade seizure	Unknown
599827	Locality Unknown	1e-05	0.99998	1e-05	599827_545_Manis-pentadactyla_Locality-Unknown_0_Yes_Trade-seizure	Trade seizure	Unknown
599829	Locality Unknown	1e-05	0.99998	1e-05	599829_549_Manis-pentadactyla_Locality-Unknown_0_Yes_Trade-seizure	Trade seizure	Unknown
599830	Locality Unknown	1e-05	0.99998	1e-05	599830_550_Manis-pentadactyla_Locality-Unknown_0_Yes_Trade-seizure	Trade seizure	Unknown
599831	Locality Unknown	0.139714	0.860276	1e-05	599831_541_Manis-pentadactyla_Locality-Unknown_0_Yes_Trade-seizure	Trade seizure	Unknown
599832	Locality Unknown	1e-05	0.99998	1e-05	599832_542_Manis-pentadactyla_Locality-Unknown_0_Yes_Trade-seizure	Trade seizure	Unknown
599833	Locality Unknown	1e-05	0.99998	1e-05	599833_543_Manis-pentadactyla_Locality-Unknown_0_Yes_Trade-seizure	Trade seizure	Unknown
599834	Locality Unknown	1e-05	0.99998	1e-05	599834_544_Manis-pentadactyla_Locality-Unknown_0_Yes_Trade-seizure	Trade seizure	Unknown
599835	Locality Unknown	1e-05	0.99998	1e-05	599835_547_Manis-pentadactyla_Locality-Unknown_0_Yes_Trade-seizure	Trade seizure	Unknown
599837	Locality Unknown	1e-05	0.99998	1e-05	599837_552_Manis-pentadactyla_Locality-Unknown_0_Yes_Trade-seizure	Trade seizure	Unknown
606180	Vietnam	0.99998	1e-05	1e-05	606180_584_Manis-pentadactyla_Vietnam_4_Yes_RR-market	RR market	Unknown
7211131	China	0.984391	0.015599	1e-05	7211131_696_Manis-pentadactyla_China_3_Yes_NA	Unknown	Unknown
75096	Vietnam	0.821583	0.178407	1e-05	75096_693_Manis-pentadactyla_Vietnam_4_Yes_LR-market	LR market	Unknown
791121651	India	1e-05	1e-05	0.99998	791121651_699_Manis-pentadactyla_India_4_Yes_RR-market	RR market	Unknown
pg1	Thailand	0.74836	0.25163	1e-05	pg1_18_Manis-pentadactyla_Thailand_4_No_LR-market	LR market	Unknown
GAFM0006	China	0.778551	0.221439	1e-05	GAEM0006_MPA-CPB_China_Manis-pentadactyla_4_No_Trade-seizure_fastp20_to_MJav_BWA_sort_markdup	Trade seizure	MPA-CPB
GAFM0010	China	0.99998	1e-05	1e-05	GAEM0010_CPA_China_Manis-pentadactyla_4_No_Trade-seizure_fastp20_to_MJav_BWA_sort_markdup	Trade seizure	CPA
GAFM0012	China	0.978327	0.021663	1e-05	GAEM0012_CPA_China_Manis-pentadactyla_4_No_Trade-seizure_fastp20_to_MJav_BWA_sort_markdup	Trade seizure	CPA
GAFM0013	China	0.99998	1e-05	1e-05	GAEM0013_MPA-CPB_China_Manis-pentadactyla_4_No_Trade-seizure_fastp20_to_MJav_BWA_sort_markdup	Trade seizure	MPA-CPB
GAFM0016	China	0.99998	1e-05	1e-05	GAEM0016_CPA_China_Manis-pentadactyla_4_No_Trade-seizure_fastp20_to_MJav_BWA_sort_markdup	Trade seizure	CPA
GAFM0017	China	0.782758	0.217232	1e-05	GAEM0017_MPA-CPB_China_Manis-pentadactyla_4_No_Trade-seizure_fastp20_to_MJav_BWA_sort_markdup	Trade seizure	MPA-CPB
MP01	China	0.99998	1e-05	1e-05	MP01_MPA_China_Manis-pentadactyla_3_No_field-site_fastp20_to_MJav_BWA_sort_markdup	field site	MPA
MP03	China	0.99998	1e-05	1e-05	MP03_MPA_China_Manis-pentadactyla_3_No_field-site_fastp20_to_MJav_BWA_sort_markdup	field site	MPA
MP11	China	0.915583	0.084407	1e-05	MP11_MPA_China_Manis-pentadactyla_3_No_field-site_fastp20_to_MJav_BWA_sort_markdup	field site	MPA
MP16	China	0.081337	0.006338	0.912325	MP16_MPB_China_Manis-pentadactyla_3_No_Trade-seizure_fastp20_to_MJav_BWA_sort_markdup	Trade seizure	MPB
MP19	China	1e-05	1e-05	0.99998	MP19_MPB_China_Manis-pentadactyla_3_No_Trade-seizure_fastp20_to_MJav_BWA_sort_markdup	Trade seizure	MPB
MP22	China	1e-05	1e-05	0.99998	MP22_MPB_China_Manis-pentadactyla_3_No_Trade-seizure_fastp20_to_MJav_BWA_sort_markdup	Trade seizure	MPB

## Sheet: Fig3.C
simpID	Country	ADMIX_pop1	ADMIX_pop2	ADMIX_pop3	ID	Site-type	Latitutde	Longitude	Pie Chart Radius
114387	Nepal	1e-05	1e-05	0.99998	114387_688_Manis-pentadactyla_Nepal_4_Yes_RR-market	RR market	27.316	87.197	1
240168	China	0.99998	1e-05	1e-05	240168_985_Manis-pentadactyla_China_4_Yes_field-site	field site	25.479	98.828	1
2604305	China	0.491647	0.508343	1e-05	2604305_565_Manis-pentadactyla_China_4_Yes_LR-market	LR market	29.887	121.556	1
294178	Taiwan	1e-05	0.99998	1e-05	294178_987_Manis-pentadactyla_Taiwan_5_Yes_field-site	field site	25.008	121.74	1
311292	Taiwan	1e-05	0.99998	1e-05	311292_990_Manis-pentadactyla_Taiwan_4_Yes_field-site	field site	25.177	121.555	1
332898	Taiwan	1e-05	0.99998	1e-05	332898_991_Manis-pentadactyla_Taiwan_5_Yes_field-site	field site	25.114	121.684	1
33341	Myanmar	1e-05	1e-05	0.99998	33341_1016_Manis-pentadactyla_Myanmar_5_Yes_field-site	field site	27.653	97.883	1
356431	Vietnam	0.880047	0.071207	0.048746	356431_993_Manis-pentadactyla_Vietnam_4_Yes_RR-market	RR market	16.628	106.738	1
39388	China	0.914862	0.085128	1e-05	39388_676_Manis-pentadactyla_China_4_Yes_RR-market	RR market	19.515	109.546	1
50315	China	0.614118	0.385872	1e-05	50315_673_Manis-pentadactyla_China_4_Yes_RR-market	RR market	27.669	117.662	1
50752	Myanmar	1e-05	1e-05	0.99998	50752_700_Manis-pentadactyla_Myanmar_4_Yes_RR-market	RR market	26.6	97.9	1
587996	Locality Unknown	1e-05	0.99998	1e-05	587996_548_Manis-pentadactyla_Locality-Unknown_0_Yes_Trade-seizure	Trade seizure	19.116	115.036	11
587997	Locality Unknown	1e-05	0.99998	1e-05	587997_546_Manis-pentadactyla_Locality-Unknown_0_Yes_Trade-seizure	Trade seizure	19.116	115.036	11
599827	Locality Unknown	1e-05	0.99998	1e-05	599827_545_Manis-pentadactyla_Locality-Unknown_0_Yes_Trade-seizure	Trade seizure	19.116	115.036	11
599829	Locality Unknown	1e-05	0.99998	1e-05	599829_549_Manis-pentadactyla_Locality-Unknown_0_Yes_Trade-seizure	Trade seizure	19.116	115.036	11
599830	Locality Unknown	1e-05	0.99998	1e-05	599830_550_Manis-pentadactyla_Locality-Unknown_0_Yes_Trade-seizure	Trade seizure	19.116	115.036	11
599831	Locality Unknown	0.139714	0.860276	1e-05	599831_541_Manis-pentadactyla_Locality-Unknown_0_Yes_Trade-seizure	Trade seizure	19.116	115.036	11
599832	Locality Unknown	1e-05	0.99998	1e-05	599832_542_Manis-pentadactyla_Locality-Unknown_0_Yes_Trade-seizure	Trade seizure	19.116	115.036	11
599833	Locality Unknown	1e-05	0.99998	1e-05	599833_543_Manis-pentadactyla_Locality-Unknown_0_Yes_Trade-seizure	Trade seizure	19.116	115.036	11
599834	Locality Unknown	1e-05	0.99998	1e-05	599834_544_Manis-pentadactyla_Locality-Unknown_0_Yes_Trade-seizure	Trade seizure	19.116	115.036	11
599835	Locality Unknown	1e-05	0.99998	1e-05	599835_547_Manis-pentadactyla_Locality-Unknown_0_Yes_Trade-seizure	Trade seizure	19.116	115.036	11
599837	Locality Unknown	1e-05	0.99998	1e-05	599837_552_Manis-pentadactyla_Locality-Unknown_0_Yes_Trade-seizure	Trade seizure	19.116	115.036	11
606180	Vietnam	0.99998	1e-05	1e-05	606180_584_Manis-pentadactyla_Vietnam_4_Yes_RR-market	RR market	22.337	103.846	1
7211131	China	0.984391	0.015599	1e-05	7211131_696_Manis-pentadactyla_China_3_Yes_NA	Unknown	19.184	109.73	1
75096	Vietnam	0.821583	0.178407	1e-05	75096_693_Manis-pentadactyla_Vietnam_4_Yes_LR-market	LR market	21.027	105.845	1
791121651	India	1e-05	1e-05	0.99998	791121651_699_Manis-pentadactyla_India_4_Yes_RR-market	RR market	27.041	88.264	1
pg1	Thailand	0.74836	0.25163	1e-05	pg1_18_Manis-pentadactyla_Thailand_4_No_LR-market	LR market	17.482	101.726	1
GAFM0006	China	0.778551	0.221439	1e-05	GAEM0006_MPA-CPB_China_Manis-pentadactyla_4_No_Trade-seizure_fastp20_to_MJav_BWA_sort_markdup	Trade seizure	23.874	114.499	3
GAFM0010	China	0.99998	1e-05	1e-05	GAEM0010_CPA_China_Manis-pentadactyla_4_No_Trade-seizure_fastp20_to_MJav_BWA_sort_markdup	Trade seizure	23.874	114.499	3
GAFM0012	China	0.978327	0.021663	1e-05	GAEM0012_CPA_China_Manis-pentadactyla_4_No_Trade-seizure_fastp20_to_MJav_BWA_sort_markdup	Trade seizure	23.874	114.499	3
GAFM0013	China	0.99998	1e-05	1e-05	GAEM0013_MPA-CPB_China_Manis-pentadactyla_4_No_Trade-seizure_fastp20_to_MJav_BWA_sort_markdup	Trade seizure	23.348	113.77	1
GAFM0016	China	0.99998	1e-05	1e-05	GAEM0016_CPA_China_Manis-pentadactyla_4_No_Trade-seizure_fastp20_to_MJav_BWA_sort_markdup	Trade seizure	24.803	113.573	1
GAFM0017	China	0.782758	0.217232	1e-05	GAEM0017_MPA-CPB_China_Manis-pentadactyla_4_No_Trade-seizure_fastp20_to_MJav_BWA_sort_markdup	Trade seizure	23.123	114.417	1
MP01	China	0.99998	1e-05	1e-05	MP01_MPA_China_Manis-pentadactyla_3_No_field-site_fastp20_to_MJav_BWA_sort_markdup	field site	24.789	101.499	5
MP03	China	0.99998	1e-05	1e-05	MP03_MPA_China_Manis-pentadactyla_3_No_field-site_fastp20_to_MJav_BWA_sort_markdup	field site	24.789	101.499	5
MP11	China	0.915583	0.084407	1e-05	MP11_MPA_China_Manis-pentadactyla_3_No_field-site_fastp20_to_MJav_BWA_sort_markdup	field site	24.789	101.499	5
MP16	China	0.081337	0.006338	0.912325	MP16_MPB_China_Manis-pentadactyla_3_No_Trade-seizure_fastp20_to_MJav_BWA_sort_markdup	Trade seizure	23.522	98.975	1
MP19	China	1e-05	1e-05	0.99998	MP19_MPB_China_Manis-pentadactyla_3_No_Trade-seizure_fastp20_to_MJav_BWA_sort_markdup	Trade seizure	24.789	101.499	5
MP22	China	1e-05	1e-05	0.99998	MP22_MPB_China_Manis-pentadactyla_3_No_Trade-seizure_fastp20_to_MJav_BWA_sort_markdup	Trade seizure	24.789	101.499	5

[truncated: 14 more sheets: Fig4.A-E, Fig5.A-B, Fig5.C-D, S1_FigA-E, S3_Fig, S4_FigA-C, S5_Fig_A-C, S6_FigA-F, S8_FigA-D, S9_Fig, S11_Fig, S13_FigA-C, S14_FigA-C, S15_FigA-D]
